# Supplementary material for: Integrated analysis of circulating and tissue proteomes reveals that fibronectin 1 is a potential biomarker in papillary thyroid cancer
Source: BMC Cancer. 2023 May 8;23:412. doi: 10.1186/s12885-023-10839-w (PMC10165821; doi:10.1186/s12885-023-10839-w)
Supplement: Supplementary file 1 — Additional file 1: Supplementary Table S1-1. Overview of the characteristics of patients diagnosed with papillary thyroid cancer involved in the study. Supplementary Table S1-2. Overview of the characteristics of healthy controls (HCs) involved in the study. [file 12885_2023_10839_MOESM1_ESM.xlsx]

## Sheet: Table S1-1
Supplementary Table S1-1. Overview of the characteristics of patients diagnosed with papillary thyroid cancer involved in the study.
Patient ID	Primary tumor tissue sample ID	Para-carcinoma tissue sample ID	Pre-surgery sample ID	Post-surgery sample ID	Organ	Gender	Age	Cancer site	Nodule size by ultrasonic (CM)	Pre-surgery tg	Pre-surgery tgab	Total cholesterol (mmol/L)	Blood glucose (mmol/L)	White blood cell count (10^9/L)	Hemoglobin (g/L)	Platelet count (10^9/L)	Mean platelet volume (fL)	Platelet distribution width (%)	TSH (μIU/mL)	fT3 (pg/mL)	fT4 (ng/dL)
1	TC1	TP1	TB1	TA1	Thyroid gland	Female	45	Right	0.9*0.7				5.51	6.2	138	171	14	21.2
2	TC2	TP2	TB2	TA2	Thyroid gland	Female	40	Right	0.66*0.58		5.06	4.31	4.62	4.3	130	351	10.2	11.4	1.022	2.75	1.05
3	TC3	TP3	TB3	TA3	Thyroid gland	Female	53	Bilateral	Right: 0.4*0.3; Left: 0.8*0.7	7.07	70.75	5.57	4.72	3.8	177	182	10.5	13.6	2.924	3.22	1.09
4	TC4	TP4	TB4	TA4	Thyroid gland	Female	36	Bilateral	Right: 1.6*0.7; Left: 0.9*0.5			6.09	5.16	5.2	143	190	10.4	12.4
5	TC5	TP5	TB5	TA5	Thyroid gland	Female	29	Right	0.5*0.5	0.73	35.13		4.31	4.3	120	277	10.7	12.2	1.582	2.7	0.93
6	TC6	TP6	TB6	TA6	Thyroid gland	Female	35	Right	0.5*0.6	10.07	1.59	4.1	4.53	8.1	135	306	11.1	13.8	0.768	2.58	0.88
7	TC7	TP7	TB7	TA7	Thyroid gland	Female	44	Right	0.9*0.7	14.51	3.33	5.89	4.77	6	142	293	10.8	13.4	1.89	2.81	0.97
8	TC8	TP8	TB8	TA8	Thyroid gland	Female	30	Right	0.96*0.93	19.12	2.4	5.16	5.66	8.1	144	194	11.2	14.2	2.748	2.87	1.07
9	TC9	TP9	TB9	TA9	Thyroid gland	Female	32	Left	0.8*0.9	28.97	2.03	3.61	5.35	4.5	131	142	11.8	15.4	2.738	2.99	1.1
10	TC10	TP10	TB10	TA10	Thyroid gland	Female	55	Left	0.8*0.8	25.22	0.61	5.02	5.11	5.4	139	221	10.7	12.6	3.902	2.64	1
11	TC11	TP11	TB11	TA11	Thyroid gland	Female	26	Right	0.8*0.5	10.58			3.95	4.1	132	142	12.1	14.7	1.47	2.85	1.24
12	TC12	TP12	TB12	TA12	Thyroid gland	Female	27	Right	0.5*0.3	8.68	1.56		4.85	5.8	114	201	11	12.4	0.89	2.64	1
13	TC13	TP13	TB13	TA13	Thyroid gland	Female	66	Bilateral	Right: 1.2*1.2; Left: 1.7*1.2	0.1	164.28	5.69	5.15	4.8	143	164	11.8	15.1	1.172	2.67	0.94
14	TC14	TP14	TB14	TA14	Thyroid gland	Female	64	Bilateral	Three on the left: 0.7*0.5, 0.9*0.5 and 0.3*0.2; Several on the right, larger: 0.6*0.4	6.65	5.33	7.39	5.21	3.2	134	170	10.9	13	1.908	2.68	1.1
15	TC15	TP15	TB15	TA15	Thyroid gland	Female	25	Left	1.3*1.2	39.89	4.57		5.07	4.2	132	123			1.894	3.07	1.17
16	TC16	TP16	TB16	TA16	Thyroid gland	Female	39	Left	0.53*0.62	7.05	20.68		4.94	4.7	134	205	12.5	17.3	2.549	3.28	0.87
17	TC17	TP17	TB17	TA17	Thyroid gland	Female	44	Right and isthmus	Right: 1.5*1.1; Isthmus: 0.8*0.5	7.35	10.97		4.83	4.9	127	206	11.7	15.3	1.72	2.8	0.91
18	TC18	TP18	TB18	TA18	Thyroid gland	Female	26	Left	1.1*1.0	21.4	0.67		3.59	6.2	151	263	11.6	13.8	1.174	3.11	0.85
19	TC19	TP19	TB19	TA19	Thyroid gland	Female	47	Right	0.8*0.8	10.81	1.66	4.56	4.85	6.6	129	274	11.3	13.7	0.969	3.08	0.98
20	TC20	TP20	TB20	TA20	Thyroid gland	Male	29	Left	0.6*0.5	3.48	1.49	4.66	5.58	5.4	155	300	10.5	12.1	0.87	3.19	0.92
21	TC21	TP21	TB21	TA21	Thyroid gland	Male	23	Right	0.7*0.8	8.74	2.74	7.94	5.09	4.9	163	335	10	11.3	0.69	3.07	1.28
22	TC22	TP22	TB22	TA22	Thyroid gland	Male	41	Right	1.0*0.7	8.69	2.33	4.65	4.87	5.8	161	197	10.3	12.2	1.088	3.06	1.02
23	TC23	TP23	TB23	TA23	Thyroid gland	Male	67	Bilateral	Right: 0.9*0.5; Left: 0.9*0.8	7.97	3.36	3.49	5.64	5.2	136	247	10	11.5	1.281	2.82	1.03
24	TC24	TP24	TB24	TA24	Thyroid gland	Male	36	Left	0.8*1.0	17.34	2.74		4.69	5.3	172	207	11.3	12.9	0.66	3.06	1.18
25	TC25	TP25	TB25	TA25	Thyroid gland	Male	43	Bilateral	Left: 0.8*0.8; Right: 2.6*2.2	35.97	1.54	3.83	4.64	5.9	161	180	11	14.3	0.438	3.2	1.17
26	TC26	TP26	TB26	TA26	Thyroid gland	Male	31	Left	1.0*0.9	111.8	1.33	4.93	4.85	6	167	251	11.5	15.1	5.013	3.18	1.09

## Sheet: Table S1-2
Supplementary Table S1-2. Overview of the characteristics of healthy controls (HCs) involved in the study.
Sample Number	Gender	Age
H1	female	45
H2	male	23
H3	female	25
H4	female	26
H5	female	26
H6	female	27
H7	female	29
H8	male	29
H9	female	30
H10	male	31
H11	female	32
H12	female	35
H13	female	36
H14	male	36
H15	female	39
H16	female	40
H17	male	41
H18	male	43
H19	female	44
H20	female	44
H21	female	47
H22	female	53
H23	female	55
