# Supplementary material for: Integrated analysis of circulating and tissue proteomes reveals that fibronectin 1 is a potential biomarker in papillary thyroid cancer
Source: BMC Cancer. 2023 May 8;23:412. doi: 10.1186/s12885-023-10839-w (PMC10165821; doi:10.1186/s12885-023-10839-w)
Supplement: Supplementary file 2 — Additional file 2: Supplementary Table S2-1. All proteins identified in serum samples of papillary thyroid cancer patients (before and after treatment) and healthy controls (HCs) by antibody microarrays. Supplementary Table S2-2. All proteins identified in serum samples of papillary thyroid cancer patients (before and after treatment) and healthy controls (HCs) by DIA-MS. [file 12885_2023_10839_MOESM2_ESM.xlsx]

## Sheet: Table S2-1
Supplementary Table S2-1. All Proteins identified in serum samples of papillary thyroid cancer patients(before and after treatment) and healthy controls (HCs) by antibody microarrays.
Names	H20	H14	H16	H4	H21	H3	H11	H1	H2	H18	H6	H7	H12	H13	H8	H17	H9	H10	H22	H5	H23	H15	H19	TB24	TB21	TB2	TB8	TB15	TB22	TB9	TB6	TB10	TB4	TB14	TB25	TB3	TB5	TB20	TB1	TB23	TB7	TB19	TB12	TB13	TB17	TB16	TB18	TB11	TB26
TNFRSF8	12.2104	12.5581	11.7948	12.2373	12.2968	12.4163	12.2645	13.9743	11.7552	13.3193	12.6683	13.134	12.4325	13.1001	12.9762	12.0747	11.6789	11.6609	11.6076	11.9005	12.0672	11.9054	12.8059	12.2042	11.974	12.3409	12.9152	11.9258	12.6205	11.5078	11.6588	12.3737	11.9291	11.9937	12.2564	11.9408	12.0879	12.3738	11.7634	12.481	12.0542	12.1097	12.7817	12.2196	11.7612	11.767	12.6423	12.3125	12.462
APLN	12.4283	12.8272	11.9428	12.2678	12.455	12.5943	12.312	13.8943	12.1187	13.2957	12.8149	13.2295	12.3658	13.167	13.0156	12.1197	11.8208	11.6703	11.7347	11.973	12.4104	12.0052	12.8701	12.3442	12.2048	12.4512	12.9634	11.8324	12.7283	11.6595	11.7472	12.518	12.0156	12.2532	12.494	12.5028	12.5353	12.5866	11.9058	12.5805	12.1905	12.1437	13.0716	12.2727	11.7692	11.8984	12.6423	11.7355	12.6023
MPO	12.323	12.5847	11.6708	12.6248	12.3151	11.5201	12.2291	13.4476	12.0687	12.9482	12.5309	13.163	12.2645	12.8006	12.932	12.0466	11.6384	11.5053	11.935	11.8406	12.4156	11.9411	12.8199	12.1237	11.9697	12.1884	12.8811	11.5602	12.5286	11.5034	11.5501	12.1683	11.9314	11.8753	12.0865	12.5625	11.9744	12.3051	11.7694	12.392	12.4523	11.9922	12.8764	11.9012	11.6745	11.7014	12.2238	11.506	12.2093
KLK13	12.4489	12.8002	11.8504	12.8138	12.2893	11.7155	12.3015	13.5287	12.0552	13.1225	12.6063	13.2998	12.3591	12.7122	12.918	12.166	11.7259	11.5598	12.0149	11.8582	12.0668	11.9529	12.9631	12.0046	12.0348	12.7151	12.9768	11.8403	12.5834	11.5714	11.5156	12.3394	11.9506	11.9027	12.4629	12.472	12.1103	12.2934	11.854	12.4144	12.4394	12.096	13.047	12.1474	11.7027	11.8265	12.4866	11.5996	12.2869
CFD	12.396	12.6233	12.0676	12.6305	12.3788	11.674	12.333	13.5511	12.1205	13.1269	12.5611	13.2987	12.3366	12.608	13.049	12.1254	11.6652	11.7113	12.1279	11.9215	12.2095	12.0083	12.9162	12.2754	12.139	12.669	12.9456	11.9979	12.6168	11.5994	11.3564	12.2661	11.9697	11.8475	12.1505	12.2952	13.1401	12.1773	11.8524	12.2924	12.4658	12.131	12.9376	12.2067	11.6705	11.7915	12.6061	11.5993	12.4785
APOA1	12.5018	12.3769	12.0482	12.8654	12.3833	11.7137	12.3246	13.6984	12.036	13.1359	12.5368	13.2483	12.4424	12.4741	12.881	12.0253	11.7319	11.4073	12.2274	11.8873	12.0365	11.8932	13.0339	12.5076	12.0032	12.6921	12.8137	12.0091	12.6125	11.6737	11.8594	12.2973	11.9176	11.815	12.1862	12.245	12.0294	12.1093	11.8154	12.3266	12.0499	11.9372	12.5963	12.1434	11.6355	11.8335	12.5032	11.5484	12.4034
CCL20	12.4403	12.1572	12.0509	12.5654	12.6504	11.6943	12.3529	13.779	12.0774	13.149	13.4062	13.3739	12.4725	12.6114	13.0342	12.0454	11.6244	11.4838	12.3005	11.8025	11.8541	12.1199	12.9578	12.4807	12.4591	12.6883	12.8339	11.9512	12.6202	11.7763	11.8326	12.2897	11.9697	11.866	11.8736	12.3676	12.2927	12.222	11.7893	12.0488	11.5399	11.9817	12.7552	12.1253	11.5635	11.9015	12.5934	11.5421	12.2918
LEP	12.3847	12.3742	12.0078	12.6669	12.2914	11.7122	12.39	13.3844	11.8685	13.3071	12.5547	13.427	12.2356	12.4781	13.089	11.8287	11.5513	11.4656	12.3164	11.7166	11.9406	12.4553	13.0493	12.3409	12.1584	12.7727	12.8559	11.9964	12.5037	12.0327	11.7142	12.1422	11.952	11.755	12.3982	12.3352	12.0952	12.1932	11.7324	11.8408	11.5438	11.8664	12.8008	12.1187	11.5102	12.1565	12.4569	11.5396	12.3491
SCF	12.4474	12.3951	12.0614	12.5414	12.3167	11.7043	12.444	13.8986	11.7507	13.3375	12.8769	13.425	12.3443	12.6386	13.0096	12.0969	11.635	11.6714	12.3194	11.7488	12.101	12.5573	13.0724	12.3934	12.2227	12.9681	12.8659	11.9405	12.5075	12.1024	11.7797	12.168	11.9663	11.7424	11.9417	12.1632	11.9763	12.1395	11.7996	12.06	11.6784	11.8989	12.9177	12.2366	11.562	12.2188	12.4074	11.6025	12.2524
KLK6	12.5499	12.4468	12.0831	12.384	12.0725	11.7814	12.4664	13.5269	11.5777	13.3659	12.5277	13.4486	12.2737	12.6213	13.0118	12.1417	11.6339	11.7681	12.3938	11.7302	12.0786	12.928	13.0124	12.3718	12.2987	12.9069	12.8289	11.8544	12.5941	12.3702	11.8845	12.2849	12.0005	11.6976	12.1949	12.1129	11.9538	12.2124	11.7826	11.8509	11.5791	11.8995	13.1301	12.2153	11.5454	11.8646	12.8961	11.5569	12.3276
EDN1	12.5853	12.5972	12.4	12.6622	11.94	11.8848	12.4276	13.3716	11.6924	13.0123	12.4911	13.4594	12.4491	12.438	13.0178	12.2272	11.8047	11.8953	12.4059	11.7815	12.2417	13.0701	13.2627	12.5053	12.5487	12.9688	12.8624	12.028	12.6211	12.5097	11.8238	12.2408	11.9901	12.051	12.1321	12.258	12.1538	12.2781	11.9328	12.0484	11.9475	11.9942	13.0179	12.228	11.6577	11.8524	12.6022	11.6097	12.3218
CCL5	12.5227	12.5089	12.0065	12.7679	11.5014	11.7444	12.3734	13.2337	11.4858	13.4619	12.3984	13.1974	12.1925	12.4105	13.0004	12.0635	11.7145	11.594	12.2444	11.687	12.1974	12.8317	13.144	11.7893	12.3619	12.8892	12.7405	11.7589	12.4446	12.5102	11.4557	12.2248	11.9908	11.7177	11.9717	11.9126	12.0629	12.2001	11.7392	11.7939	11.8126	11.8667	12.9559	12.1595	11.5151	12.2614	12.3211	11.3977	12.2056
PPBP	12.6297	12.4926	11.9871	12.8101	11.8675	11.8105	12.4304	13.3543	11.4272	13.465	12.4033	13.0678	12.2714	12.306	13.0152	12.2649	11.5617	11.6824	12.3218	11.6908	12.1952	12.8135	13.1442	12.5116	12.2881	12.9313	12.7625	11.7356	12.4862	12.8209	11.5659	12.2841	11.9551	11.8391	11.973	12.1925	12.5875	12.2034	11.7737	11.9158	11.5583	11.8566	12.8384	12.1647	11.5526	12.7788	12.3466	11.506	12.2112
COMP	12.509	12.1397	11.3217	12.4733	11.3002	11.7247	11.7302	11.6612	11.022	12.2192	11.6328	12.4817	11.724	11.8519	11.8703	11.5875	11.7053	10.97	12.2801	10.1877	11.7849	12.2571	13.4006	10.8671	11.3464	11.9527	12.0094	11.2685	12.3293	12.3282	11.6651	11.0225	11.6195	11.2579	11.7584	11.8279	11.0457	11.909	12.0544	11.3623	11.5943	11.7896	11.6074	11.4672	12.5022	11.4926	10.6545	11.0961	10.4646
IL22	12.6114	12.5406	11.8099	12.6687	11.5821	11.8124	12.3668	13.2108	11.5107	13.258	12.9804	13.1127	12.2261	12.4721	13.0808	12.1491	11.5496	11.6847	12.3496	11.6668	12.1511	12.6657	13.1067	11.748	11.9862	12.8371	12.7369	11.5563	12.5208	12.2434	11.7436	11.9294	11.9357	11.72	12.0177	12.334	11.739	12.2183	11.7321	12.3478	11.8455	11.8936	12.8021	12.2368	11.5531	12.5076	12.2222	11.5826	12.2593
EGFR	12.406	12.5588	11.8673	12.7678	11.4974	11.7918	12.3006	13.1874	11.5375	12.9881	12.2231	12.9591	12.2316	12.4113	13.1632	12.1522	11.1658	11.6625	12.074	11.6898	12.0855	12.6964	13.0244	11.7042	12.1524	12.8631	12.7483	11.4803	12.4884	12.1363	11.7705	11.7894	11.8836	11.5362	12.101	12.2913	12.1559	12.1068	11.7194	12.0654	11.5826	11.8016	12.7931	12.1434	11.5932	12.647	12.1376	11.4891	12.1046
GAS6	13.572	13.4251	13.3642	12.7636	13.5732	13.6315	13.0034	12.5234	13.3523	13.4133	13.0695	13.5995	12.5419	13.4021	12.6788	12.793	12.1028	11.9433	12.2833	12.1095	12.729	12.1318	13.3519	13.2344	13.6766	13.7736	13.2351	12.8257	13.3558	13.1542	12.4485	13.1757	13.4358	11.8767	13.524	13.364	13.5462	12.3463	12.6516	12.6988	12.7422	12.737	12.2606	13.0375	13.0893	12.2442	12.5183	13.5995	12.1623
IL12B	12.6588	12.6073	11.6537	13.0339	11.4659	11.7818	12.3055	13.1486	11.456	12.9737	12.1697	12.7676	12.1096	12.2926	13.0849	11.9796	11.4161	11.7577	12.3346	11.3791	11.9132	11.9541	13.1235	11.7975	12.2402	12.4892	12.8039	11.4151	12.488	12.0899	11.6606	11.2814	11.95	11.351	11.9657	12.0334	11.6432	12.1593	11.5802	12.0456	11.4542	11.6481	12.6301	11.986	11.4571	12.4591	12.2123	11.3787	12.0452
IL20	12.8562	12.8228	12.0583	13.1184	11.4771	11.8909	12.3198	13.45	11.3006	13.1356	12.1096	12.9022	12.203	12.337	13.0264	12.0065	11.2526	11.6742	12.5262	11.3763	11.9257	12.0317	13.1685	11.7555	12.2401	12.6172	12.8295	11.5663	12.5841	12.1469	11.7596	11.3445	11.7938	11.0118	11.8782	12.1539	12.0121	12.1723	11.7198	12.4552	12.3187	11.7375	12.7844	12.0815	11.5049	12.7229	12.1891	11.8446	12.1832
MMP9	13.0202	12.9713	11.6586	13.2419	11.598	12.0801	12.4066	13.7075	11.5851	13.1952	12.4404	12.8452	12.1573	12.5771	12.9488	12.1166	11.8276	11.4326	12.514	11.6681	11.9602	11.7801	13.0852	11.9455	12.4645	12.9393	12.896	11.6434	12.8886	12.2651	11.865	11.3515	11.9877	11.3864	12.0132	12.2046	11.2375	12.2555	11.666	12.6201	12.5189	11.7886	12.9265	12.2484	11.7441	12.8707	12.4562	12.1185	12.5252
TNFSF13B	13.1453	12.8931	11.7454	13.1437	11.6228	12.0027	12.4154	13.5164	11.4233	13.1411	12.2608	13.1463	12.1699	12.377	12.8506	12.1213	11.1657	11.6683	12.3497	11.7258	11.9808	11.9162	13.1588	12.0604	12.3954	12.761	12.8598	11.6009	12.8474	12.3347	11.8128	11.4232	12.056	11.5008	11.9613	12.1504	12.6812	11.5448	11.7268	12.3436	12.4789	11.7001	12.7544	12.0816	11.6351	12.8688	12.4059	11.5202	12.1973
CRH	13.1883	12.9466	11.8938	13.1771	11.6189	12.0215	12.4376	13.7972	11.6183	13.1779	12.3384	13.205	12.2464	12.402	12.9036	12.0591	11.5599	11.4963	12.4042	11.7576	12.0719	11.8639	13.3912	12.3347	12.5071	13.0018	12.9209	11.6502	12.9676	12.6253	11.9345	11.7438	12.1657	11.6185	11.8252	12.226	11.9	11.7494	11.7133	12.1034	12.4276	11.7416	12.6861	12.2674	11.6669	12.8228	12.5394	12.194	12.1472
AHR	13.3136	12.9782	11.8676	13.0628	11.6662	12.0908	12.4508	13.8641	11.4287	13.2172	12.4527	13.1477	12.2117	12.3935	12.8994	12.0632	11.4662	11.415	12.5779	11.7056	12.0027	11.985	13.0056	12.2521	12.3918	12.9551	12.9512	11.6061	12.945	12.6581	11.9809	11.7214	12.028	11.683	11.6453	12.358	11.8885	11.5988	11.6393	11.974	12.4578	11.7486	12.844	12.3112	11.6643	12.8799	12.5297	12.2157	12.022
CD163	13.2826	12.9057	12.1575	13.2011	11.6872	12.271	12.5414	13.8753	11.461	13.0829	12.3915	13.2826	12.1707	12.4359	13.6571	11.9858	11.4822	11.4951	12.687	11.5925	12.045	12.1025	12.718	12.0277	12.5028	12.9935	12.7839	11.6791	12.6931	12.8195	11.9684	11.8787	11.9313	12.1416	11.6721	12.285	11.8563	11.5098	11.6015	11.9505	12.5254	11.8264	12.8568	12.5876	11.5066	12.8081	12.5176	11.9806	12.1861
IL1B	13.337	12.8299	12.2698	13.299	11.6744	12.2117	12.5467	13.704	11.2782	13.0389	12.8083	13.289	12.4105	12.4511	12.735	12.1417	11.5919	11.7045	12.8001	11.6165	11.7776	12.1448	12.5716	11.8119	12.5163	13.0858	12.7353	11.7992	11.9783	12.9532	12.0474	12.0294	11.9997	11.6761	11.672	13.0793	12.0901	11.5914	11.5968	12.0891	12.5788	11.8356	13.04	12.7508	11.6343	12.8767	12.4892	12.0684	12.4345
FAS	13.3112	12.5788	11.9427	13.1659	11.6149	12.1553	12.6201	13.727	11.5006	12.9412	12.4296	13.0878	12.1574	12.4371	12.8592	12.1117	11.5144	11.8664	12.7149	11.5327	12.0078	12.1481	12.4186	11.7242	12.3644	13.0578	12.7673	11.6857	11.8017	12.6316	11.9232	11.7838	11.8588	11.6205	11.6937	12.1829	11.9056	11.4865	11.5655	12.0238	12.4464	11.7504	12.7869	12.6317	11.5832	12.5485	12.4368	12.2276	12.1354
CXCL8	13.343	12.7604	12.7448	13.317	11.7387	12.1076	12.7495	13.7508	11.63	12.9417	12.396	12.9418	12.2887	12.5262	12.8858	12.1055	11.5614	12.1635	12.7207	11.4462	11.9982	12.1378	12.3474	13.1379	12.5526	13.0591	12.7884	11.802	12.054	12.5674	12.1499	11.8934	11.8984	11.8362	11.7556	12.4723	12.1088	11.4468	11.6334	12.1202	12.4548	11.7449	13.028	12.7597	11.7037	12.6126	12.4137	12.2263	12.2296
MMP3	13.4105	12.8954	12.1039	13.1792	11.7646	12.2468	12.6946	13.5205	11.671	13.1345	12.4008	13.0798	12.2812	12.4135	12.9134	11.9703	11.5078	12.1613	12.6926	11.5185	11.9294	12.069	12.3141	12.2738	12.5899	12.8985	12.8048	11.7375	12.1113	12.5956	11.9949	12.005	12.0569	11.895	11.8304	12.2426	11.9162	11.5728	11.5111	12.197	12.3921	11.7729	13.0019	12.8093	11.5832	12.6563	12.4131	12.2834	12.1012
TGFB1	13.3116	12.9909	12.0517	12.7989	11.6909	12.2583	12.657	13.6369	11.8373	12.9775	12.4841	13.2528	12.1636	12.3508	12.7798	11.7849	11.5264	12.096	12.5182	11.8525	11.9535	12.0731	12.3248	12.4249	12.62	12.9088	13.0384	11.6581	11.9863	12.3785	11.992	12.1759	11.8582	11.7828	11.8672	12.1941	11.8744	11.5604	11.6304	12.0957	12.3608	11.6573	13.1202	12.8918	11.4719	12.5789	12.3605	12.3053	12.0499
CD40LG	13.3023	12.8541	12.1081	12.8378	11.8726	12.4075	12.7902	13.5179	11.9949	13.1586	12.5662	13.1168	12.1865	12.4315	12.8287	11.866	11.5453	11.8225	12.5832	11.7516	11.925	12.1096	12.4762	12.1439	12.804	13.1833	13.0903	11.68	12.0386	12.74	12.0514	12.0602	11.8605	11.7438	12.0069	12.437	12.0307	11.4927	11.5931	12.2027	12.4136	11.7249	13.2934	12.9615	11.5413	12.7548	12.3886	12.4042	11.9153
B2M	13.33	12.5814	12.1284	12.4567	11.8834	12.4177	12.6725	13.5592	11.9283	13.4348	12.5829	13.1918	12.2126	12.3678	12.7865	11.8619	12.2589	11.6694	12.5802	11.8443	11.9283	12.1081	12.3483	12.2217	12.8361	13.3041	13.1919	11.7247	12.0988	13.0546	12.0291	12.4576	11.889	11.9209	11.8478	11.9871	11.9377	11.4901	11.6188	12.1681	12.3527	11.6999	13.4293	12.9887	11.6112	12.5735	12.395	12.3952	11.928
EGF	13.1767	12.318	12.3914	12.5564	11.8758	12.4971	12.6682	13.5511	11.9041	13.6027	12.7628	13.1391	12.72	12.3448	12.6665	11.8493	11.9623	11.6491	12.5351	11.9682	11.9365	12.1168	12.1629	12.3304	13.0054	13.2539	13.3038	11.7427	12.2475	12.7897	12.0459	12.2842	12.012	11.7103	11.7131	12.0735	12.1114	11.3936	11.7555	12.117	12.4454	11.6915	13.2914	12.9663	11.6311	12.6432	12.4227	12.2788	12.0535
CXCL1	13.1043	12.9334	12.0398	12.4707	11.8232	12.4816	12.7758	13.6314	11.9145	12.9285	12.6792	13.255	12.173	12.3407	12.8509	11.7251	12.1048	11.7021	12.543	12.047	11.968	12.1323	12.4232	12.5845	12.7745	13.2699	13.1343	11.6662	12.1673	13.108	12.1103	12.4184	12.1177	11.6846	11.7296	12.4758	11.9448	11.494	11.5874	12.2242	12.0489	11.7469	13.4792	12.8769	11.676	12.591	12.5085	12.24	11.9442
CD4	13.0696	13.0054	12.0508	12.691	11.8717	12.4387	12.7547	13.8001	11.898	12.9528	12.65	13.3554	12.2073	12.259	12.7788	11.754	12.1535	11.8046	12.4634	11.9977	11.9323	12.0086	12.4963	12.8474	12.882	13.233	13.2234	11.7002	12.1032	13.0387	12.234	12.3059	12.0023	11.844	11.7726	12.1629	11.9387	11.4052	11.6597	12.1866	12.1031	11.71	13.4758	12.6441	11.5278	12.55	12.5059	12.1987	12.1289
CCL22	13.159	12.4827	12.2156	12.5698	11.9848	12.5656	12.7436	13.7501	12.1821	13.1487	12.8271	13.4319	12.3216	12.3435	12.5823	11.8353	12.0057	12.4625	12.7104	11.9209	12.0371	11.9723	12.2301	12.6712	12.5377	13.1743	13.2214	11.7617	12.1105	13.0023	12.1589	12.3929	12.1124	11.8233	11.747	12.0672	12.001	11.2496	11.8755	12.3291	12.192	11.7768	13.5313	12.6605	11.6885	12.7649	12.6814	11.9025	12.9503
PTX3	13.1018	12.7021	12.0307	12.5073	11.9404	12.5957	12.6461	13.6601	12.1473	13.0644	12.6137	13.3739	12.2962	12.2856	12.7969	11.8478	11.7921	12.3915	12.5042	11.7737	11.9752	11.9645	12.2889	12.5179	12.2831	12.7781	13.2015	11.6668	12.159	13.1033	12.1162	12.6322	12.1407	11.6753	11.8044	11.5927	12.0261	11.4225	11.5434	12.2823	12.1157	11.7388	13.3861	12.2788	11.6059	12.5739	12.3331	11.868	12.5041
RENBP	12.1241	11.933	11.6229	12.3361	11.6907	12.2578	13.0103	14.0011	12.2297	12.8963	12.6803	13.2604	12.0759	11.9159	11.9541	11.1562	12.1925	12.1259	12.3148	11.37	11.9612	11.8246	12.5382	12.2349	12.128	12.4168	13.0236	11.3984	12.6241	13.051	12.1877	13.171	11.8532	11.3384	11.4575	11.2957	11.6482	10.7861	11.2834	11.7749	11.8643	11.3749	13.0697	11.9312	11.798	12.3549	12.0543	11.7112	11.776
BDNF	12.7121	12.3085	12.5626	13.1895	12.0785	12.961	12.8083	14.0387	12.4682	13.2624	12.8593	13.3914	12.3802	12.3248	12.658	11.8147	12.393	12.493	12.7462	11.865	12.1144	12.0406	12.6709	12.7601	13.2702	13.0154	13.1887	11.6795	12.0491	13.1743	12.1158	12.8546	12.1289	11.6234	12.578	11.7144	11.9707	11.5734	11.5821	12.2504	12.452	11.6848	13.4326	12.0633	12.2824	12.5658	12.1772	12.0706	12.3435
TAT	11.9826	11.8779	11.5799	12.774	12.1604	12.4165	12.2941	14.3533	11.9113	13.1351	12.3975	12.7704	12.7376	13.2045	13.5574	12.2122	12.0819	12.0077	11.2435	12.1284	12.9492	13.462	12.9491	11.595	11.7649	12.1149	12.6887	11.6387	12.6507	11.7944	11.5672	12.312	11.9108	12.8219	12.8401	12.3455	12.2963	12.4838	12.9528	12.5849	12.2357	12.3479	12.8973	12.4843	12.2203	12.0355	12.2939	12.1205	12.7157
DPP4	12.1994	12.0863	11.7818	12.0848	12.1348	12.5716	12.3429	14.219	12.0664	13.1969	12.5386	12.6437	12.8897	13.2601	13.7511	12.3833	11.5795	11.9922	11.491	12.0949	12.9011	13.3736	13.0916	11.8781	12.1144	12.3026	12.6857	11.319	12.6002	11.8209	11.7329	12.3126	12.0981	12.4161	12.9372	12.9982	12.2966	12.527	12.9681	12.597	12.2222	12.7182	12.9372	12.2692	12.1909	11.9743	12.2512	12.5457	12.786
KLK8	12.1886	11.8727	11.5606	12.227	11.9939	12.3675	12.1044	14.0306	11.8596	13.0974	12.4197	13.0103	12.8951	13.1445	13.5078	12.231	11.7333	11.8863	11.3697	12.0165	12.6636	13.3031	12.897	11.6171	11.9574	12.1197	12.7178	11.3033	12.0444	11.9592	11.6833	12.2638	11.8496	12.7353	12.8019	12.9123	12.2289	12.5213	12.9194	12.5873	12.0721	12.58	12.9044	12.234	12.1776	11.8906	12.2646	12.1167	12.3637
C4B	12.1717	11.8979	11.6463	11.9414	12.0897	12.2884	12.2036	13.5556	11.9451	13.1354	12.5728	12.7116	12.7887	12.7484	13.1462	12.1669	12.1365	11.7606	11.6755	12.0733	12.8423	13.3764	12.8295	11.6427	12.1688	12.1583	12.7276	11.7345	12.4939	11.8907	11.908	12.4036	11.9349	12.6055	12.7877	12.7489	12.1613	12.5851	12.9131	12.5383	12.0424	12.8993	12.7103	12.3298	12.5221	11.9638	12.3297	12.1338	12.4965
CRP	12.6361	12.549	12.247	12.4648	12.7057	12.6719	12.4473	13.7531	12.242	13.3305	12.9929	13.1674	12.8046	13.1861	13.4454	12.4972	12.7495	12.1157	12.1423	12.4146	13.1958	13.3102	12.9885	12.1189	12.5107	12.5975	12.8737	12.0419	13	11.6388	12.0138	13.0394	12.2894	13.3251	13.3729	13.3272	12.4088	12.7982	13.0366	12.6481	12.2352	12.9563	13.1191	12.4194	12.5087	12.0661	12.3967	12.6645	12.95
CHI3L1	12.1938	12.0764	11.6285	12.1172	11.956	12.2398	12.1314	13.2592	11.7258	13.1081	12.6423	13.0129	12.3986	13.0993	13.1529	12.0768	12.5224	11.4227	11.7432	11.9737	12.8601	13.2368	12.6607	11.7823	12.1149	12.2214	12.7838	11.606	12.7304	11.4123	11.8843	12.5416	11.8471	12.5174	12.7	13.0003	12.157	12.4462	12.6932	12.4961	11.9603	12.9748	13.0303	12.0977	11.9711	11.7851	12.184	11.9593	12.2105
HP	12.3612	12.2609	12.8444	13.1698	12.4634	12.8681	12.2326	13.4173	12.1708	13.3562	13.0057	13.2983	12.5848	13.0214	13.1627	12.5519	12.2344	11.7243	11.9531	12.4585	12.8833	13.3864	13.1555	12.3062	12.6027	12.9489	12.9299	12.2097	13.1482	11.7332	12.0154	13.1045	12.2869	13.1961	13.3088	13.3916	12.5163	12.6022	12.7879	12.394	12.3281	12.7703	12.5837	12.6232	12.2599	12.0737	12.4173	12.7242	12.9889
ENG	11.926	12.1725	11.8209	12.5425	12.0602	12.3294	12.0244	13.1231	11.6731	12.658	12.5145	12.9677	12.3902	12.7483	13.17	12.0855	11.6434	11.5057	11.6635	12.0641	12.5619	11.3781	12.6794	11.8816	11.9427	12.2332	12.7878	11.9022	12.6645	11.307	11.6844	12.2497	11.894	12.4204	12.6709	12.3567	11.9675	12.191	12.3565	12.0306	11.6558	11.989	12.1599	12.1717	11.9551	11.6983	12.1467	11.8439	12.0969
IL36G	11.8563	12.0133	11.823	12.6804	12.0056	12.1511	11.9934	12.9519	11.7044	13.1252	12.5628	12.9425	12.5782	12.1654	12.5338	12.0528	11.7105	11.2145	11.563	11.9297	12.7004	11.8244	12.8821	11.7416	11.8632	12.1825	12.7109	11.6741	12.4242	11.4086	11.7014	12.0812	11.9061	12.087	12.6881	12.03	11.8705	12.3249	11.9953	12.1592	11.28	12.1092	11.7711	12.1357	11.8882	11.7834	12.0302	11.7362	12.7315
KLK5	12.1564	12.476	11.7972	13.2948	12.2064	12.5546	12.1597	13.2853	11.7874	13.2642	12.6591	13.0039	12.7737	12.5653	13.0468	12.1707	11.793	11.3475	11.8786	11.9933	12.7326	11.8976	12.7418	11.9847	12.0847	12.3304	12.8468	12.0836	12.8274	11.4629	11.908	12.1395	12.08	12.383	12.968	12.4167	11.9671	12.2916	12.3614	12.3875	11.8005	11.9274	12.1794	12.214	12.0277	11.7772	12.3055	11.7835	12.1841
GRN	11.8101	12.2526	11.6533	12.2934	12.1487	12.4151	12.128	13.227	11.845	13.0847	12.5986	13.1458	12.3134	12.553	13.0951	11.8044	11.6003	11.2301	11.3324	11.8358	12.7793	11.7411	12.8689	11.9963	11.8052	12.2028	12.7947	12.0585	12.4707	11.4022	11.7163	12.0305	11.8318	11.7796	12.6409	12.2895	11.9418	12.1024	12.3606	12.4769	12.3072	11.9726	12.3942	12.0032	11.7711	11.7112	12.185	11.8496	11.9833
VEGFA	11.9383	12.5025	11.7123	12.3704	12.1893	12.5087	12.1149	13.3558	11.8313	12.8723	12.6397	13.1154	12.4026	12.5468	13.0718	11.9555	11.7162	11.2842	11.651	11.926	12.4501	11.8378	12.7003	12.2173	12.0124	12.3445	12.8008	12.0507	12.6431	11.5039	11.7765	12.1916	11.9746	11.7404	12.9173	11.9787	12.914	12.082	12.3406	12.2609	12.3585	11.908	12.7921	11.99	11.8148	11.8148	12.1282	11.8973	12.0528
CALCA	11.9826	12.6407	11.7756	12.9454	12.3253	11.4655	12.1425	13.275	11.9694	13.0799	12.6048	12.968	12.2705	12.569	13.017	11.9708	11.5922	11.297	11.5271	11.88	11.86	11.8315	12.6372	12.3623	12.0302	12.4426	12.8477	12.0444	12.4906	11.5157	11.8704	12.1678	11.9613	11.6772	12.6895	11.8146	11.9493	12.0642	12.2063	12.3987	12.3225	11.9053	13.0876	11.8763	11.7846	11.8375	12.0904	11.8709	11.9867
IL13	12.1143	12.8133	11.9735	12.9306	12.3236	11.6302	12.2312	13.2212	12.0363	13.157	12.6391	13.0666	12.3355	12.4979	13.0033	11.9222	11.7112	11.2289	12.2001	11.8684	12.0962	11.8601	12.7821	12.449	12.4893	12.6649	12.9145	12.0962	12.5263	11.6528	11.9099	12.2511	11.9827	11.8081	12.891	12.0784	12.0064	12.1095	12.0929	12.542	12.5127	11.9871	13.1294	12.0516	11.7213	11.8869	12.1917	12.1351	12.2126
KLK10	12.3299	12.8658	11.6643	12.6045	12.455	12.1055	12.2144	13.0851	12.0736	13.0656	12.5889	12.9447	12.2282	12.1569	11.7795	11.9486	11.7319	11.0312	12.1555	11.8336	12.076	12.0754	12.7182	12.4618	11.9262	12.6321	12.8201	12.2779	12.9849	11.8056	11.9076	12.3064	11.9773	11.7615	12.9123	11.9478	12.2237	12.3337	11.8081	12.4071	12.1298	11.8387	12.4932	12.0632	11.8931	11.9452	12.0919	12.8817	12.5378
CCL27	12.1751	12.4846	11.874	12.7677	12.2418	11.6271	12.1422	13.3923	11.7049	12.8465	12.6203	13.2024	12.231	12.4761	12.9503	11.8929	11.6002	11.2026	12.0505	11.8137	12.0425	11.8174	12.9446	12.6641	11.9974	12.5739	12.8534	11.9507	12.4613	11.5493	11.8557	12.088	11.9559	11.61	12.8016	11.9774	12.0417	12.1879	11.6846	12.5164	11.7605	11.8726	12.9606	12.1546	11.6412	11.7831	12.1712	11.3658	12.2157
PI3	12.8283	12.7698	12.2745	13.0581	12.5544	12.016	12.2719	13.3215	12.0058	13.0929	12.8265	13.4309	12.6256	13.0068	13.3777	12.3159	11.8289	11.6465	12.4903	11.941	12.0852	12.0269	13.0072	12.8815	12.4653	12.997	12.8913	12.2314	12.9962	11.7408	12.1399	12.3912	12.2647	11.8703	13.0589	12.278	12.1553	12.3498	11.8706	12.5358	12.0523	12.2235	13.1792	12.3061	11.8787	11.8007	12.3881	11.6284	12.3454
MKI67	12.1874	12.1386	11.9084	12.5724	12.3145	11.6697	12.2073	13.6179	11.4289	12.5956	12.577	13.2326	12.3625	12.3702	12.9246	11.9078	11.6161	11.2799	12.2581	11.6244	11.8281	11.8466	13.1159	12.6594	12.0961	12.4822	12.8144	12.1342	12.4902	11.5568	11.8621	12.1117	11.8323	11.4949	12.5088	12.2723	11.9272	12.0746	11.6645	12.4131	11.6504	11.7253	12.6877	12.0073	11.5714	12.0605	12.2365	11.5452	12.2124
DBI	12.1536	12.0186	13.2761	12.175	12.0025	11.6337	11.8204	12.808	11.4309	11.9925	12.3416	13.0404	12.1452	11.5846	11.8864	11.5305	11.4303	10.7087	11.8098	11.0374	11.7416	11.7203	11.5567	11.7025	13.2697	12.0832	12.5269	11.8453	12.1977	11.3527	11.6827	11.6577	11.8939	11.1501	12.0566	11.8033	11.2294	12.0892	11.5064	12.2716	11.4232	11.5632	11.7551	11.817	11.5945	10.8594	11.5698	11.0903	11.2626
IL2RA	12.2273	12.3523	12.002	12.4556	12.3817	11.8062	12.3174	13.4745	11.5329	12.2958	12.9264	13.2321	12.2181	12.3526	12.9236	11.9412	11.6097	11.3454	12.3801	11.8342	11.9034	11.7916	13.2028	12.3519	12.1713	12.5247	12.7888	12.227	12.5629	11.738	11.8811	12.0954	11.6884	11.5757	12.4299	12.3098	11.8862	12.1674	11.6287	12.3249	11.5568	11.7911	12.6762	12.1046	11.4814	12.4397	12.1937	12.1505	12.3123
C9	13.0293	12.7527	12.298	13.027	12.1201	12.1157	12.1377	12.7937	12.1399	13.3831	12.9672	13.3008	12.4016	12.4999	12.1678	12.2127	11.9097	11.4594	12.3723	12.0726	12.4273	12.0636	12.5882	12.5433	12.4564	12.5241	12.6533	12.3386	12.9065	11.9709	12.4072	12.8068	12.5427	11.8429	12.812	12.4024	12.2228	12.065	11.8901	12.3109	12.0566	12.0553	12.3251	12.9185	12.1393	11.962	12.2689	12.126	12.3912
CORT	12.419	12.3118	11.9275	12.7762	11.5258	11.8396	12.2466	13.0747	11.6458	12.6623	12.3272	13.2293	12.1717	12.4224	13.0217	12.0729	12.5214	11.3819	12.3983	11.6862	11.9094	12.3929	13.1245	12.2171	12.4842	12.7408	12.7545	11.9313	12.7976	11.7878	11.6886	11.8573	11.8238	11.6368	12.3513	12.4848	11.8419	11.943	11.6854	12.2055	11.5848	11.8895	13.0585	12.0565	11.6531	11.8494	12.1571	11.934	12.2353
LBP	12.419	12.5033	12.3703	12.9012	11.8615	12.0147	12.3408	13.2336	11.7561	12.6402	12.6662	13.0943	12.2696	12.6276	12.9544	12.3707	11.8165	11.5606	12.3998	11.7771	12.0664	12.7429	13.345	12.5351	12.8779	12.9921	12.8354	12.3067	13.0985	11.8291	11.9863	11.899	12.0029	12.0529	12.9925	13.1321	12.7967	12.3127	11.8296	12.5542	12.0124	12.0058	13.0932	12.2278	11.763	12.8084	12.1493	12.1115	12.7166
IL21	13.097	12.6987	12.7939	13.273	11.9084	12.2449	12.8433	13.3601	11.8684	13.1017	13.3132	13.1605	12.4573	12.6387	12.9482	12.5322	11.8346	11.5847	12.6491	11.8921	12.3091	12.8483	13.2267	12.411	13.2704	13.3974	12.8539	12.4255	13.2946	12.4027	12.4369	12.1192	12.1764	11.8458	12.7529	13.0273	12.1951	12.5106	11.8546	12.4525	12.2726	12.1442	13.208	12.3164	11.8905	13.0839	12.2651	12.8712	12.8389
MUC6	12.3492	12.3778	11.6321	12.6571	11.4467	11.7889	12.2203	13.1051	11.6151	12.8798	12.0304	12.9544	12.1387	12.481	13.0411	12.108	11.4386	11.3737	12.1338	11.6262	11.8792	12.1382	13.0925	11.9514	12.2858	12.5005	12.8088	12.0458	12.8363	12.4075	11.9868	11.6867	11.4	11.5657	12.0244	12.3022	11.9091	12.1017	11.6545	12.5418	11.9011	11.8498	13.2501	12.1138	11.5713	12.3585	11.8683	11.8895	12.0793
TNFRSF1A	12.0853	12.1218	11.4552	12.6025	11.3164	11.583	11.926	13.045	11.3322	12.5952	12.3445	12.8326	12.093	12.3821	13.0205	12.0237	11.2797	11.2254	11.8883	11.4801	11.8015	11.4503	13.0174	11.8797	11.9311	12.3657	12.7678	11.7594	12.4945	11.5563	11.8429	11.6712	11.669	11.4251	12.0392	12.1792	11.7259	12.0935	11.5979	12.5867	11.688	11.8132	12.7087	11.9643	11.3175	12.244	11.7208	11.9182	12.1913
APOC3	13.0825	12.6942	13.5623	13.3191	12.2552	12.4849	12.9584	13.2783	12.1412	13.607	13.6137	13.6571	13.6137	13.6182	12.8017	12.7066	13.1612	12.2263	13.1501	12.7848	13.0066	12.2	13.7878	13.3082	13.6337	13.6165	12.8934	12.5387	13.3366	12.7603	12.4307	13.0777	13.0365	13.0417	13.3463	13.511	13.4608	12.5856	12.5869	12.6167	12.646	13.4841	13.6838	12.7828	12.1912	13.0667	13.3079	13.6027	13.5115
PRL	11.9832	12.035	11.5276	12.4063	11.3067	11.6505	11.9915	12.9797	11.3062	12.8562	11.8768	12.8185	11.9746	12.1619	12.9186	11.951	11.4082	11.4468	11.7959	11.08	11.7378	11.1607	13.0719	11.6647	11.855	12.2963	12.7368	11.5554	12.5592	11.3629	11.6179	11.5401	11.7156	11.2704	12.116	12.1291	11.4034	11.9825	11.4689	12.2412	11.5008	11.8214	12.6585	11.8515	11.167	12.2379	11.6409	11.63	12.2348
CCL17	12.6792	12.8526	12.3259	12.9424	11.5297	11.9654	12.2477	13.2022	11.6185	13.2266	13.0355	13.0877	12.1861	12.4148	12.9692	12.173	12.3174	11.5477	11.9333	11.6098	12.0351	11.8059	13.0755	12.0092	12.3462	12.7609	12.8025	11.6413	12.8928	12.1192	11.8795	11.5802	11.806	11.3858	12.5241	13.0102	12.9861	12.2865	11.7834	12.3478	11.8657	12.2598	13.2692	12.116	11.593	12.775	11.9632	12.2748	12.113
RNASE3	12.4327	12.4613	11.5	12.9059	11.4728	11.7919	12.1492	13.1215	11.4837	13.0855	12.2716	12.8881	12.0855	12.2768	12.9162	11.8735	10.7818	11.2064	12.1738	11.5585	11.9916	11.8365	13.0862	11.8446	12.0963	12.6633	12.6964	11.4417	12.9004	12.1718	11.7404	11.247	11.6602	10.9681	12.1584	12.2463	12.0745	12.2335	11.5008	12.06	11.8614	12.1277	13.1267	11.8448	11.5405	12.6724	11.8899	12.0987	11.9799
LCN2	12.7786	12.8737	11.8448	13.2554	11.7614	12.0668	12.4412	13.3166	11.8394	13.175	12.5678	13.167	12.2573	12.5032	12.8643	12.2751	11.5784	11.7767	12.2887	11.9972	12.0613	12.0979	13.2833	13.2284	12.906	13.3122	12.7928	11.8943	13.3044	12.8013	12.0753	11.7803	11.8675	11.8584	12.964	13.0287	12.1854	12.4365	11.777	12.8172	12.5864	12.1572	13.3713	12.3182	11.8975	13.0341	12.2866	12.6072	12.6347
AHSG	12.8217	12.7841	11.5221	13.2006	11.5405	11.9374	12.3415	13.5033	11.5599	13.2224	12.1186	13.2015	12.1209	12.3739	12.8423	12.0473	11.4307	11.4943	12.3365	11.737	11.8284	11.9205	13.199	12.2214	12.2366	12.8304	12.7161	11.5282	13.1236	12.4779	12.1079	11.5817	11.6702	11.4154	12.4862	12.3264	12.3193	11.8438	11.6017	12.2239	12.4551	11.6575	13.183	12.1384	11.6555	12.7096	12.1735	12.1285	12.1113
IL23A	12.7534	12.7667	11.735	13.2513	11.548	11.995	12.4204	13.444	11.5417	13.199	12.0651	13.245	12.099	12.3986	12.8037	11.936	11.2538	11.4984	12.3855	11.6917	11.7514	11.8532	13.2013	11.9248	12.2881	12.8167	12.7767	11.541	13.1402	12.5454	11.8697	11.7045	11.669	11.5255	12.6803	12.21	11.8294	11.7106	11.6599	12.2778	12.4063	11.6733	13.0575	12.1323	11.5053	12.7212	12.2179	12.0296	12.0265
FLT1	12.8496	12.5706	11.9612	13.223	11.5647	11.9984	12.3739	13.4404	11.4321	13.1452	12.264	12.9665	12.1938	12.4206	12.747	11.9695	11.4213	11.4597	12.4268	11.8077	11.6966	11.8917	13.276	11.7932	12.5963	12.6552	12.7751	11.5362	13.1579	12.569	11.9127	11.8439	11.7443	11.5979	12.7691	12.2444	11.8387	11.4162	11.6534	12.3233	12.467	11.7264	12.9884	12.6748	11.5107	12.534	12.214	12.1825	12.0146
ADAM28	12.4235	12.1453	11.7176	12.9875	11.4607	11.8592	12.2286	13.1309	11.4424	12.8322	12.2937	12.8028	11.9481	12.2338	12.7909	11.5892	11.2714	11.5232	12.2559	11.775	11.6903	11.8601	12.2736	11.8212	12.3733	12.4399	12.6627	11.4632	12.8367	12.4194	11.9742	11.5909	11.4791	11.2552	12.2834	12.1016	11.6168	11.2325	11.3788	12.0585	12.2011	11.6144	12.4829	12.6452	11.2581	12.4919	12.0929	12.1658	11.7493
IL15RA	12.4904	12.1394	11.8287	13.1664	11.4668	11.9065	12.2225	13.0534	11.3969	12.8724	12.344	12.9054	12.0898	12.4396	12.7347	12.03	11.3389	12.0508	12.3838	11.6976	11.6549	11.7695	12.3931	12.4415	12.5067	12.5426	12.6952	11.5853	12.2748	12.4273	12.0183	11.7055	11.8067	11.54	12.5736	11.9489	11.7936	11.4975	11.5191	12.3184	12.3335	11.6698	12.6433	12.296	11.5261	12.3693	12.1134	12.1289	11.8239
CXCL9	12.2162	11.9558	11.6606	13.0126	11.3456	11.7398	12.1702	13.024	11.3024	12.5891	12.3503	12.5934	11.9298	12.251	12.6059	11.836	11.2115	11.9869	12.2803	11.6417	11.5427	11.5993	12.3673	11.9479	12.4837	12.6548	12.6798	11.5083	11.6858	12.3153	11.9062	11.6554	11.7138	11.4794	12.3218	12.0816	11.6518	11.2949	11.488	12.1864	12.1976	11.5285	12.605	12.4365	11.2549	12.3718	11.9654	12.1103	11.7019
IL7	12.6049	12.2285	11.9023	13.1293	11.4955	12.002	12.2966	13.0495	11.5519	12.9098	12.344	12.5822	12.0029	12.3512	12.8052	12.0167	11.2942	12.0339	12.2991	11.8578	11.6387	11.7681	12.2788	12.1489	12.6399	12.7534	12.7082	11.6782	11.8436	12.463	12.0295	11.7283	11.7934	11.6393	12.66	12.285	11.863	11.3065	11.3382	12.3558	12.377	11.5912	12.4566	12.6204	11.2521	12.4291	12.1135	12.2163	11.7866
TNFSF8	13.0912	13.1848	12.3308	13.3952	12.0332	12.3829	12.6817	13.2988	12.1717	13.1578	13.3169	13.073	12.3631	12.7352	12.8736	12.402	11.7925	12.1101	12.3368	12.2314	11.9632	12.1063	12.6504	12.67	13.144	13.2645	12.8006	12.0691	12.3719	12.8793	12.3121	12.3704	12.2012	11.7357	13.1818	12.7388	12.1526	11.662	11.7018	12.5317	12.5652	11.8382	13.0876	13.0531	11.7224	12.9001	12.3241	12.9218	12.8009
HMGB1	12.5576	12.3259	11.9657	13.138	11.6213	12.081	12.3953	13.2347	11.6243	12.9513	12.3764	12.8408	12.1542	12.3094	12.5915	11.7681	11.3116	11.5694	12.2734	11.9988	11.7457	11.8569	12.4884	13.105	12.8518	12.6574	12.6822	11.8105	11.8735	12.4619	12.0544	11.8554	11.7278	11.5278	12.623	12.1443	11.8096	11.3231	11.4451	12.0935	12.3191	11.6681	12.8251	12.7999	11.3163	12.6938	12.0486	12.2391	11.8515
TNFRSF11B	12.8038	12.0729	12.1344	13.1523	11.7268	12.22	12.4956	13.3364	11.9554	13.1906	12.5184	12.882	12.057	12.4615	12.6609	11.9393	11.4687	11.3537	12.3856	11.9647	11.8376	11.9004	12.2787	12.3254	13.0279	12.7973	12.852	11.7893	11.8205	12.3533	12.1727	12.0026	11.836	11.5686	12.8669	12.3582	11.7231	11.2159	11.6018	12.2583	12.369	11.7295	13.1018	12.7532	11.5132	12.8015	12.0756	12.5083	11.9071
S100A8	12.7123	11.793	12.1266	13.1784	11.6221	12.1464	12.4163	13.3025	11.7677	13.0109	12.5238	13.1804	12.0817	12.1608	12.4874	11.9191	11.2958	11.4344	12.2631	11.7901	11.8106	11.8031	12.2603	12.6938	12.8056	12.8283	13.059	11.6594	11.9294	12.4309	12.0862	11.8646	11.9203	11.4832	12.5401	12.0276	11.8396	11.2819	11.4622	12.1115	12.3959	11.592	12.8239	12.5111	11.4126	12.7529	11.9997	12.2835	11.7675
AOC3	12.9316	12.3254	12.1309	13.1076	11.7964	12.3764	12.4115	13.3404	11.8688	13.0552	12.5442	13.1564	12.1305	12.2687	12.7219	12.0774	11.3664	11.4993	12.412	11.8799	11.8553	11.8855	12.2977	12.8615	12.8978	13.1147	13.2544	11.7043	12.1067	12.6778	12.1377	11.9583	11.9203	11.5584	12.3234	12.3374	11.7632	11.3518	11.5119	12.1428	12.3186	11.6297	13.0868	12.4506	11.4978	12.6882	12.0997	12.2524	12.0016
MMP1	12.4752	12.3088	12.1208	12.8863	11.8367	12.2283	12.5353	13.2744	11.8268	13.0484	13.0298	13.3051	12.0817	12.2692	12.5219	12.0621	11.5136	12.1077	12.2552	11.9927	11.8484	11.6784	12.4722	12.844	12.8588	13.1333	13.2283	11.5732	11.9427	12.8447	11.9311	11.9271	11.9772	11.7564	12.2952	12.1872	11.8244	11.4252	11.482	12.1428	12.1644	11.6279	13.3779	12.1258	11.3401	12.9247	11.9983	12.175	11.9869
TIMP1	12.4152	12.3556	12.1098	13.1373	11.9122	12.3228	12.5514	13.364	11.9023	12.9814	12.6597	13.316	12.139	12.1269	12.5451	12.0544	11.6582	12.4142	12.4921	11.9301	11.8134	11.7142	12.0833	13.5326	12.7735	12.855	13.1669	11.6096	12.0888	12.8102	12.1396	12.6144	11.9979	11.4597	12.1198	12.293	11.7674	11.2715	11.4713	12.0229	12.0521	11.7107	13.381	12.0017	11.4203	12.6754	12.01	11.9791	12.2281
CD8A	12.3048	12.2265	11.9972	12.5532	11.8269	12.3807	12.5381	13.2318	11.862	12.8902	12.6252	13.2812	12.0078	12.1976	12.543	11.8477	11.3903	12.3413	12.5619	12.0144	11.8102	11.684	12.2796	12.852	12.2125	12.8944	13.0428	11.6569	12.0418	12.6839	12.1001	11.9495	11.9246	11.2182	11.9603	12.2322	11.6679	11.4444	11.3681	11.8766	12.019	11.6421	13.0746	11.9969	11.5447	12.7212	11.9962	11.8549	12.3848
CCL4	12.3588	12.0575	12.3942	12.6406	11.9026	12.8074	12.5066	13.1764	11.9062	12.8967	12.5508	13.4247	12.0813	12.3021	12.6165	11.7645	11.5541	12.3137	12.4066	12.1419	11.8019	11.6946	12.4968	12.8236	12.1086	13.0151	13.187	11.6373	12.0158	12.7225	12.1023	12.0538	11.9873	11.5877	12.165	12.2409	11.8433	11.2777	11.3729	12.3646	12.2168	11.7151	13.2428	12.0148	11.5047	12.3765	11.8657	11.7183	12.5065
SERPINE1	12.2836	11.8344	11.9249	12.5982	12.2985	12.8205	13.0535	13.1996	12.6804	13.0046	12.6887	13.2676	12.1425	12.2372	12.5454	12.0032	12.0753	12.301	12.3726	12.2618	11.892	11.6492	13.0763	12.7259	12.0001	12.6523	13.2331	12.0028	12.5234	12.9513	12.2573	12.2357	11.8611	11.3499	12.0873	12.2225	11.8779	10.762	11.3788	11.9207	12.1437	11.5467	13.0361	12.2662	11.5445	12.434	11.8733	11.7996	12.6089
IL10	12.1986	12.2797	11.8936	12.6909	12.1239	12.86	12.7518	13.2532	12.3008	13.1189	12.753	13.3859	12.1948	12.3042	12.5421	11.9738	12.505	12.3604	12.4438	12.2223	11.9674	11.6787	12.9008	12.8144	12.9023	12.8628	13.6083	11.8156	12.1787	13.0632	12.1591	12.7871	11.8825	11.3655	12.385	12.4471	11.8395	11.4912	11.4161	12.0398	12.0435	11.581	13.167	13.0036	11.7479	12.463	12.2755	12.2471	12.332
CCL28	12.1887	12.1562	11.5498	12.4351	12.0332	12.5009	12.7961	13.0902	12.234	13.2313	12.7547	13.2766	12.1035	12.1473	12.6188	11.9001	12.3069	12.2607	12.469	12.1465	11.9217	11.5937	12.7192	12.4831	12.8922	12.4065	13.3387	11.7217	12.1526	12.9263	12.1012	12.4626	11.8158	11.3857	12.7102	12.3753	11.8959	10.8838	11.3928	11.8953	11.9988	11.536	12.9859	12.9072	11.6907	12.4717	12.3671	12.4672	12.2177
RETN	12.1655	12.0841	11.5786	11.9595	11.8132	12.6509	12.8644	13.1051	12.1764	13.5452	12.6656	13.3046	12.147	12.155	12.4638	11.8167	12.3538	12.2034	12.3767	12.0318	11.9001	11.7668	12.2289	12.3737	12.5736	12.4004	13.0228	11.6773	12.178	13.1322	12.0843	12.6649	11.8276	11.2583	12.2944	12.2455	11.8138	11.0477	11.1364	11.7766	12.0375	11.6993	13.1932	12.7188	11.7538	12.3128	12.4187	12.7265	12.1937
CLU	12.6364	13.1274	12.2528	12.57	12.3887	13.1414	13.048	13.7932	13.0714	13.5094	13.1138	13.6185	12.4769	12.4881	12.6042	12.3658	12.7538	12.4344	12.7068	11.6582	12.1148	12.0427	12.2381	12.5795	11.616	12.8735	13.0881	12.1283	12.6485	13.1989	12.3283	13.0898	12.3045	11.5513	12.4466	12.7281	12.3366	11.4227	11.4727	12.5197	12.4716	11.8927	13.3014	13.1117	11.9064	12.4571	12.6849	13.1475	13.0812
CAMP	11.5325	11.5817	11.1873	11.7696	11.272	11.628	11.7498	12.8064	11.4672	12.108	12.3418	12.7088	11.5701	11.4029	11.5246	11.5506	12.729	11.4048	12.0469	10.4599	11.2479	10.5521	12.32	10.9615	11.2286	11.4459	12.689	11.0694	11.3819	12.6953	11.3809	11.4852	11.617	11.1454	11.6924	11.5712	10.9453	10.884	11.7053	11.6512	12.0875	11.06	11.6201	11.9596	13.0461	11.5368	11.6901	12.1036	11.5409
PTH	12.3308	12.866	11.6489	12.9209	11.8553	12.6389	12.5628	13.1003	12.3169	13.197	12.5086	13.2551	11.9429	12.2129	12.9539	11.3998	12.145	12.2955	12.3487	12.1068	11.9108	11.7577	11.9988	12.0371	12.8171	11.8204	13.0638	11.6846	12.2057	12.9129	12.1394	12.3135	11.882	11.4586	11.4966	12.0121	11.0817	10.8412	11.1915	11.5939	12.1948	11.5672	12.8481	12.6944	12.8041	13.1147	12.473	11.7978	11.5939
IL17A	12.1122	11.9166	11.5933	13.0757	11.9693	12.4842	12.5624	13.6859	12.4586	13.4088	12.9485	13.4908	12.0503	12.0173	12.6613	11.2747	12.2006	12.0722	12.2823	12.2332	12.2552	11.7584	12.6468	11.9649	12.7576	11.6494	13.1713	11.6649	11.9943	13.0959	11.6474	12.4484	11.9866	11.4034	11.3579	12.0206	11.4542	11.635	10.8507	12.1743	12.1418	11.548	12.7662	12.7426	12.6433	13.2218	13.0062	11.6613	11.2626
IL6	12.0048	11.8292	11.7177	13.4027	12.1101	12.6405	12.4978	13.7083	12.5785	13.4673	12.9717	13.6169	12.2145	12.0735	12.6312	11.2119	12.083	11.7016	12.3885	12.2575	12.0577	11.7948	12.6013	11.9428	12.7338	12.5479	13.1821	11.6309	11.8173	12.9909	12.06	12.4299	11.9827	11.4763	11.5093	11.9623	11.4757	11.7846	10.6599	11.6568	12.211	11.571	12.6876	13.0201	12.5803	13.242	12.8901	11.4318	12.4276
LGALS3	11.993	11.8619	11.5205	12.2646	12.0742	12.1868	12.2054	14.162	11.9056	12.9004	12.3967	12.9828	12.9087	13.1611	13.524	12.1783	11.7203	12.0048	11.6383	12.3172	12.8675	13.3491	12.4696	11.4603	11.7676	12.0856	12.7014	11.4556	12.3076	11.9823	11.6856	12.2097	12.0039	12.5552	12.782	12.5568	12.1423	12.0432	12.5016	12.5566	12.3173	12.479	12.7358	12.4058	12.2736	12.6677	12.3409	11.7781	12.1519
PEPD	10.9925	10.4875	10.893	10.1121	10.6619	10.6987	10.8939	12.623	10.5054	11.7282	10.9699	11.143	11.8954	11.6715	11.2129	10.673	10.4496	10.3599	10.5147	10.9745	12.0082	12.2399	11.1791	9.93005	10.758	10.7597	11.6313	10.0614	10.3494	10.3176	10.3323	11.0072	10.4291	11.1315	11.1253	11.2495	10.6779	10.7627	11.3993	10.8974	10.6704	11.3101	11.2826	11.6042	10.9521	10.8125	11.3771	10.8893	10.9672
TNF	12.2507	12.0405	11.7118	12.2301	12.0637	12.274	12.0372	13.2413	11.802	12.9161	12.3221	12.8101	12.9164	13.1735	13.3922	12.0039	12.4816	11.8647	11.7605	12.0418	12.6059	13.2577	12.4784	11.4439	11.8208	12.2274	12.7151	11.731	12.2578	11.9389	11.7029	12.201	11.8449	12.8081	12.8389	12.6181	12.1092	12.0993	12.3486	12.5391	12.0499	12.8784	12.6093	12.2504	12.1512	11.915	12.2667	11.7726	12.7235
IGHE	12.8313	12.6888	12.1184	12.6454	12.0665	12.5319	12.2156	13.7201	11.8711	13.4767	12.3891	12.9493	13.57	13.3847	13.4347	12.5102	12.4573	12.0503	11.9166	12.0895	12.7145	13.2918	13.4826	11.7482	12.0316	12.1164	12.6731	11.6792	12.3384	11.6499	11.9163	11.991	11.8929	12.3249	12.8204	12.6492	12.0717	12.2149	12.4942	12.6749	12.4942	12.82	12.7216	12.2613	12.1989	11.9593	12.4264	12.0044	12.9395
MIF	12.6062	12.1521	12.0143	12.5196	12.1201	12.6247	12.1717	13.295	12.0011	13.2257	12.5406	12.9665	12.8327	13.2353	13.4084	12.2226	12.5896	11.7995	11.7445	12.0685	12.7125	13.3554	12.7189	11.6801	12.0757	12.3591	12.7621	11.9344	12.6721	11.5796	12.0304	12.1643	12.1307	12.4598	12.8815	12.888	12.2807	12.3178	12.4928	12.5159	12.1272	13.1026	12.8252	12.3157	12.2641	11.9291	12.314	12.006	12.3362
ADIPOQ	12.3748	12.0522	12.2152	12.4228	12.1603	12.5071	12.2512	13.2755	11.7916	13.1895	12.6445	12.9394	12.5041	12.6319	13.1351	12.1169	12.5021	11.6163	11.7258	12.0438	12.8657	13.1115	12.9342	11.7146	12.0823	12.3086	12.7217	12.137	12.2699	11.4668	11.7524	12.541	11.873	12.6605	12.7507	12.7591	12.125	12.1792	12.4199	11.9273	11.998	13.0698	12.8564	12.2701	12.0533	11.806	12.2466	12.0246	12.3997
MDM2	11.9293	12.0505	11.7185	12.4038	12.0679	12.5332	12.1466	13.2757	11.6844	13.3102	12.5721	13.0281	12.4644	12.8281	13.327	12.0604	12.3602	11.6602	11.8795	11.9472	12.9058	12.4758	12.8603	11.7861	11.8908	12.3301	12.8284	11.7186	12.2191	11.4982	11.7839	12.3253	11.84	12.6425	12.8773	12.2013	12.0296	12.1474	12.3963	11.8075	11.7702	12.7603	12.7515	12.3034	11.9385	11.771	12.2731	11.9725	12.2074
S100A9	11.8781	12.1118	11.6931	12.4213	12.0932	12.4798	12.0938	13.2684	11.7809	12.8887	12.5555	12.7371	12.3277	13.0327	13.312	12.1688	11.7925	11.6477	12.1722	12.0137	12.7767	11.9373	12.8232	12.0217	11.7816	12.2633	12.8336	11.7968	12.4475	11.4048	11.7171	12.1552	11.8292	12.572	12.9109	11.9519	11.9761	12.2576	12.4019	12.1845	11.763	12.8056	12.6583	12.259	11.914	11.7389	12.2463	11.9342	12.2288
IL1A	12.9462	12.9608	13.0542	13.4159	13.1517	13.1967	12.2753	13.5634	12.4663	13.4373	13.0176	12.7872	13.0388	13.0386	13.5227	12.4345	12.3987	12.0425	12.6592	12.6836	13.1367	12.0805	13.5914	12.6911	12.7987	12.839	12.9603	12.0504	12.5461	12.0634	11.823	13.2152	12.5468	13.3559	13.4389	12.2604	12.683	12.607	12.3626	12.6638	11.8156	12.5942	12.3347	13.0215	12.4865	11.8258	12.5562	13.3133	12.5103
DEFB4B	11.9629	12.4096	11.833	12.5259	12.3129	12.6983	12.2488	13.4561	11.9341	12.8346	12.5639	12.6443	12.559	12.9778	13.2809	12.128	11.785	11.5898	12.3347	11.9849	12.9294	11.8111	12.9311	12.0331	12.0211	12.3507	12.8661	11.9906	12.5763	11.6033	11.8175	12.2175	11.8827	12.4606	12.9288	12.2945	12.0616	12.3273	12.3603	12.4764	11.7445	12.8056	12.1968	12.3013	12.0152	11.7456	12.2157	12.1711	12.0478
SERPINC1	12.8786	13.2788	12.9084	13.3085	13.4643	13.4764	12.9433	13.6892	12.9239	13.3578	13.0489	13.5212	13.1877	13.3753	13.5835	12.6074	12.5514	12.1437	12.7916	12.3209	13.4055	12.2916	13.3326	12.9466	12.9563	13.1812	13.0903	12.5174	13.4382	12.3121	12.408	13.0654	12.6133	13.4597	13.5715	12.7493	12.774	12.822	12.7591	12.7606	12.3341	13.4562	12.6061	12.8065	12.4294	12.185	12.5213	13.1913	13.1749
PFN1	11.6181	12.1749	11.5387	12.0591	11.9488	12.2525	11.8638	12.8508	11.7909	12.4074	12.1639	12.4522	12.312	12.0912	12.258	11.9187	11.729	11.5645	12.3451	11.9598	13.4504	11.7653	13.1545	12.0656	11.743	11.8195	12.6045	11.7143	12.1992	11.3278	11.7137	12.231	11.6584	11.8279	12.4187	11.5824	11.8668	12.0137	12.3083	11.2693	12.4335	12.6628	12.57	12.4307	11.8238	12.2552	12.1539	12.6589	13.0938
SERPINA3	11.9897	12.6396	11.8773	12.7247	12.3817	12.7616	12.148	12.9861	11.9973	12.9251	12.4834	12.7205	12.4019	12.6266	13.2192	12.2315	11.7923	11.5827	12.101	11.9533	12.8765	11.7449	13.0054	12.2413	11.961	12.1936	12.89	12.0256	12.4808	11.5285	11.7196	12.152	12.0899	11.6213	12.9378	12.1744	12.013	12.1014	12.3674	12.5031	11.739	12.5063	12.5858	11.9169	11.7068	11.9649	11.9837	12.2073	12.2019
HAMP	11.9413	12.6039	11.683	12.8217	12.3241	11.4927	12.1144	13.1002	11.8643	12.5966	12.4915	12.7004	12.2756	12.426	13.1832	11.8855	11.6848	11.6242	12.1708	11.9713	12.7299	11.7106	13.0715	12.2918	11.9635	12.2428	12.8495	12.0442	12.4148	11.6165	11.8484	12.0998	11.8784	11.6901	13.3632	12.1999	11.9522	12.1369	12.3528	12.3358	12.1385	12.6026	12.8986	11.9638	11.672	11.9894	11.9978	12.1595	12.1172
CXCL10	12.0758	12.9418	11.9987	12.4798	12.4108	11.624	12.0535	13.3742	11.6347	12.6282	12.5839	12.7727	12.2035	12.586	13.2176	11.8711	11.7272	11.7172	11.8485	11.9744	12.0367	11.6492	13.1223	12.3005	12.2385	12.418	12.89	12.0652	12.4143	11.5894	11.6505	12.0435	12.0046	11.6392	12.7598	12.4249	11.929	12.2256	12.2347	12.4774	11.7091	12.1219	13.1043	12.2609	11.6668	11.9829	11.9994	12.142	12.2528
CX3CL1	10.3506	10.9139	10.6543	10.8246	10.9454	10.1298	10.5114	12.4457	9.91107	11.0433	10.9658	11.4522	10.7015	10.6728	9.94651	10.8304	10.2995	10.1195	10.8735	10.0482	11.7137	10.4305	12.0607	10.6008	10.0523	10.6513	11.782	10.8917	11.0475	10.16	9.77954	10.1034	10.0939	10.3012	10.8807	10.9574	10.4089	11.0229	11.3141	10.6913	10.3842	10.9261	11.0839	10.2981	9.93473	10.7903	10.5365	9.77715	11.6258
SELL	12.1451	12.9942	11.9975	12.4737	12.3502	11.6896	12.0476	13.2785	11.6015	12.7312	12.9354	12.7324	12.3078	12.6363	13.043	12.0543	11.5982	11.7627	12.1679	11.7633	11.761	11.6824	13.1054	12.5065	12.0658	12.541	12.8535	12.0417	12.4544	11.6045	11.6569	11.9265	11.9486	12.6895	12.7694	12.4414	11.9291	12.1457	12.3706	12.4862	11.7086	12.173	12.9182	12.1564	11.6587	12.1226	11.9628	11.5413	12.1611
ADA	12.3001	12.7096	11.7891	12.4916	12.4828	11.7536	12.0229	13.8005	11.6647	12.645	13.3689	12.8782	12.5765	12.5741	12.9576	12.003	11.7442	11.767	12.0979	11.7207	12.1588	11.6834	12.9972	12.738	12.0545	12.6465	12.7902	12.1412	12.4677	11.6514	11.8352	11.8855	11.9585	14.3557	13.99	12.7302	12.5696	12.2984	12.2648	12.4562	11.7172	11.9052	12.98	12.2477	11.6417	13.2666	12.0118	11.6028	12.2585
PLAU	12.1526	12.2998	12.0152	12.8454	12.6249	11.7489	12.082	13.8208	11.4973	12.5592	12.4322	13.0758	12.3239	12.5379	12.8979	12.0284	11.6741	11.8393	12.2033	11.8213	12.1338	11.6681	13.1131	12.9001	12.064	12.4979	12.8127	12.0298	12.4705	11.6542	11.4991	11.7893	11.7507	11.5419	12.6615	12.545	11.9567	12.1902	12.1789	12.1441	11.6586	12.2365	13.1737	12.1719	11.5714	13.2475	12.0604	11.5376	12.066
IL18	11.4043	11.3849	11.8955	12.1633	12.1998	11.3516	11.7714	12.8989	11.1501	11.5951	12.4668	12.5148	11.8248	11.6931	11.176	11.4874	11.0967	10.9877	11.6962	11.0413	11.8389	11.1881	13.1363	12.1186	11.3419	11.4544	12.5663	11.7065	12.1443	11.2119	11.1951	11.6849	11.1492	10.999	11.9849	12.2153	11.6217	11.913	11.8887	11.2669	10.9872	11.7837	12.3051	11.5955	10.8476	13.1558	11.7546	11.5342	12.1159
CTNNB1	11.7073	11.7697	11.4861	12.1425	12.0638	11.3729	11.7795	12.81	11.2565	12.0943	11.8559	12.6182	11.9064	11.949	12.0105	12.3393	11.1566	11.154	11.9445	10.8555	11.3349	11.1557	12.4194	12.1518	11.6586	11.926	12.6633	11.7384	12.2234	11.1273	11.1797	11.2126	11.4079	10.9678	11.9101	12.7446	11.4289	11.9486	11.8004	11.621	11.221	11.8015	12.4858	11.5458	11.0933	12.6199	11.3135	11.1791	11.7787
FCAR	13.3709	13.2938	12.9952	13.2281	12.0066	12.4156	11.8799	12.1205	12.2616	13.3437	12.7491	12.5267	12.4715	12.8148	12.2904	12.398	12.0071	12.1603	12.2729	12.4484	12.6139	12.3106	12.4545	12.7352	13.0123	12.9387	12.582	12.49	13.1025	12.0609	12.2204	12.4268	13.0389	12.1092	12.4396	12.7606	12.2336	12.1407	11.9659	12.5541	12.4025	12.6657	12.1316	13.2776	12.422	11.9703	12.1693	12.7085	12.6056
KRT16	12.3606	12.3903	12.7563	13.6302	12.5402	12.0021	12.3242	13.1657	11.5329	12.6409	12.5084	13.8137	12.3926	12.8062	12.9728	12.2107	11.6244	11.8597	12.0479	12.5874	11.9757	11.6216	13.3807	13.4352	13.8761	14.0028	12.8834	12.4283	14.3693	12.1204	12.6956	12.0416	11.9682	11.6054	12.4024	12.4999	12.1581	12.354	12.2811	12.3468	11.9446	13.459	12.7885	12.2226	11.6821	12.832	12.2109	12.22	12.487
SELP	12.3389	12.0501	11.9319	12.8076	11.513	11.9256	12.3381	13.1882	11.6745	12.7816	12.6035	13.0538	12.2517	12.3638	13.0224	12.1694	11.5311	11.5249	12.1281	11.7134	11.984	11.6308	13.1601	12.3268	12.3574	12.5128	12.8737	12.1921	13.0578	11.7039	11.8422	11.8869	11.5608	11.4989	12.4582	12.3607	11.7771	12.2052	11.5387	12.3629	11.9652	11.8309	12.8351	11.9528	11.5744	12.907	12.0228	11.952	12.1961
TP53	12.203	12.1447	12.0141	12.7534	11.4508	11.8497	12.273	13.3962	11.5875	12.8195	12.9059	13.0349	12.1921	12.3846	13.0313	12.1712	11.5422	11.5838	12.0825	11.5961	12.0248	11.5758	13.1794	12.1727	12.296	12.5086	12.8443	12.2034	12.9718	11.5909	11.7948	11.8699	11.4521	11.5997	12.5293	12.2948	11.9847	12.1921	11.7205	12.2616	11.7167	11.9346	12.8707	11.9815	11.5322	12.8875	11.9502	11.7924	12.0477
CXCR3	12.4401	12.2363	11.8554	12.8615	11.4824	11.862	12.23	13.1247	11.6417	12.852	12.9223	12.9723	12.2196	12.5718	13.0073	12.1705	11.5444	11.6326	11.9761	11.5503	12.0785	11.5658	13.2515	12.1295	12.4263	12.5405	12.781	12.1519	12.7341	11.5845	11.8732	12.0108	11.7736	11.6396	12.3419	12.3911	12.6669	12.2378	11.7046	12.13	12.0012	12.0407	13.141	12.0964	11.6777	12.7396	11.8498	11.9144	12.0645
FN1	13.8509	13.6555	13.4675	14.1927	13.4655	13.4922	13.506	13.2047	13.4	13.8549	13.531	13.811	13.4672	13.5007	13.3464	12.7767	13.3056	12.6912	13.2444	13.3792	13.3685	12.6544	14.1686	13.7467	13.9982	13.7336	13.1996	12.848	13.8604	13.375	12.6124	13.6897	13.2546	13.5472	13.7151	13.5976	13.5417	13.0581	12.4017	12.8183	12.725	13.6381	13.75	13.2944	12.7689	13.6945	12.6385	13.6641	13.7136
ITLN1	11.9352	11.9163	11.598	12.8375	11.4127	11.6805	12.2157	13.0238	11.5974	12.6774	12.615	12.767	12.0835	12.3154	12.8571	11.8386	10.7838	11.8922	11.9152	11.2311	12.1963	11.3873	13.2838	11.987	12.0444	12.3763	12.7573	12.0383	12.9584	11.9951	11.2448	12.014	11.6373	11.7438	12.4688	12.1219	11.8613	12.0266	11.552	12.0691	11.7147	12.4148	13.074	11.9755	11.3361	12.8033	11.7493	11.4444	12.0072
CTSD	12.3001	12.3766	11.8271	12.9908	11.6268	12.0644	12.3383	13.0931	11.8866	12.9867	13.9146	13.0918	12.2685	12.5132	12.9747	12.1532	11.2705	12.3756	12.1496	11.726	12.3317	11.6589	13.2584	12.2253	12.3281	12.8161	12.7751	12.1749	13.0112	12.5242	11.5798	11.9425	11.768	11.9564	12.6569	12.3775	11.1667	12.3044	11.6463	12.2831	11.8434	12.8762	13.3333	12.0137	11.5846	13.0548	11.9318	12.2173	12.2874
CCHCR1	12.9666	12.7133	11.7538	13.5955	11.864	12.1848	12.2179	12.9042	11.9587	13.1516	12.2182	13.0112	13.0695	12.6017	12.8662	12.4494	13.3795	12.9788	12.2605	12.0198	12.588	11.8619	13.104	11.945	12.4924	12.747	12.7566	12.3081	13.1443	12.4258	11.4568	11.933	11.8804	11.4717	12.5476	12.4987	11.6117	12.4817	11.813	12.6153	11.8596	13.035	13.2436	12.3278	11.8782	13.1383	12.0501	12.1458	12.2748
IL25	12.5599	12.392	11.7032	13.0709	11.6456	12.0237	12.4229	13.4448	11.9593	13.0086	12.2765	12.9847	12.2499	12.4682	12.8469	11.9559	11.2679	12.189	12.3052	12.0968	12.3067	11.6604	13.2402	12.0707	12.4997	12.6672	12.8489	12.2657	13.0637	12.7297	11.5417	11.6495	11.4756	11.1743	12.4527	12.436	11.6909	12.4647	11.6308	12.2742	11.899	12.9698	13.2904	12.0955	11.5137	13.1234	11.9559	12.0508	11.981
RBP4	12.4046	12.3949	11.6794	13.1176	11.6033	11.9733	12.2739	13.4859	11.5931	13.0603	12.1965	12.987	12.2727	12.4378	12.7678	11.9944	11.0298	11.9257	11.9638	12.0637	12.2709	11.6191	13.2328	11.942	12.4738	12.7909	12.8784	12.227	13.0417	12.6619	11.4282	11.6795	11.5136	11.3636	12.3065	12.2621	11.7671	12.3946	11.6417	12.398	12.4677	12.3125	13.2331	12.1858	11.5259	13.031	12.0155	12.0134	11.8631
MGP	12.686	12.6081	12.1539	13.4497	11.7256	12.1049	12.4315	13.214	11.7691	13.0894	12.3173	12.928	12.4099	12.413	12.5987	12.0583	11.6254	11.769	12.2084	12.0926	12.4571	11.7912	13.4071	12.5583	13.0785	12.6878	12.8177	12.2626	13.2657	13.0443	11.613	11.9964	11.834	11.524	12.3645	12.2466	11.8715	12.3797	11.6815	12.5508	12.3873	12.0367	13.2555	12.1689	11.6532	13.1138	12.0511	12.3941	12.3525
S100B	12.5451	12.1604	11.9023	13.2217	12.1429	12.0467	12.3929	13.3838	11.3312	12.9615	12.7788	12.9503	12.2556	12.4395	12.8568	12.0052	11.4317	11.6698	12.1666	12.0401	12.2499	11.6793	13.3851	12.1606	12.5576	12.7734	12.8597	12.2907	13.1889	12.6411	11.4779	11.8989	11.7284	11.5146	12.6496	11.9791	11.8998	11.6712	11.6746	12.426	12.4583	11.918	12.6117	12.724	11.4258	13.0051	12.0465	12.3211	11.786
CD276	12.4014	12.0243	11.7593	12.9869	11.4757	11.8937	12.2266	13.0977	11.6968	12.724	12.2083	12.815	12.015	12.3569	12.8239	11.8483	11.331	12.003	12.2658	11.8962	11.9992	11.3751	13.1387	11.9846	12.2299	12.5241	12.8101	12.2755	13.1102	12.4773	11.4263	12.0765	11.6551	11.8723	12.331	11.7889	11.7801	11.5495	11.4502	12.1481	12.4476	11.763	12.7987	12.502	11.2302	12.8598	11.873	12.2161	11.7593
CD40	12.0234	11.9497	11.6671	12.6751	11.3026	11.7389	11.9949	12.9613	11.4444	12.4132	12.1594	12.6333	11.8243	12.3134	12.5451	12.0027	11.2561	11.958	12.1229	11.6087	11.7932	10.9359	12.8766	11.9222	12.3492	11.9987	12.7816	12.3038	13.0291	12.2409	11.2701	11.6217	11.6717	11.8404	12.1655	11.6223	11.7546	11.3967	11.3393	11.9026	12.4205	11.7017	12.0381	12.0562	11.1462	12.3396	11.6963	12.4073	12.0334
APOB	14.6415	14.6065	14.7797	14.9018	14.1551	14.1326	14.2322	14.646	14.0904	14.3067	14.1182	14.2046	13.9212	14.1994	13.1079	14.3404	14.2939	14.2557	14.0046	14.379	14.0615	13.5432	14.421	15.0207	14.9708	14.5646	14.6975	14.8297	14.7834	14.4651	12.9254	14.46	14.067	13.8066	13.8577	14.0942	14.0751	13.0622	13.1458	14.3182	14.3103	14.1544	13.7922	14.5121	13.843	14.6984	13.9162	14.672	14.8414
CCL2	11.9758	11.7814	11.7947	12.9336	11.3889	11.7725	12.0277	12.9064	11.4645	12.4262	12.3315	12.5619	11.7795	12.2909	12.6328	11.9797	11.2293	11.9398	12.3116	11.6168	11.692	11.1896	12.142	12.101	12.287	12.1409	12.8017	12.246	12.6133	12.2675	11.3188	11.5712	11.7684	11.5073	11.9577	11.9457	11.5688	11.1618	11.6197	12.1537	12.3474	11.6049	11.9722	12.2491	11.0896	12.6387	11.6678	12.2487	11.9906
ADAM8	12.2169	12.2663	11.8427	13.1552	11.475	11.9412	12.2729	13.0353	11.7081	12.6365	13.9303	12.5099	12.0923	12.3126	12.6716	11.8605	11.8283	11.8336	12.3762	11.7879	11.7875	11.4224	12.1215	12.0978	12.5099	12.4414	12.7755	12.2449	12.3864	12.5269	11.5012	11.6463	11.7927	11.4521	11.9832	12.056	11.7689	11.3743	11.7485	12.0969	12.2145	11.7468	12.1403	12.4537	11.1363	12.8583	11.7741	12.1766	11.6823
ANG	12.3737	12.3823	11.9943	13.314	11.636	12.1383	12.5006	13.0703	11.8385	12.7988	12.2376	12.6156	12.1163	12.3939	12.7358	11.9218	11.4021	12.1193	12.3145	12.0484	11.9899	11.6193	12.3742	12.2213	12.7197	12.7307	12.7864	12.4331	12.6145	12.8196	11.5944	11.9116	11.8275	11.5825	12.2662	11.9754	11.9886	11.2988	11.9481	12.2058	12.3393	11.984	12.3433	12.5735	11.284	12.9542	11.9333	12.3703	11.9159
PD-1	12.194	11.9021	11.9631	13.1783	11.6316	12.1506	12.4246	13.2214	11.8714	12.723	12.457	12.7992	12.0104	12.3288	12.6974	11.7344	11.3651	11.7686	12.3584	12.2909	12.0215	11.6308	12.7033	12.5323	12.7003	12.3871	12.7515	12.2924	12.0191	12.7232	11.5881	11.9794	11.6777	11.5561	12.3055	11.9531	11.7078	11.3461	12.0903	12.2114	12.3209	12.443	12.3165	12.4218	11.2359	12.8127	11.8956	12.3374	12.1637
CELA1	12.522	11.9526	12.0808	13.1919	11.6977	12.2085	12.4716	13.2851	11.8843	12.8838	12.5088	12.9651	12.1347	12.3477	12.605	11.9132	11.608	11.4867	12.5978	12.3583	12.1828	11.7469	13.0971	12.7966	12.856	12.4025	12.8342	12.2565	11.9918	12.5296	11.6326	12.0739	11.7553	11.5448	12.4433	12.0613	11.9349	11.3087	12.0702	12.2483	12.4033	12.605	12.5937	12.0832	11.4366	12.6765	11.9417	12.4041	12.2132
IL4	12.7125	12.06	12.1659	13.3392	11.7889	12.7169	12.4774	13.1534	11.9643	13.3433	12.517	13.1236	12.1987	12.4053	12.8162	11.8931	11.5425	12.3801	12.5614	12.1596	11.9627	11.7361	12.7347	13.1343	12.8796	12.5418	12.8991	12.2441	12.1301	12.0726	11.503	12.0507	11.9899	11.5022	12.1437	11.9068	11.8739	11.3441	12.1399	12.4891	12.3941	12.0061	12.2625	11.9138	11.4222	12.719	11.9922	12.1338	12.3455
ICAM1	10.6592	10.3473	10.4668	11.3357	10.1431	10.9683	10.7852	12.4558	10.0616	11.2267	11.5843	12.0255	10.3632	10.644	9.95209	10.7239	9.98248	10.5613	11.3491	10.7899	10.8935	10.554	11.3941	11.0294	11.1284	10.6755	11.8286	11.1196	10.5929	10.6473	10.4277	10.648	10.7182	9.88147	10.712	10.2623	10.2039	10.1775	11.4391	10.737	11.2539	10.2843	11.5172	10.3585	10.2214	11.7196	10.3491	11.0464	11.1288
SELE	12.3161	12.3751	11.9692	13.1721	11.8466	12.333	12.5669	13.167	11.9328	13.2753	12.51	13.267	12.0332	12.306	12.6802	11.7265	11.4442	12.4922	12.6176	12.0355	11.7988	11.5984	12.3602	12.8151	12.9483	12.2014	12.921	12.2407	12.1193	12.7082	11.4029	11.9105	11.9312	11.4541	12.2525	11.7261	11.6775	11.2556	12.1059	12.3321	12.3779	11.5914	12.7787	12.2196	11.3843	12.7935	11.8884	11.8448	12.2447
GHRL	13.0306	13.3988	12.3491	13.2774	13.4832	13.7941	13.7079	14.3519	13.2567	13.5499	12.8963	13.5187	13.13	12.6852	12.4337	12.2066	12.7638	11.9743	12.5217	12.0732	13.4406	12.7117	12.9236	13.0071	12.9479	12.5788	13.0958	12.6066	13.6952	13.1847	12.4066	13.3488	12.6369	11.524	12.4919	11.7408	12.5875	12.2449	12.0315	12.3836	12.2121	12.0461	12.4623	13.6812	12.7378	12.707	12.5998	12.9901	12.6825
DKK1	12.2295	12.1787	11.9105	13.2269	11.9251	12.4393	12.6075	13.2457	12.0063	12.938	12.5895	13.3962	12.1571	12.3272	12.5749	11.9053	11.6149	12.4526	12.4593	12.3683	11.9008	11.6898	12.5554	12.534	12.3865	12.2365	12.9368	12.329	12.1935	12.944	11.4935	11.9688	11.8838	11.4394	12.4815	11.8878	12.7226	11.3036	12.2624	12.4556	12.1284	11.824	12.8362	12.9894	11.6491	12.6928	11.9653	11.9197	12.4034
IFNG	12.2978	11.7617	11.7559	13.2782	11.9489	12.4638	12.6379	13.0947	11.8488	12.9377	12.5561	13.2437	12.1092	12.3013	12.6179	11.9853	11.4684	12.4191	12.5303	12.2916	11.8403	11.7145	12.8128	12.4387	12.118	12.1079	13.0299	12.177	12.06	12.622	11.4784	12.1813	11.9832	11.4123	12.5199	11.9399	11.8097	10.8343	12.2581	12.3707	12.1173	11.6662	12.4196	12.9772	11.9641	12.3405	12.5631	11.8978	12.3065
TYMP	12.1519	12.1515	11.6766	13.1963	11.9442	12.4067	12.7441	13.1085	12.2322	12.912	12.655	13.2371	12.1742	12.2849	12.4207	11.9078	11.8637	12.3738	12.5166	12.2938	11.8246	11.6038	12.7487	12.4045	12.1309	12.1641	12.9356	12.1017	12.109	12.7703	11.4426	12.1662	11.9358	11.4279	12.6135	11.9123	11.834	11.4684	11.8997	12.3834	12.1993	11.4916	12.1981	12.7523	12.1845	12.4119	13.0487	12.1679	12.2643
KLK1	11.8437	12.3036	11.6325	13.0351	11.9299	12.4477	12.4241	12.997	12.3303	13.2254	12.7381	13.3056	12.1505	12.1985	12.4625	11.9636	12.2767	12.5415	12.6499	12.538	11.984	11.7919	12.7187	12.4948	12.9684	12.3408	12.9124	12.1474	12.1577	12.4478	11.7619	12.2464	11.8989	11.8166	12.9324	11.6354	11.9229	11.1054	11.4454	12.3084	12.1799	11.4699	12.1849	12.9316	12.8431	12.4656	12.7929	12.5483	12.5653
IL2	12.2877	12.5639	11.7423	13.1758	12.3051	13.1218	13.0944	13.1651	12.7553	13.3624	12.9172	13.4161	12.2625	12.3546	12.7692	12.2268	12.2089	12.5335	12.4908	12.5725	12.0931	12.0673	12.4209	12.8424	13.2984	12.2999	13.0276	12.2931	12.9669	12.4397	12.2282	12.5825	12.1662	11.9005	13.0934	11.9002	12.1819	11.3938	11.4032	12.4119	12.506	11.7759	12.533	13.1862	13.1329	12.5103	13.1247	12.8684	13.0043
HBD	12.11	12.1138	11.5424	13.0056	11.9197	12.4906	12.5875	12.9611	12.3128	13.2346	12.6716	13.2556	12.112	12.1005	12.6294	11.8324	11.4369	12.1743	12.0566	11.9687	11.8293	11.8182	11.7637	12.4502	13.0797	11.9524	12.9796	11.9691	12.295	11.6091	11.961	12.5159	11.814	11.3315	12.4527	11.7235	11.7839	10.8801	11.4077	12.1621	12.2415	11.4912	12.2488	12.8489	12.8186	12.6513	12.8001	12.3702	12.4324
F2	12.2224	12.4027	11.7901	12.7204	12.0762	12.636	12.8124	13.0166	12.3885	13.3116	12.875	13.416	12.2585	12.138	12.6013	12.1251	11.8489	12.2905	12.0788	11.9371	11.908	11.8682	11.7104	12.6994	11.6417	11.8603	13.2274	11.8305	12.3212	12.5628	12.0339	12.8684	11.9564	11.4887	12.4804	11.8875	11.5998	11.3966	11.5203	12.4119	12.2392	11.6582	12.355	12.9252	13.1634	13.152	13.1557	12.543	12.7999
IL19	12.3286	12.8453	11.6221	11.9177	12.0896	12.7228	12.7829	13.407	12.3557	13.2761	12.8502	13.4554	12.2025	12.1527	12.7574	12.1087	11.5806	12.1013	12.1707	11.8801	11.8794	11.874	11.7778	12.7026	12.1122	12.1598	13.2501	11.8376	12.4008	12.2667	12.1008	12.7077	11.9369	11.5719	12.4156	12.1923	11.3066	11.4433	11.5807	12.3479	12.1849	11.7253	12.3211	12.7544	12.9204	13.0827	13.1439	12.4434	12.2991
ICAM3	13.0813	13.3187	12.474	12.851	13.6234	13.7273	13.5024	14.0862	13.4124	13.6561	13.8671	13.7962	12.9453	12.6877	12.9966	12.4827	12.2529	12.616	13.0946	13.2241	13.1174	12.8342	13.0704	13.32	13.4385	12.4949	14.3311	12.6237	13.6252	13.1116	12.8019	13.7312	12.9567	12.4851	13.5487	12.849	12.5623	12.2061	11.3955	12.5248	12.6143	12.0542	13.2484	13.519	13.6419	14.5123	13.716	13.6699	12.7926
CD200	12.1996	12.3525	11.6586	12.1844	12.2153	12.6657	12.7622	14.2044	12.5923	13.3973	12.9893	13.63	12.2241	12.0898	12.6538	11.6776	11.6004	11.7662	12.4114	12.0641	12.0335	11.8579	12.5126	12.5722	12.9996	11.8139	13.2677	11.9171	12.3812	12.1977	12.1773	12.735	11.8437	11.6182	12.1336	12.1836	11.4705	11.5683	10.8796	11.8242	12.2655	11.6802	12.1958	12.6358	12.3657	12.8367	12.9057	12.0516	12.7563
MMRN1	12.1162	11.9742	11.5661	12.1596	11.9122	12.1408	12.3372	13.5158	11.8971	13.0309	12.3959	13.0166	12.9168	13.1514	13.3486	12.1585	12.3975	11.9579	12.0244	12.3391	12.9662	13.3517	12.5466	11.507	11.8431	12.1329	12.6613	11.5765	12.1031	11.9467	11.8609	12.243	11.9518	12.9658	12.6304	12.3007	12.3172	12.1273	12.4176	12.5247	12.3216	12.7807	12.7655	12.516	12.3268	12.0599	12.3256	11.9903	12.5978
VIM	11.986	11.8694	11.9307	12.0685	11.8756	12.3295	12.2117	13.0423	11.8493	13.007	12.3412	12.9101	12.8392	13.1234	13.3054	11.9792	12.3779	11.8399	12.1203	12.0775	12.6559	13.3596	12.4737	11.475	11.7668	11.9976	12.7006	11.6527	12.2045	11.959	11.776	12.044	11.9595	12.5377	12.5459	12.4572	12.1649	12.1796	12.3431	12.4733	12.1812	12.681	12.5231	12.1415	12.198	12.2267	12.2362	11.8032	12.697
DBH	12.0616	11.8955	11.8966	12.4257	11.9533	12.3095	12.0541	13.2187	11.7521	13.1985	12.2892	12.8624	12.977	13.2889	13.2912	12.0201	12.355	11.7215	12.1093	11.9986	12.6506	13.1244	12.5185	11.4233	11.857	12.042	12.6912	11.6937	12.3033	12.2121	11.8773	11.9433	11.9868	12.5244	12.5941	12.705	12.0906	12.1915	12.3244	12.475	12.0273	12.791	12.4527	10.3553	12.0841	12.1969	12.2404	12.1486	12.7495
PRDX2	12.171	11.9354	11.7101	12.3513	11.939	12.2316	12.0686	13.3383	11.7403	13.1536	12.2825	12.7093	12.9358	12.9346	13.3329	12.0133	12.3684	11.6542	12.0084	11.9492	12.6642	13.1161	12.6484	11.4224	11.902	12.0122	12.6671	11.7472	12.2605	11.4607	11.9494	12.0274	11.9154	12.4859	12.6731	12.6338	12.0977	12.0757	12.2998	12.36	11.9848	12.9067	12.4935	12.1637	12.1151	12.2303	12.2211	11.9053	12.7236
LAP3	12.2708	12.1044	11.9225	12.4024	12.0059	12.2345	12.018	13.3637	11.7153	13.0715	12.3106	12.8138	12.9825	12.872	13.2576	12.0051	12.5255	11.6277	11.8546	11.9454	12.649	13.1805	12.7995	11.5661	12.0283	12.2091	12.6794	11.8622	12.0428	11.354	11.9583	12.2415	11.9313	12.2146	12.532	12.2508	12.0948	12.1717	12.3465	12.1956	11.9903	12.8171	12.5	12.1909	12.0925	12.0904	12.2218	12.0223	12.6536
IL32	11.922	12.1618	11.8855	12.375	12.065	12.3235	12.1748	13.5469	11.7789	13.1595	12.3763	12.8664	12.8556	13.0778	13.5018	11.9321	12.5059	11.6222	11.9699	11.9782	12.7643	12.8413	12.7361	11.5586	12.1165	12.2265	12.7384	11.9095	12.4873	11.409	11.8192	11.9837	11.8599	12.5296	12.378	11.934	11.9795	12.1501	12.3179	11.9317	11.8352	12.5072	12.5481	12.2144	11.9973	12.0494	12.2515	12.0729	12.4024
CD44	12.0689	12.4248	12.2673	12.6978	12.2603	12.6124	12.2543	13.6038	12.1465	13.1762	12.579	12.8759	12.9424	13.3607	13.3453	12.3141	12.868	11.933	12.2238	12.2478	13.0174	13.1454	13.0225	11.883	12.1942	12.4723	12.7632	12.0997	12.7295	11.6663	12.0689	12.7348	12.1249	12.8471	12.8483	11.9655	12.1178	12.3379	12.4213	12.1717	12.1457	12.9695	12.9885	12.4347	12.345	12.2104	12.4329	12.238	12.4622
GPC3	11.9067	12.3094	11.8411	12.379	12.122	12.4867	12.149	13.4922	11.7471	13.1204	12.4397	12.755	12.728	13.3403	13.2743	11.9266	12.2167	11.6265	11.9739	12.0116	12.7728	11.9692	12.9304	11.8317	11.8712	12.254	12.7479	11.9006	12.4228	11.3108	11.8042	12.3698	11.9699	12.3773	12.7125	12.3178	11.7414	12.3056	12.4055	12.0029	11.8828	12.724	12.6923	12.169	12.0702	11.9651	12.3465	12.0436	12.0654
EPHA1	11.9969	12.4369	11.851	12.3395	12.1646	12.6526	12.1767	13.406	11.8776	12.9919	12.461	12.8263	12.5825	13.3378	13.325	11.8718	11.7505	11.5279	12.2304	12.0504	12.6798	11.9145	13.1139	12.0862	11.9949	12.2267	12.7702	11.9033	12.4436	11.4127	12.0012	12.3235	12.1381	12.4114	12.7791	12.1279	11.8451	12.1666	12.3706	12.1903	11.6801	12.7175	12.7277	12.2501	12.0196	11.9117	12.3728	11.9954	12.1435
NPPA	12.0778	12.4168	11.6805	12.2192	12.2188	12.6546	12.2108	13.3159	11.8384	12.756	12.353	12.7034	12.7325	13.2842	13.495	11.9078	11.7092	11.4877	11.8686	12.055	12.5869	11.7085	13.2546	12.0334	11.9727	12.1339	12.7724	11.8052	12.5168	11.2368	11.8474	12.0788	11.8985	12.5096	12.4406	12.0199	11.7953	12.1472	12.4613	12.3601	11.622	12.5803	12.6096	12.173	12.0418	11.8152	12.1926	12.0028	12.1567
NT5C2	12.9193	13.37	13.0055	13.4753	12.846	13.1807	12.6064	13.515	12.3741	13.4033	12.7894	13.3602	13.4163	13.4126	13.5008	12.5381	12.4635	12.7026	13.296	13.485	13.689	12.4705	13.5819	12.6427	13.0163	12.9106	12.8814	12.3319	13.0291	11.9802	12.2999	13.0242	12.5067	13.8638	13.1883	13.1898	12.4246	12.5725	12.6963	12.5996	12.4157	13.0676	13.3583	13.6051	13.4075	13.4308	13.5237	13.2652	13.4359
VTCN1	12.3886	12.5883	11.7456	12.3155	12.2763	12.6983	12.1498	13.1876	11.5836	13.1266	12.4908	12.7451	12.9508	13.1181	13.538	12.0055	11.8833	11.6613	12.3614	12.0175	12.7852	11.6494	13.2453	12.2258	11.99	12.2885	12.8629	11.8542	12.4702	11.4848	11.932	11.9841	11.945	12.5622	12.6366	12.4899	11.9439	12.3562	12.4571	12.241	11.6784	12.9649	12.329	12.0422	11.9281	12.6623	12.1799	11.8887	12.0507
MRS2	12.237	12.7209	11.7527	12.3992	12.3	12.9026	12.0212	13.0104	11.6221	12.9567	12.4196	12.6463	12.901	12.6988	13.7657	11.9637	11.6369	11.5322	12.4276	11.9682	12.975	11.6857	13.0457	12.2328	11.9037	12.127	12.8722	11.9544	12.4955	11.5882	11.8321	11.7973	11.8243	11.6402	12.5052	12.6027	11.9343	12.302	12.3908	12.3197	11.6443	12.7534	12.3978	11.9214	11.7754	12.9154	12.0981	11.8325	12.1144
PDGFA	12.2433	12.614	11.8224	12.3817	12.3197	12.8382	12.1881	13.1389	11.6334	12.9625	12.3786	12.7515	12.5001	12.6191	13.447	11.9709	11.6649	11.4371	12.2187	11.9781	12.8942	11.4768	13.2216	12.3003	11.8814	12.1008	12.898	12.0722	12.3392	11.6072	11.7609	11.8479	11.8869	11.487	12.4323	12.4325	11.8348	12.2428	12.2931	12.3006	11.5039	12.5021	12.4239	11.9956	11.6555	12.9722	12.0002	11.9682	12.1595
PRDX3	12.1818	12.78	11.8177	12.3585	12.2589	11.4793	12.7013	13.1563	11.6095	13.0567	12.477	12.7596	12.3402	12.9165	13.7032	12.0265	11.7508	11.5716	12.3494	12.0459	12.7627	11.5113	13.1683	12.4425	12.0854	12.2479	12.9124	11.9464	12.4235	11.617	11.6281	11.7312	11.8745	11.6149	12.621	12.365	11.8972	12.2027	12.2869	12.3179	11.793	12.5325	12.6391	12.25	11.816	13.1049	11.9827	11.9955	12.2064
NID2	10.1878	10.6255	10.6721	10.773	10.7969	10.2589	11.5147	12.4263	10.125	10.8793	11.6228	11.4949	10.8069	10.6319	10.474	10.7826	10.2455	9.95977	10.9232	10.1419	11.8287	10.1766	12.2416	10.9605	10.0025	10.5538	11.8331	10.5713	11.1318	10.1627	9.56116	10.6333	9.95464	11.501	11.5641	11.0469	11.0892	11.0694	11.3073	10.0686	10.0468	10.3224	11.2711	10.2904	9.99357	11.7963	10.4741	10.6942	10.6396
VEGFC	12.116	12.8113	12.0778	12.4723	12.5056	12.3062	12.82	13.16	11.6158	12.4896	12.3755	12.9203	12.2847	12.7823	13.0291	12.0993	11.8005	11.5572	12.2903	11.9688	12.9812	11.4321	13.24	12.5978	11.9354	12.3206	12.8473	11.9505	12.6593	11.5776	11.8831	11.8726	11.8296	11.4352	12.4362	12.1904	11.9036	12.1447	12.2995	12.2721	11.9014	12.4038	12.7883	12.267	11.6634	13.3184	11.9794	12.1297	12.121
POSTN	12.2978	13.0648	12.1883	12.6922	12.6796	11.7942	12.8111	13.5032	11.7788	12.8231	12.3266	12.9499	12.4822	12.8309	12.9954	12.3145	11.8042	11.942	12.0639	11.9365	13.2517	11.6851	13.2475	12.9217	12.311	12.5162	12.9041	12.1195	12.8235	11.7031	11.8459	12.0437	11.9133	11.6847	12.8113	12.7016	12.1946	12.3182	12.4543	12.2536	11.7345	12.5831	13.0006	12.344	11.7782	13.5569	12.0812	12.0343	12.4795
CGB2	12.3668	12.8562	11.9413	12.6513	12.8604	11.8889	12.6645	13.5213	11.7655	12.9709	12.4065	12.8702	12.3257	12.6619	12.932	12.3413	11.8293	12.2929	12.1581	12.0029	12.6202	11.6669	13.1691	12.8533	12.2932	12.3599	12.8918	12.1881	12.8727	11.7435	11.8733	12.0016	11.6516	11.624	12.7584	12.6543	11.9444	12.3986	12.291	12.1562	11.6652	12.4463	12.9505	12.3199	11.7728	13.5375	12.0444	11.6192	12.3987
LGALS3BP	12.5061	12.8534	12.3708	12.9481	13.107	12.1141	12.7181	13.2962	11.9625	12.3865	12.4524	12.9569	12.4153	12.8071	12.9235	12.3791	12.0273	12.2954	12.3906	12.0353	12.328	11.7722	13.2219	13.1008	12.4556	12.5383	12.9228	12.2031	13.0936	11.7579	11.8039	12.1879	11.9368	11.7328	13.0474	12.9565	12.1597	12.3965	12.2524	12.2915	11.7165	12.5955	12.8031	12.474	11.8324	13.6454	12.1073	12.0134	12.5231
ANGPT2	12.2738	12.1193	12.1329	12.7154	12.9725	11.7933	12.2509	13.2104	11.495	12.4355	12.3175	12.9353	12.2285	12.4618	12.9422	12.2172	11.7856	12.3129	12.1903	11.8228	11.9897	11.5821	13.2852	12.8378	12.1415	12.2057	12.8166	12.0279	12.727	11.5159	11.7436	12.0714	11.7478	11.5424	12.4842	12.4141	11.7912	12.2238	12.2342	12.3487	11.6997	12.3745	12.7152	12.3058	11.6638	13.4173	12.0626	11.8897	12.1374
PROCR	12.2008	12.1774	12.0712	12.7377	12.9495	11.8072	12.0115	13.5667	11.5567	12.4786	12.3115	12.8948	12.2104	12.517	12.9875	12.1954	12.078	11.9516	11.9771	11.9062	12.0803	11.4472	13.2984	12.7031	12.089	12.3143	12.8344	12.0533	12.7915	11.5494	11.8973	12.0425	11.8133	11.5412	12.7187	12.4544	11.8052	12.2648	12.2595	12.3555	11.7709	12.3571	13.0601	12.245	11.5832	13.2604	12.0602	11.9526	11.9746
BCL2	12.1452	12.0402	12.0437	12.8642	12.1122	11.801	12.0594	13.3432	11.5959	12.3423	12.2469	12.8459	12.3536	12.3862	12.9227	12.1878	11.5876	12.0181	11.9773	11.7641	12.032	11.5465	13.304	12.5598	12.1188	12.194	12.8445	12.0838	12.9475	11.6651	11.9306	11.9972	11.7497	11.4116	12.5054	12.3759	11.9096	12.1721	12.1905	12.3308	11.5765	12.3745	12.8085	12.1575	11.5735	13.3886	12.0185	12.2009	12.1072
IL33	12.2658	12.1499	11.8769	12.8487	11.4074	11.9012	12.1326	13.2936	11.6721	12.5189	12.1754	12.9265	12.2822	12.3547	12.9065	12.1901	11.6612	12.0098	11.7781	11.7031	11.9702	11.6253	13.2501	12.5818	12.2487	12.3347	12.8178	12.1529	12.9784	11.7605	12.0137	12.1107	11.7258	11.3891	12.9394	12.3534	11.8661	12.2305	12.3162	12.3398	12.0012	12.3893	12.8851	12.2236	11.6407	13.2861	12.0441	11.7054	12.162
DLK1	12.3221	12.2125	12.061	12.8973	11.5282	12.0015	12.2301	13.5557	11.703	12.6381	12.8455	12.8305	12.372	12.4565	13.0474	12.2141	11.6431	11.9987	12.1288	11.5857	11.8053	11.6268	13.2939	12.6929	12.3954	12.3094	12.8565	12.1053	13.0188	11.6566	11.9228	12.108	11.5768	11.571	12.5826	12.5429	11.8493	12.3701	12.056	12.4204	11.9878	12.4712	13.0229	12.0769	11.5278	13.1841	12.0172	11.7138	12.0613
ERBB3	12.3902	12.1938	11.9608	12.951	11.5561	11.9881	12.2435	13.4111	11.7155	12.6904	12.1096	12.7482	12.3267	12.4565	13.0226	12.0763	11.5801	11.932	12.403	11.7716	11.9938	11.6431	13.3839	12.5519	12.3	12.3402	12.8846	12.2151	12.9646	11.8162	12.1839	12.1427	11.7197	11.5214	12.2446	12.5156	11.8777	12.24	11.967	12.2089	12.0534	12.5274	13.159	12.0365	11.5713	13.2095	12.0168	12.1842	12.1564
ITIH4	12.6552	12.489	12.2364	13.3009	11.9688	12.2992	12.4944	13.295	12.1031	13.0514	12.2798	13.0651	12.5286	12.7498	13.0398	12.4538	11.8037	12.0002	12.5658	12.2063	12.4601	11.9242	13.4093	12.8664	12.9229	12.5093	12.9779	12.4742	13.3206	12.1105	12.2189	12.3603	12.1279	12.3186	13.0259	13.1648	12.861	12.5804	12.1673	12.6158	12.3872	12.944	13.2751	12.337	11.8389	13.4523	12.1705	12.6512	12.5886
ORM1	12.4599	12.1328	11.7282	13.036	11.761	11.9772	12.3633	12.9688	11.7105	12.8494	11.7462	12.8406	12.284	12.4846	12.985	12.123	12.0897	11.83	12.4162	11.9383	12.591	11.7601	13.2647	12.3397	12.4511	12.3386	12.8765	12.2539	13.1172	11.7566	11.9534	11.9564	11.5008	11.4062	12.167	12.2919	11.1315	12.1035	11.7401	12.3405	11.9479	12.4466	12.9481	12.1569	11.6139	13.2518	11.9749	11.5959	11.9064
LMNB1	14.6595	15.0118	13.7864	15.3894	12.481	12.5739	12.9993	14.8565	13.0927	14.6555	13.9964	14.173	13.8353	13.3984	13.171	13.327	13.8413	12.4557	13.7155	14.439	14.9007	12.2212	13.5176	13.7931	15.3868	13.4192	13.0417	13.0019	13.2841	13.3139	13.319	12.2135	13.7988	13.4597	13.7493	13.6849	13.4692	12.5146	12.7158	12.8292	12.5592	13.9036	13.7884	14.2533	11.871	13.4848	13.3934	13.1204	14.8254
CSTB	12.2192	12.1255	11.6185	13.0582	11.536	11.8867	12.2014	13.2025	11.8596	12.8563	12.1792	12.5591	12.1583	12.3877	12.8868	12.0288	11.264	11.8033	12.4841	11.4651	12.7212	11.4981	13.2429	12.0782	12.2384	12.2341	12.8404	12.1221	13.0718	12.2455	11.6097	11.887	11.4893	11.5734	12.2653	12.3708	11.196	12.233	11.7291	12.2989	11.7632	12.2719	13.2213	12.0679	11.37	13.1861	11.8917	12.0881	11.6832
APOH	12.7282	12.5848	11.7422	13.2243	11.7006	12.1494	12.3322	13.2269	11.9006	12.9492	12.2276	12.6914	12.3265	12.9848	13.0162	12.1183	11.3135	11.735	12.2704	11.8728	12.4345	11.653	13.1816	12.0214	12.6323	12.3194	12.8847	12.2112	13.1997	12.1791	11.6341	11.9648	11.7193	11.7007	12.3644	12.3862	11.6475	12.2853	11.9686	12.4641	12.1495	12.3614	13.4721	12.5587	11.5437	13.1137	11.9712	12.0649	11.8231
SDC1	12.379	12.3207	11.6771	13.1358	11.5791	11.97	12.2563	13.3249	11.7879	12.8891	12.3173	12.6378	12.2858	12.6015	12.8001	11.969	11.4119	11.4776	11.8878	11.8931	12.3816	11.5935	13.2403	11.8688	12.4723	12.3838	12.9074	12.2664	13.2957	12.652	11.6622	11.846	11.5678	11.8063	12.1856	12.3046	11.8344	12.2852	12.0001	12.3658	11.7978	12.136	13.2855	12.3541	11.4526	13.2237	11.9861	11.9425	11.6484
TGM2	12.418	12.348	12.0201	13.0757	11.595	12.0553	12.2814	13.1014	11.7221	12.951	12.4528	12.6872	12.1421	12.4257	12.7705	11.9196	11.4979	11.4699	12.1277	11.8399	12.6325	11.5946	13.2689	11.7984	12.5836	12.448	12.9087	12.1671	13.2206	12.621	11.6861	11.9956	11.6998	12.2979	12.1602	12.0933	11.742	12.2378	12.1058	12.4608	11.907	12.0848	13.0167	12.0982	11.482	13.0025	11.9454	12.3256	11.7427
PGF	12.4165	12.2142	11.8862	12.9016	11.6115	12.0413	12.2597	13.2084	11.4864	12.8964	12.4141	12.6196	12.2082	12.3845	12.7984	11.8521	11.5251	11.7312	12.4444	12.0914	12.3796	11.6216	13.2232	11.954	12.8831	12.3387	12.8767	12.3217	13.1642	12.4635	11.6254	11.9839	11.638	11.8419	11.966	11.7535	11.7571	12.3868	12.0897	12.4439	11.8711	12.0312	12.9808	12.997	11.3492	13.181	11.9245	12.4228	11.5792
NBR1	12.6275	12.4599	11.9911	13.1606	11.8078	12.1369	12.2983	12.976	11.9489	12.9748	12.4853	12.7145	12.1689	12.2942	12.5648	12.0025	11.6321	11.7289	12.7428	12.2573	12.3938	11.6946	12.9312	12.3788	13.1479	12.3493	13.009	12.4079	13.2514	12.2301	11.7526	12.1277	11.8369	12.374	12.1982	11.9475	11.8848	11.9075	12.2974	12.3449	12.227	12.175	12.9064	12.5035	11.6137	13.1515	11.9793	12.2377	12.332
AXL	12.2541	12.2555	11.8105	13.0486	11.4969	11.8658	12.2005	12.9492	11.6056	12.5875	12.361	12.5054	12.0681	12.2399	12.6636	11.8365	11.3188	11.4477	12.2982	12.3102	12.1121	11.3902	13.0984	12.3899	12.4724	12.1339	12.9387	12.19	13.1038	11.9634	11.4793	11.9874	11.7046	12.0588	11.8901	11.6814	11.9886	11.322	12.1472	12.4228	12.1615	11.9848	12.1381	12.2251	11.209	12.9578	11.7369	12.658	11.6423
AZGP1	12.1769	12.0623	11.8912	12.9366	11.4711	11.8843	12.1969	13.046	11.6279	12.6739	12.3391	12.5389	12.0075	12.1903	12.614	12.0065	11.3406	11.5033	12.2399	12.4846	12.139	11.3592	13.1689	12.1622	12.426	12.2054	12.8655	12.2189	13.0506	12.2944	11.5957	11.9116	11.664	11.9549	11.9426	11.5841	11.9465	11.3829	12.349	12.3497	12.3592	12.2132	12.1447	11.9994	11.1845	12.6659	11.6809	12.3653	12.3587
SHBG	12.4506	12.6969	12.1911	13.1282	11.6832	12.1716	12.3483	13.032	11.895	12.6248	12.2864	12.6618	12.1444	12.5941	13.0808	12.0107	11.4672	11.9846	12.2031	12.3358	12.0021	11.6829	12.6308	12.2014	12.6163	12.3275	13.0165	12.2773	13.2746	12.8355	11.5624	11.9552	11.8782	12.2082	11.8222	12.1452	11.8895	11.448	12.5477	12.4725	12.4337	12.3788	12.2203	11.7142	11.469	12.531	11.8053	12.1686	12.0382
MPG	12.4315	12.9533	12.0995	13.1001	11.9627	12.1814	12.5822	13.1198	11.9807	12.9018	12.3493	12.7509	12.1597	12.4018	12.7073	11.971	11.6134	12.0808	12.4624	12.7277	12.4423	11.848	12.6458	12.1631	12.5061	12.1443	12.9699	13.0819	13.6402	13.1061	11.7524	12.0465	11.778	12.4152	11.8444	12.3009	12.8077	11.5831	12.1589	12.4055	12.4294	12.4531	12.3195	12.132	11.6999	12.9324	12.0108	12.2952	12.4561
SERPINA4	12.5768	12.8881	12.2811	13.3512	12.046	12.5506	12.9035	13.4339	12.293	13.2024	12.5329	13.0527	12.37	12.5139	12.7416	12.3883	11.8173	12.2373	12.5519	12.7675	12.524	11.9817	13.1342	12.3989	13.0629	12.5225	13.023	12.5391	13.3819	13.2972	12.0544	12.3517	12.0629	12.2315	12.2293	12.2669	12.0974	11.9141	12.4366	12.5796	12.496	12.7102	12.1929	12.3002	11.736	13.2306	12.0472	12.9105	12.9687
NTS	12.2365	12.2356	11.9894	13.1226	11.8868	12.2708	12.4824	13.2928	12.1013	12.9411	12.3626	12.8057	12.2748	12.214	12.4896	11.8152	11.6926	12.0604	12.3005	12.2496	12.4667	11.7966	12.8415	12.1007	12.6444	12.1314	12.9146	12.1698	13.2428	12.9475	11.9423	12.0862	11.7582	11.7809	11.7615	11.6007	11.8256	11.6316	12.1971	12.2625	12.1685	12.4035	11.9437	11.9581	11.4977	12.4575	11.8456	12.2365	12.1497
CD58	12.0365	12.1393	12.0315	13.1221	11.6799	12.1718	12.5694	13.2266	11.9282	12.8041	12.4772	12.8094	12.0613	12.2356	12.5646	11.7431	11.5028	12.3769	12.483	12.176	12.305	11.682	13.1371	12.236	12.7896	12.168	12.9355	12.1904	12.8825	12.804	11.8197	12.0422	11.7842	11.8157	11.8553	11.5873	11.7956	11.7287	12.1917	12.1199	12.2274	12.3393	12.0332	11.9099	11.346	12.5709	11.8545	12.3956	12.154
STK4	12.4067	12.2707	11.9259	13.1608	11.6915	12.2207	12.3173	13.8069	11.9516	12.725	12.5265	12.8296	12.1501	12.3059	12.7297	11.8047	11.5581	12.4837	12.1506	12.132	12.2306	11.6202	13.2555	12.4731	12.8237	12.2474	12.9493	12.2842	12.6814	13.0756	11.6332	12.0398	11.822	11.851	11.9212	11.5452	11.7634	11.6421	12.3175	12.2165	12.3383	12.2062	11.8062	12.4456	11.3025	12.6079	11.8148	12.151	12.3168
NTF3	12.5379	12.5595	11.9782	13.1742	11.6896	12.3036	12.4786	13.224	11.9889	12.6722	12.542	12.9373	12.173	12.9814	12.7392	11.7547	11.4895	12.4713	12.1694	12.3708	12.335	11.657	13.2295	12.2282	12.8879	12.0543	12.8803	12.2319	13.097	12.6422	11.4808	12.0393	11.8515	11.8993	11.7041	11.4958	11.8328	11.5204	12.333	12.2245	12.3293	12.0913	12.2383	13.1483	11.3089	12.9783	12.2605	11.8849	12.3874
CD24	12.3081	12.2713	12.0251	13.133	11.688	12.2275	12.1901	13.4861	11.8908	12.5747	12.4826	13.0921	12.1076	12.8131	12.704	11.8488	11.6641	12.3871	12.228	12.1785	12.5099	11.5978	13.174	12.42	13.0037	12.0199	12.8904	12.218	13.067	12.3462	11.4152	11.9882	11.7771	11.8146	11.8064	11.6754	12.1228	11.4308	12.3582	12.0627	12.2647	12.0719	11.9521	12.9955	11.392	12.5652	12.7585	11.8436	12.3906
CD5L	13.5663	13.4713	13.6146	14.2689	13.3469	13.6579	13.7743	14.4404	13.8215	13.9593	13.9066	14.0194	13.7187	13.7798	13.1255	12.8064	13.2952	13.6128	13.7194	13.6148	13.9523	13.3349	14.1238	13.8105	14.2756	13.6842	13.6125	13.0621	13.6528	13.8453	12.7328	13.7947	13.4786	13.5504	13.5678	14.0312	13.5836	12.544	13.1862	13.0839	13.0034	13.6751	13.7507	14.1598	13.0829	13.7588	14.087	13.7617	14.0404
PON1	12.1891	12.3324	11.7156	13.2582	11.8854	12.5331	12.6082	13.1175	12.039	12.8334	12.5436	13.3466	12.0067	12.3891	12.628	11.8991	11.6721	12.417	11.9082	12.2552	12.1973	11.7291	12.967	12.6943	12.9019	11.9085	12.856	12.3321	12.7778	12.4428	11.6862	12.0819	11.9121	12.1306	11.7359	12.6176	11.7847	11.7849	12.4174	12.2673	12.3232	12.2408	12.3067	13.0834	13.0302	12.629	12.7199	11.8886	12.5603
A2M	13.213	13.1121	13.1296	13.7207	13.1494	13.5255	13.3945	14.0808	13.2869	13.6787	13.5271	13.9193	13.0474	13.1317	12.878	12.6176	12.7411	13.1417	12.7521	13.2266	12.8425	12.3058	13.768	13.4374	13.3915	13.3141	13.2042	12.7876	13.5734	13.1316	12.4456	13.4146	13.1312	13.2672	13.3901	13.1581	12.9047	12.3517	12.6482	12.708	12.6773	12.9237	12.9637	13.6077	13.2881	13.2793	13.534	13.3545	13.5303
SERPINB3	12.4286	12.4738	11.8235	13.1301	12.1735	12.9118	12.9286	13.0095	12.3225	13.0853	12.5838	13.286	12.1327	12.5875	12.6577	11.8442	11.72	12.7986	12.2154	13.005	12.5727	12.1049	13.0815	12.2612	12.3991	11.9753	12.926	12.4073	12.9832	11.9963	11.745	12.5003	12.1242	12.3882	11.9106	11.7293	11.8855	11.7357	12.1191	12.2565	12.3983	12.0771	12.5599	13.2809	13.5999	12.9988	13.4109	12.1488	12.6126
TXN	11.9633	12.2746	11.6864	13.0083	11.863	12.6127	12.4349	13.0343	12.3673	12.9476	12.6347	13.2126	12.1746	12.2228	12.3974	11.7183	11.4962	12.2468	11.8153	12.4409	11.7875	11.584	13.183	12.1069	12.1694	11.753	13.1268	12.2693	12.7419	11.6765	11.3608	12.2594	11.9705	11.8915	12.6207	11.6106	11.8073	11.3699	12.1846	12.1463	12.2141	12.0875	11.8609	12.9407	13.2627	12.1913	12.8971	12.3944	12.4385
XRCC5	11.8724	12.2629	11.6017	12.9863	11.6379	12.7658	12.7995	12.9666	12.4332	13.2306	12.6868	13.1976	12.2156	12.1773	12.4838	11.7054	11.6835	12.261	12.0836	12.3458	11.7658	11.7472	13.053	11.9973	12.9248	11.8985	13.3428	12.2697	12.5763	11.6748	11.5081	12.199	11.9046	11.9923	11.7307	11.8317	11.8495	11.0802	12.3312	11.9176	12.116	11.8366	11.8711	12.6077	12.4185	13.0367	12.8444	12.7847	12.4649
TPO	11.9063	12.2466	11.46	12.3752	11.8392	12.6763	12.8534	12.9362	12.4077	13.2256	12.6427	13.1991	12.0184	12.0415	12.5251	11.7662	11.6004	12.2043	12.304	12.2079	11.7899	11.7202	12.663	12.0919	12.7398	11.8384	13.2974	12.2884	12.135	11.549	11.6563	12.2929	11.9264	11.7444	11.8944	11.7585	11.6897	11.0037	11.2176	12.1891	12.108	11.5582	11.8314	12.8567	12.4314	12.7891	12.7634	12.6809	12.5312
SPINK1	12.0409	12.56	11.5923	12.2281	11.8758	12.8741	12.7633	12.9524	12.3208	13.2823	12.7608	13.3523	12.0228	12.0654	12.6153	11.9305	11.5032	11.9154	12.2318	11.7721	11.8792	11.7493	11.7537	12.2715	12.2598	11.8379	13.2887	12.3374	12.1784	11.6905	11.6782	12.2601	11.7786	11.8767	12.0339	12.5235	11.6137	11.1158	11.5335	12.1875	12.2501	11.4618	11.8905	12.8502	12.8171	12.9635	12.5131	12.1582	11.8573
MIA	12.1705	12.2245	11.7082	11.8414	11.8587	12.7551	12.7277	12.9887	12.3682	13.259	12.7787	13.4372	12.1245	12.0467	12.573	11.8628	11.598	11.8175	12.175	11.8637	11.8222	11.8535	11.6017	12.244	11.3254	11.5489	13.2675	11.8167	12.1821	11.6495	11.8057	12.3231	11.7912	11.8909	12.0168	11.4846	11.4035	11.4439	11.2422	12.1404	12.0068	11.5037	11.9289	12.8089	12.5116	12.8866	12.7592	11.8127	11.2873
PRDX5	12.2477	12.007	11.6425	11.7244	11.7848	12.6858	12.5665	13.5767	12.2925	13.2237	12.8407	13.4047	12.075	11.9452	12.5448	11.8396	11.5704	11.8512	11.7496	11.8742	11.803	11.8398	12.2117	11.7216	12.3295	11.7548	13.2219	11.633	12.1198	11.8396	11.8297	12.4387	11.8528	12.5877	11.9274	11.5909	11.3883	11.1875	10.5686	12.0461	11.9676	11.5117	11.912	12.6056	12.7641	12.7235	12.8526	12.1328	12.1987
IGF2	12.5626	12.4915	11.9108	12.0608	12.133	12.969	12.8042	14.0526	12.4848	13.316	12.9992	13.6596	12.2732	12.2174	13.0358	11.9408	11.7381	12.0789	11.8001	12.1001	12.0031	11.8514	12.9092	12.436	13.0758	12.3504	13.3366	11.9584	12.3655	11.9037	12.1041	12.8146	11.9393	12.1214	12.2683	12.1388	11.6004	11.7465	11.4957	12.3939	12.2275	11.7283	12.0742	12.5465	12.4899	13.1368	12.7766	12.4187	12.745
GDA	12.1108	11.8747	11.6416	12.1584	11.7987	11.9956	12.9184	13.2847	11.6462	12.6414	12.3814	12.9376	13.0035	13.2719	13.1884	12.1731	12.2647	11.9049	11.9736	12.1185	12.9452	13.1425	12.7905	11.4913	11.8206	12.0826	12.7044	11.5811	12.1577	11.9263	11.9113	12.1492	11.8918	12.902	12.2805	12.2371	12.6506	12.1536	12.4013	12.4885	12.2333	12.7523	12.6804	12.4842	12.1657	12.9722	12.2779	12.2024	12.6199
SERPINF2	12.3233	12.0455	11.881	12.3446	12.5269	12.127	12.9184	13.0742	11.8083	12.8942	12.3592	13.0206	12.9864	12.9396	13.134	12.209	12.4221	11.907	12.1826	12.1208	13.0343	13.2617	12.9862	11.5589	11.9887	12.1343	12.7613	11.7851	12.2252	12.1418	12.0437	12.1949	11.9447	13.0463	12.3581	12.3531	12.5383	12.1863	12.3262	12.4503	12.2745	12.7213	12.7311	12.4386	12.1369	12.8728	12.2556	12.3442	12.516
CXCL13	12.0194	11.874	11.8418	12.0578	11.6572	12.166	12.941	13.1832	11.5905	12.8077	12.2068	12.896	12.8925	12.6679	13.0771	11.8686	12.1964	11.6222	11.8268	11.8394	12.5544	12.9793	12.807	11.4042	11.8462	11.9811	12.7302	11.7656	12.2831	11.9664	11.8836	12.0068	11.7368	12.2603	12.1225	12.0522	12.0825	12.0523	12.1856	12.3157	11.8611	12.5152	12.4322	12.0991	11.9596	12.5807	12.1449	12.0757	12.1896
BMP7	12.2332	12.0952	11.8001	12.3555	11.8877	12.335	12.2406	13.3405	11.8007	13.1458	12.2672	13.0418	13.044	13.2004	13.0794	11.9745	12.371	11.6138	11.8966	11.9677	12.789	13.073	12.8565	11.4609	11.9915	12.858	12.7452	11.7637	12.3987	12.0777	11.9726	12.0694	11.8664	12.4135	12.2996	12.1115	12.0204	12.0905	12.2648	12.5033	12.0134	12.6191	12.5663	12.1552	11.964	12.9559	12.2326	12.1803	12.2887
TNFRSF1B	12.2138	12.0284	11.7436	12.3272	11.8411	12.2845	11.9816	13.3156	11.6932	12.9906	12.1975	12.8456	12.9849	13.2969	13.0915	11.8096	12.2905	11.4951	11.8299	11.8456	12.6563	12.4889	12.8393	11.3099	11.9597	12.0917	12.8193	11.8372	12.2646	11.7063	11.9703	11.7637	11.6047	12	12.1803	11.7658	11.973	12.0957	12.3404	11.7643	11.916	12.4143	12.4903	12.047	11.8253	12.6672	12.1533	12.1509	12.1288
CAT	11.8868	12.0084	11.7219	12.2549	11.7786	12.251	12.7634	13.2807	11.6098	13.0711	12.1785	12.6338	13.0128	13.3226	13.0783	11.782	12.241	11.4727	11.5681	11.8604	12.6213	12.6119	12.8274	11.3422	12.0639	12.0983	12.815	11.7806	12.3686	11.427	11.7265	11.9013	11.5046	12.0212	12.1419	12.2017	11.8527	11.9686	12.3385	11.8694	11.5916	12.4196	12.4987	12.0235	11.8833	12.6564	12.1287	12.1873	11.9587
YBX1	11.8908	12.1547	11.7484	12.1762	11.9546	12.4665	12.7136	13.3117	11.5719	12.4633	12.2304	12.8695	12.9422	13.3991	13.1586	11.85	12.3587	11.4686	11.7648	11.9105	12.5613	12.7198	12.8505	11.4571	12.146	12.1812	12.888	11.837	12.4107	11.3013	11.8401	11.7916	11.6802	12.0905	12.1845	12.2188	11.8997	12.1058	12.3784	11.9665	11.7523	12.5393	12.5234	12.0545	11.8808	12.7355	12.1671	12.2182	12.252
HIF1A	12.0729	12.1483	12.0834	12.3582	12.0067	12.4125	12.8389	13.221	11.4418	12.8104	12.3262	12.9177	12.8653	13.2739	13.154	11.7583	12.426	11.4077	11.8046	11.9135	12.5558	12.6957	12.9878	11.5149	12.0238	12.3283	12.9314	11.9645	12.4583	11.3372	11.9243	11.8909	11.8272	12.0723	12.2905	12.1834	11.83	12.1374	12.3909	12.1171	12.0036	12.338	12.5931	12.0982	12.054	12.712	12.2128	12.1924	12.4798
TTR	12.0288	12.3213	11.9671	12.3363	12.1455	12.6169	12.8629	13.2298	11.459	12.5355	12.3052	12.8744	12.9396	13.2687	13.1325	11.938	12.2249	11.4375	11.8987	11.9305	12.634	12.4161	13.1355	11.7691	12.0998	12.3249	12.984	11.9575	12.59	11.9078	11.9022	11.8491	11.6838	12.0946	12.3111	11.8896	11.9305	12.1217	12.3714	12.369	11.8059	12.4483	12.5675	12.0555	11.9001	12.3518	12.1752	12.4939	12.227
SOD2	12.2704	12.3097	11.9759	12.2518	12.1192	12.6883	12.7284	13.1805	11.4165	12.92	12.3883	12.8117	12.8784	13.281	13.1217	11.9273	11.6799	11.3979	11.729	11.9239	12.6272	12.0752	12.9372	11.804	12.0981	12.242	13.0654	11.796	12.4959	11.8391	11.9547	11.815	11.685	12.1054	12.281	12.2716	11.8285	12.2578	12.3889	12.2741	11.8414	12.4547	12.634	12.0295	11.7457	12.1618	12.2112	12.1424	12.0464
EFNA2	11.7824	11.8895	11.5532	11.6035	11.8364	12.3813	12.3825	12.8447	11.2838	12.4413	12.0279	12.5771	12.3978	12.9151	12.3307	11.4422	11.3188	10.9505	11.7266	11.6521	12.7775	11.5131	12.9742	11.6688	11.659	11.5244	12.7258	11.6494	12.1328	11.4661	11.4067	11.5247	11.3443	11.9849	12.0526	12.2247	11.6199	12.0007	12.13	11.1701	11.3379	11.9292	12.1684	11.7557	11.4816	12.9134	11.8798	12.0387	12.3515
ITGB1	12.1842	12.4534	11.6181	12.2717	12.1358	12.6728	12.7536	13.0486	11.5358	12.7617	12.4347	12.8878	12.9592	13.2974	13.208	11.8347	11.7153	11.6217	12.1316	12.162	12.7341	11.4349	13.0519	11.9942	12.3298	12.1969	13.0428	11.8863	12.4014	11.6332	11.7783	11.8062	11.6729	12.3124	12.4395	12.3198	11.9576	12.1356	12.3592	12.1503	11.7071	12.1729	12.5268	11.944	11.8196	13.2929	12.147	12.3159	12.2407
BCHE	12.5277	12.7686	11.7982	12.6151	12.2499	12.9321	12.8335	13.0254	11.71	12.9472	12.5417	12.9957	13.0862	13.4954	14.5212	11.8787	12.0225	11.9605	12.1549	11.9879	12.5089	11.8203	12.5712	12.1498	12.5019	12.4905	13.1747	11.9521	12.526	11.2232	12.0402	11.766	11.888	12.785	12.917	12.5339	11.8789	12.1545	12.3029	12.4096	11.8897	12.3634	12.9142	11.9531	11.8709	13.195	12.2579	12.1086	11.8794
TNC	12.4986	13.1214	12.1483	12.7722	12.3205	13.1889	13.1873	13.1376	11.9815	12.8812	12.4613	13.2577	13.1723	13.4104	13.255	12.264	12.2606	12.3646	12.3267	12.1699	13.2233	11.7161	13.4827	12.4452	12.3264	12.3592	13.1754	12.1285	12.8482	11.7431	12.0958	12.335	11.8307	11.7659	13.0839	13.3959	12.0188	12.4032	12.323	12.3914	12.0181	12.8157	13.1137	12.396	11.9507	13.398	12.1598	12.875	12.6373
PF4	12.1891	12.7353	11.8191	12.2084	12.3184	12.8368	12.8385	12.9802	11.7205	12.5237	12.3802	13.0437	12.4455	12.905	13.2199	12.1165	11.8485	12.1279	12.1155	11.8617	12.9096	11.5436	13.2859	12.1947	11.926	12.1786	13.0937	12.0084	12.5338	11.2971	11.9024	11.6762	11.7021	11.6871	13.1249	12.5353	11.9537	12.2129	12.1585	12.1141	11.931	12.3923	12.6232	12.0835	11.7549	13.3067	11.9392	12.3673	12.0425
KRT19	12.1911	12.8234	12.22	12.3032	12.2559	12.7945	12.7093	13.0743	11.6569	12.7509	12.3861	13.0315	12.2945	12.7014	13.286	12.1069	11.8529	12.2075	12.2069	12.0589	12.3269	11.4703	13.2188	12.3039	11.8932	12.194	13.0637	11.9534	12.5622	11.3698	12.0514	11.9986	11.6167	11.5288	12.5441	12.5628	11.8575	12.2168	12.1415	12.0332	11.796	12.2847	12.3333	12.0068	11.8005	13.3152	11.9682	12.4364	12.093
VCAM1	12.1777	12.8084	12.2965	12.5282	12.5464	13.0473	13.075	13.3623	11.857	12.4356	12.4859	13.1783	12.5346	12.9977	13.1853	12.2628	11.839	12.5029	12.2979	11.6768	13.0469	11.5529	13.2794	12.5939	12.0305	12.4142	13.1626	12.1186	12.9978	11.6869	12.0759	12.134	11.743	11.5743	12.4526	12.9016	11.9946	12.3584	12.2715	12.2546	12.0147	12.4776	12.5731	12.2395	11.8221	13.4683	12.0173	12.6538	12.4452
KDR	12.2315	13.0062	12.2004	12.4517	12.6634	13.2034	12.9358	13.652	11.6855	12.3455	12.3362	13.1624	12.5164	12.8795	13.0427	12.2232	11.8521	12.2965	12.2302	11.681	12.9997	11.5057	13.3276	12.4991	12.1695	12.3771	13.0385	12.0836	12.6173	11.5646	12.0961	12.1177	11.5933	11.4379	12.5598	12.7193	11.8993	12.1975	12.4154	12.2703	11.6828	12.2619	12.7505	12.1534	11.6938	13.367	12.0495	12.4996	12.2759
ADH7	11.6203	12.4782	11.4743	11.9718	12.8053	12.1926	12.7871	12.9954	11.5419	12.2413	12.0922	12.7025	11.9089	12.4785	12.267	11.9026	11.7175	12.1273	12.1835	11.5626	13.1392	11.5339	13.3558	12.2439	11.5832	11.5757	12.8284	12.025	12.5177	11.4749	11.6546	11.9326	11.3942	11.292	12.6564	12.5018	11.896	12.0962	12.1747	11.9505	11.3543	12.3571	12.4916	11.8761	11.4419	13.2676	11.9406	12.589	12.6821
CSF3	12.029	12.9337	11.9123	12.3454	12.7434	12.5289	12.7839	13.243	11.4403	12.2125	12.2693	13.0417	12.1395	12.9276	12.8926	12.0882	11.6703	12.2291	12.0686	11.9974	12.9004	11.3553	13.32	12.52	12.0759	12.3142	13.0878	11.9727	12.4908	11.3552	11.5483	11.7889	11.4551	11.6074	12.6918	12.3336	11.7937	12.1539	12.3773	12.3185	11.7373	12.443	12.895	12.1304	11.5142	13.3773	12.0066	12.413	11.9213
C4A	13.5225	13.8243	12.7461	13.5615	13.1836	13.0735	12.7775	12.6884	12.19	11.8211	13.1415	12.3429	12.9333	13.1072	13.5265	12.3032	12.2786	12.893	12.9735	12.2747	13.5964	12.7764	12.5451	13.2837	12.9762	12.7685	13.3279	12.6529	13.5308	12.0583	12.2436	12.4906	12.1408	12.2801	12.876	13.631	11.993	12.8304	12.6725	12.4417	12.5891	13.3551	13.5909	13.0102	12.4425	13.7208	12.1879	12.4951	11.7917
IL6R	12.058	12.4697	11.9539	12.3528	12.9851	11.6231	12.6743	13.4904	11.4675	12.3203	12.3002	12.9025	12.2402	12.6123	13.0982	12.2799	11.6607	12.2186	12.0522	11.3241	11.9724	11.3537	13.2886	12.6691	12.1064	12.1348	13.0027	12.0133	12.6372	11.4757	11.8855	12.0053	11.5061	11.4768	11.7288	12.4965	11.8256	12.2301	12.5367	12.1763	11.9335	12.5692	12.7932	12.1447	11.5343	13.2863	12.0111	12.4706	12.2017
SERPINB2	12.0108	12.2019	11.9117	12.3922	13.3024	11.7836	12.6761	13.3032	11.7117	12.3671	12.3021	12.9295	12.2593	12.4398	13.1332	12.1826	11.7555	12.2098	12.0397	11.32	12.1988	11.4907	13.2821	12.4287	11.923	12.1165	13.0955	12.0346	12.7172	11.5229	11.9846	12.1182	11.5261	11.4861	11.8113	12.5034	11.8195	12.1836	12.1418	12.2977	11.814	12.6102	12.544	12.213	11.5104	13.1993	12.01	12.2771	12.2309
GC	12.183	12.2087	12.0169	12.2921	12.8766	11.8627	12.8242	13.275	11.8412	12.3765	12.2047	13.0964	12.2926	13.1461	13.1603	12.3403	11.7258	12.2551	12.1991	11.533	12.2881	11.5088	13.2889	12.4465	12.1463	12.2045	13.0095	12.0582	12.8699	11.6226	12.1055	12.1264	11.4252	11.6156	11.9115	12.2106	11.8319	12.1484	12.1583	12.1723	11.9171	12.6268	12.3078	12.2101	11.526	13.4404	11.8826	12.1759	12.2815
CDH1	11.65	12.3705	11.8354	11.4082	9.83235	10.6712	9.96726	10.8732	10.9766	10.47	10.7594	11.107	10.7307	13.3992	14.8566	11.0664	10.5967	11.5342	10.0333	8.99864	NA	10.2736	NA	10.4798	11.7161	11.6949	12.0046	10.2409	10.9552	9.53265	11.0082	10.4462	11.0683	11.5984	10.3298	11.2341	10.7049	10.4747	11.558	11.7748	11.4422	11.0575	11.6708	10.6618	10.3922	10.0472	9.84592	9.91043	9.23994
FGF2	12.0744	12.2384	11.8757	12.6472	11.3882	11.8316	12.7118	13.4743	11.7045	12.4105	12.1164	12.7507	12.2833	12.8026	13.1087	11.957	11.5385	12.3936	12.0666	11.567	12.4601	11.4865	13.3229	12.477	12.0986	12.2147	13.0243	12.0466	12.9958	11.5643	12.1226	12.1819	11.3198	11.4303	11.8956	12.3583	12.0773	12.2793	12.1316	12.1848	11.9543	12.5432	12.2568	12.1833	11.5091	13.2663	11.905	12.0513	11.877
MMP8	12.1137	12.4176	11.6379	12.8923	11.4841	11.9253	12.5353	13.1657	11.9022	12.5899	11.9881	12.9141	12.2261	12.6466	12.9887	11.9065	11.2766	12.2437	12.1352	11.1777	12.4738	11.5234	13.3169	12.6822	11.9075	12.0714	13.1271	12.1003	12.9988	11.6746	12.2345	12.4838	11.2665	11.1956	11.9478	12.3568	11.806	12.0386	12.2255	12.4081	12.0303	12.5545	12.2546	12.2621	11.5647	13.3631	11.9882	12.0106	11.6897
THBD	12.2779	12.1236	11.5613	12.9733	11.682	11.9867	12.7097	13.1913	11.7801	12.6445	11.9409	12.981	12.3055	12.7292	13.0005	11.9728	11.302	12.2837	11.8067	12.0883	12.7195	11.5621	13.2522	12.3702	12.2498	12.1345	12.9959	12.2177	13.1238	11.6189	12.2256	12.2303	11.4039	11.4627	11.8954	12.3114	11.6644	12.2696	12.2733	12.324	11.9451	12.5323	12.2467	12.1263	11.497	13.2924	11.8318	11.8364	11.8381
SERPINA1	12.2322	12.5854	11.5735	13.0256	11.6808	12.0192	12.2488	13.1033	11.8931	12.7022	11.8873	12.7625	12.3087	12.8095	13.2326	12.0437	11.2722	12.4034	11.8489	12.3904	12.8349	11.5642	13.1381	12.3639	12.4793	12.3233	13.1452	12.2511	13.0879	11.5526	12.1404	12.2467	11.7686	11.0976	12.0977	12.4525	11.435	12.164	12.2555	12.359	12.0927	12.5952	12.2622	12.2507	11.6094	13.315	11.9204	12.0935	12.1365
TGFA	10.2784	9.7668	10.4618	11.1648	9.90789	10.4025	10.3199	12.6124	10.1369	11.4641	10.7825	11.4383	10.5301	11.0755	10.4792	10.7755	9.82727	10.5211	10.4599	10.5016	11.9138	10.2852	11.9043	10.7074	10.4404	9.95249	12.1336	10.9317	11.4021	10.4953	10.195	10.6506	10.7276	10.3815	10.2756	10.9833	10.5158	10.7223	10.8241	10.8116	10.0171	11.1939	11.1229	11.2923	10.1049	11.5846	10.2839	10.9627	11.6655
BSG	12.5002	12.6324	11.705	12.9619	11.7496	11.9579	12.2357	12.9632	11.8376	12.87	12.2693	12.7935	12.2268	13.007	13.0264	11.8843	11.3715	12.3594	11.9442	12.4325	12.8357	11.6102	13.2324	12.143	12.4766	12.2032	13.0792	12.2947	13.0976	11.8775	11.7383	12.0892	11.6347	11.7425	11.8328	12.2925	11.9262	12.2962	12.1939	12.6043	12.2154	12.5679	12.5978	12.8012	11.5314	13.3484	11.9142	12.0611	11.8536
APOE	12.6697	12.9699	12.4507	13.1945	12.2078	12.3612	12.527	13.0373	12.3686	13.2656	12.6103	13.0183	12.466	12.8243	13.0376	12.4887	11.9754	12.424	12.2911	12.6813	12.9604	11.9687	13.409	12.2121	13.2195	12.4345	13.2608	12.5573	13.4086	11.8933	12.1114	12.4688	11.8864	12.3677	12.7828	13.0057	12.0844	12.6736	12.4741	12.6159	12.3902	12.9755	12.6177	12.8736	11.8016	13.4057	12.0807	12.7324	12.2594
PDIA3	12.4109	12.3722	11.8749	13.1046	11.7339	11.9243	12.2937	12.9072	11.7545	13.1613	12.4557	12.6682	12.2991	12.3263	12.9348	11.9512	11.5836	12.4866	12.2818	12.098	12.7688	11.5473	13.0498	11.6559	12.5866	12.3457	12.9996	12.1774	13.1578	11.7358	11.8386	11.9722	11.6556	12.4587	12.2077	11.6708	11.6737	12.2554	11.8859	12.5111	12.0649	12.6644	12.7925	12.5573	11.4938	13.1182	11.8937	12.3961	12.3028
PCSK9	12.4282	12.2749	11.6884	12.882	11.6647	12.044	12.2717	13.0624	11.7407	13.0015	12.4423	12.648	12.1591	12.3606	12.8536	11.812	11.4471	12.6243	12.0194	12.0049	12.7117	11.4683	13.1728	11.7682	12.7615	12.2302	12.9585	12.1905	13.0641	11.79	11.7148	12.012	11.6681	11.7995	12.4946	11.5407	11.7931	12.2108	12.0197	12.4269	11.5267	12.5845	13.0932	11.8455	11.4157	13.0702	11.8727	12.503	11.9506
FASLG	12.4351	12.5888	12.0792	12.9988	11.789	12.0938	12.3139	13.135	11.8338	12.9106	12.4672	12.6326	12.1974	12.7927	12.865	11.7047	11.4142	12.6208	12.0562	12.2493	12.4007	11.502	13.1908	11.9783	12.8556	12.2321	12.8711	12.2557	13.086	11.777	11.8108	12.0365	11.63	11.8393	12.1589	11.9204	11.6475	12.2173	12.1228	12.4602	11.7472	12.5259	12.7322	12.3391	11.4918	13.1233	11.8598	12.5671	12.259
TF	12.5032	12.4185	12.0812	13.0842	11.7641	12.0566	12.3876	13.1008	11.9402	12.9232	12.4534	12.7141	12.1954	12.9028	12.9716	11.9063	11.5199	12.686	11.9737	12.2914	12.6801	11.65	13.0672	12.0384	13.1201	12.2055	12.9093	12.1463	13.1466	11.7935	11.9531	12.024	11.6177	12.0795	12.0561	11.7484	11.9356	12.2495	12.169	12.3458	11.8935	12.5047	12.8118	12.2732	11.5337	12.9199	11.854	12.7246	12.4097
MMP2	12.3428	12.593	12.0027	13.0178	11.6508	12.0735	12.3811	13.2695	11.7542	12.8286	12.4471	12.6376	12.1431	12.9477	12.8283	11.7068	11.3713	12.5309	12.0143	12.4209	12.7124	11.5393	13.2195	12.0754	12.7548	11.9327	12.9633	12.102	13.1015	11.7416	11.7985	11.9967	11.4275	11.9553	11.7624	11.5617	11.8364	11.997	12.1777	12.3814	11.9161	12.5279	12.3754	12.506	11.4141	12.7087	11.8028	12.4241	12.1599
CALR	12.3612	12.9623	11.9237	12.9751	11.7059	12.1727	12.4056	13.3006	11.8788	12.8179	12.4243	12.7823	12.1943	13.0379	12.8653	11.7293	11.4886	12.6505	12.0108	12.5659	12.4806	11.6248	13.1403	12.2816	12.6622	12.0138	12.9762	12.1723	13.1422	11.9758	11.7474	11.923	11.4912	12.1063	12.206	11.6675	11.8894	11.6478	12.4896	12.4614	12.1961	12.6726	12.1815	13.0633	11.4559	12.4597	11.8437	12.3526	12.2037
MICA	12.3585	12.9502	11.964	12.8821	11.6838	12.1978	12.3664	13.4013	11.9235	12.7732	12.4008	12.8338	12.2399	13.1067	12.849	11.7344	11.4164	12.5118	11.9603	12.394	12.6701	11.5607	13.1301	12.266	12.8549	11.7382	12.9755	12.1455	13.1799	12.2706	11.8048	11.8935	11.5807	11.9934	12.279	12.1758	11.7077	11.8741	12.4396	12.5071	12.3851	12.5464	12.1828	12.2573	11.4365	12.2218	11.7795	12.0382	12.1728
CXCL5	12.3678	12.9654	12.0555	12.8291	11.7142	12.1885	12.4357	13.2993	11.9589	12.7429	12.2784	12.865	12.299	13.2288	12.787	11.6828	11.5506	12.5155	12.0638	12.3664	12.5579	11.6987	13.1417	12.6643	12.7899	11.8997	13.053	12.0842	13.2418	11.9783	11.8198	12.033	11.6589	12.0467	11.9516	12.1504	11.7252	12.3067	12.4006	12.4374	12.3399	12.6132	12.1312	12.2163	11.4184	12.6647	11.8933	12.3713	12.1418
AFP	12.2494	13.0827	11.9365	12.6883	11.6885	12.1692	12.397	13.3086	11.9983	12.7189	12.2835	12.8839	12.0647	13.1691	12.765	11.5566	11.5616	12.4558	11.9704	12.2749	12.5085	11.5707	13.1856	12.6838	12.7954	12.0283	12.9722	12.1611	13.1975	11.8498	11.6944	12.0702	11.7193	12.0404	11.8441	12.0039	11.8125	12.2486	12.5419	12.4771	12.3301	12.5127	12.0458	12.878	11.2054	12.4376	12.1835	12.6164	12.206
APCS	12.4096	13.5034	12.1441	12.85	11.8138	12.2496	12.4779	13.239	12.1331	12.8338	12.3737	12.9093	12.1413	13.3603	12.9966	11.7575	11.7286	12.5652	12.1506	12.3213	12.6894	11.7557	13.0093	12.646	13.0439	12.239	12.9939	12.2242	13.2741	11.9228	11.8397	12.1548	11.8185	12.1713	11.883	11.9401	11.8328	12.3629	12.465	12.5521	12.4387	12.6037	11.9294	13.3015	11.5158	12.2798	12.7031	12.5811	12.2989
FGF19	12.3726	13.2498	12.022	12.783	11.7419	12.2786	12.4415	13.0916	11.964	12.7788	12.2667	12.8199	12.1848	12.9657	12.7723	11.5801	11.5622	12.4145	12.1446	12.2636	12.7574	11.638	13.0373	12.9335	12.993	12.0375	12.9201	12.139	13.2483	12.424	11.605	12.0701	11.8039	11.9626	11.9826	12.1437	11.6529	12.1155	12.4451	12.469	12.3316	12.5325	11.7355	13.2295	11.5202	12.4465	13.0215	12.1882	12.1626
REN	10.6005	10.8508	10.2208	10.9705	9.90921	10.7425	10.8137	12.3436	10.2207	11.1731	11.1324	11.5685	10.4118	11.1176	9.98394	10.5815	9.89093	10.7504	10.7754	10.9058	10.2469	10.0493	11.6688	11.0725	11.0394	10.3418	11.7848	11.0353	11.4588	10.4871	10.1697	10.5867	9.39007	10.1476	9.66043	10.5648	10.0066	10.4735	11.1092	10.6744	10.8734	10.9668	10.3995	12.0184	9.74327	10.8555	10.9055	10.2012	10.8999
BTD	12.4858	13.0792	12.1471	12.8925	11.7267	12.4527	12.3512	13.1374	11.9796	12.7177	12.4744	12.8578	12.092	12.9377	12.7783	11.6863	11.5394	12.4767	11.9859	12.1603	11.9007	11.5931	12.9263	12.7611	13.0978	11.9847	12.9185	12.253	13.2134	11.5035	11.5126	12.0613	11.5851	12.0289	11.7871	12.9252	11.8348	12.2123	12.4453	12.1864	12.3725	12.4829	12.0156	13.0875	12.0922	11.2195	13.0074	12.336	12.2503
SERPINB8	12.3975	12.5292	12.1063	12.7633	11.7825	12.4465	12.4368	13.0768	12.0304	12.7066	12.4863	13.0011	12.077	12.9015	12.581	11.4959	11.5628	12.4501	11.9157	12.1971	12.0264	11.3213	13.0866	12.7234	13.1455	12.0304	12.9114	12.2382	13.296	11.83	11.5135	12.1021	11.7558	11.9482	11.62	12.4228	11.7908	12.1627	12.1949	12.1962	12.3346	12.0754	11.9636	13.0586	11.6757	NA	12.8707	12.7361	12.2828
BGLAP	11.8401	12.7003	12.0329	12.4486	11.8518	12.8375	12.4871	13.1022	12.0148	12.7248	12.5153	13.2607	12.038	12.9039	12.7694	11.7342	11.685	12.2807	11.7924	12.1723	12.0173	11.4417	13.0256	12.5738	13.1451	12.0338	12.9067	12.31	13.3334	11.8719	11.4447	12.0702	11.838	11.9426	11.7353	12.8374	11.6176	12.1117	12.0652	12.5905	12.3661	12.2193	12.0181	13.1129	13.0605	11.4921	13.0478	12.4492	12.247
NGF	12.3074	13.1197	11.8553	12.4114	11.8301	12.8294	12.4801	13.1396	11.9022	12.7763	12.5586	13.3343	12.0892	12.9678	12.7635	11.6599	11.6169	12.4286	11.8267	12.1588	12.0104	11.3006	13.1163	12.518	12.9985	11.9122	13.0339	12.2262	13.2582	11.8577	11.4448	11.976	11.7193	11.9773	11.785	12.8013	11.8723	12.2091	11.9505	12.0594	12.2671	12.599	11.9665	12.9763	12.736	12.1382	13.19	12.3694	12.0887
SPP1	12.3204	12.9238	11.8254	12.2192	11.7579	12.8274	12.5273	12.9786	11.809	12.6912	12.5245	13.1249	12.2114	12.9414	12.6074	11.8146	11.4913	12.233	11.6123	12.1941	12.1865	11.211	13.0534	12.3975	12.5711	11.9805	13.249	12.2755	13.0385	11.6555	11.3068	11.9882	11.708	11.9678	11.718	12.7623	11.6121	12.1467	12.4036	12.2006	12.2336	12.2781	11.8948	12.9607	13.1719	12.1186	12.8714	12.1303	12.1902
MDK	12.3141	12.9239	11.6675	11.979	11.7988	12.8509	12.4118	12.9697	12.2172	12.8714	12.5383	13.0987	12.0524	12.8642	12.5267	11.6734	11.5921	12.284	11.7291	12.1389	12.2004	11.4744	13.0537	12.5433	12.2141	11.8151	13.2575	12.3022	13.259	11.8357	11.4458	12.2402	11.946	11.9949	11.84	12.8619	11.6896	12.0298	12.4638	12.1926	12.2259	12.2317	11.9068	13.0364	12.9261	12.8254	12.7502	12.3432	12.0756
HEXB	12.2672	12.8271	11.6791	12.4403	12.2291	13.2902	12.9136	12.997	12.3749	13.0159	12.5707	13.2139	12.2292	12.5569	12.2689	11.6399	11.7762	11.9202	11.7722	12.1293	12.2538	11.9113	13.1377	12.3783	12.0453	11.8272	13.1637	12.3559	12.6512	11.874	12.2264	12.415	11.862	12.0683	11.6495	12.6	12.0609	12.0519	12.3583	12.0785	12.2275	12.0092	11.9328	13.0187	12.9703	12.7751	12.4924	12.3141	12.1869
CEACAM3	12.1087	12.4339	11.646	11.8866	11.7943	12.7759	12.7938	12.9138	12.4388	13.2129	12.6083	13.2964	12.1599	12.5122	12.5992	11.6731	11.5381	11.9068	11.7226	12.1059	11.8205	11.6701	12.8048	12.4317	12.2331	12.0662	13.227	12.3686	12.1079	11.8122	11.6243	12.2603	11.9235	12.0762	11.9084	12.5432	11.7343	11.5924	12.0257	11.9821	12.2376	11.8304	11.7597	12.8815	13.1553	12.6214	12.4904	12.8316	11.8171
ALB	12.455	12.4493	11.5986	12.0329	12.1226	12.8436	12.8875	13.0096	12.8351	13.2791	12.6744	13.4814	12.0799	12.1807	12.6417	11.948	11.6887	12.2475	11.9092	11.9187	11.9696	12.054	12.1212	12.8512	11.9477	12.0343	13.2964	12.4196	12.3124	11.823	11.9421	12.4185	11.9057	12.4935	12.1412	12.4301	11.7371	11.5594	11.2255	12.372	12.0862	11.5568	11.9009	12.9817	13.1788	13.1754	13.0914	12.6375	11.777
AREG	12.2626	12.1734	11.7278	11.9651	11.7964	12.48	12.7558	12.9974	12.2595	13.235	12.6583	13.534	12.0373	12.07	12.5637	11.7062	11.527	12.1048	11.537	11.6862	11.7856	11.8243	12.3211	12.6765	12.3429	11.8916	13.224	12.2102	12.1626	11.7689	11.7599	12.2925	11.7411	12.0508	11.8287	12.0597	11.7811	11.3001	10.9949	12.2167	11.8929	11.8543	11.564	12.6311	12.8968	12.9006	12.7933	12.2783	11.7211
LCAT	13.3365	12.8365	12.501	13.3474	12.755	13.4979	12.799	12.6388	13.167	13.4359	12.8725	13.0265	12.1689	12.158	11.8961	11.9864	11.9741	12.2819	12.6119	12.1469	12.86	12.4828	12.7997	13.0211	11.7964	12.1988	13.0777	12.4795	13.403	12.1887	12.5077	13.2919	12.3227	12.6365	12.2089	12.7363	11.8053	11.6779	11.5319	12.1697	12.3211	12.5823	11.8366	13.2042	13.0306	13.7747	12.9061	12.849	13.0971
GPX3	12.1636	11.7636	11.7695	12.0644	11.9534	12.6018	12.5721	13.5818	12.4864	13.1284	12.7351	13.6967	12.1244	12.1304	12.5886	11.8161	11.5521	11.9788	12.0899	11.9353	11.8828	11.7992	12.2454	12.4539	12.6492	12.0564	13.3164	11.7304	12.2294	11.874	11.9511	12.897	11.9926	12.2955	11.7125	12.2935	11.4389	11.5206	11.4582	12.1641	11.8621	11.8935	11.7318	12.7624	12.4901	13.1997	12.5073	11.7616	12.4934
VIL1	12.2141	12.3382	12.1558	12.2931	11.815	12.2201	12.786	12.9896	11.7682	12.6615	12.4745	13.1262	13.0532	13.1042	13.1605	12.1011	12.2869	12.0611	12.7118	12.1086	13.0781	13.2364	12.6024	12.3054	12.0224	12.4052	12.7081	11.8858	12.2191	12.3912	12.0727	11.995	12.177	13.0642	12.1379	12.1454	12.3473	12.1371	12.4724	12.5297	12.4347	12.4723	12.8774	12.9726	12.2865	12.9766	12.3601	12.3472	12.7955
ITGB3	11.0926	10.5745	10.4629	10.652	10.0572	10.5854	11.258	12.2699	9.77838	11.3096	10.9208	11.7609	11.8027	11.8429	10.5891	10.7963	10.9684	10.164	10.5304	10.6174	11.7887	11.8507	11.4145	9.87384	10.6874	10.5153	11.4534	10.6254	11.0538	10.4325	10.2287	9.99173	10.2847	11.16	10.4969	10.2255	11.1306	11.0829	11.2777	10.8559	10.6265	11.2896	11.0358	11.2611	10.8927	11.1215	10.9967	10.8928	10.9779
ANXA2	13.289	12.7313	11.8186	13.1545	12.4401	13.1161	12.9668	12.7892	12.1195	12.7894	12.9518	12.6597	13.242	13.3298	13.2479	12.0634	12.9233	12.1189	12.3113	12.5807	12.8458	14.3226	12.1957	11.9364	12.312	12.205	12.7992	12.3228	13.3173	12.5107	12.3779	12.5249	12.1624	13.3356	12.6607	12.9236	12.4569	12.6119	12.5704	12.1677	12.4624	13.1254	13.1096	13.1411	12.3404	13.398	12.9167	12.5013	12.4135
CXCL11	12.2437	12.0302	11.6582	12.1659	11.8349	12.234	12.736	12.9502	11.4967	12.9158	12.3055	12.8639	12.9527	13.3783	13.1743	11.7193	12.3453	12.1137	11.7839	11.8952	12.5209	12.8537	12.5896	11.8265	12.0696	12.0708	12.8886	11.6576	12.3745	12.0043	11.9002	11.8822	11.6602	12.4038	12.2037	11.7909	12.0489	12.1743	12.2804	11.8362	11.9471	12.3818	12.4866	12.2536	11.8445	12.8942	12.2499	12.2292	11.9112
CIC	12.4523	12.2308	11.839	12.3913	11.9296	12.4116	12.7704	13.0871	11.5524	12.8066	12.377	12.7403	13.0894	13.3202	13.2632	11.8008	12.3956	11.9773	11.8475	11.9089	12.6373	12.9865	12.3545	11.5386	12.3423	12.1845	12.9524	11.9234	12.4636	12.1236	11.9488	11.9843	11.7809	12.3285	12.1936	12.1437	11.9809	12.0006	12.2807	11.7954	12.25	12.6774	12.5309	12.128	11.8667	12.9701	12.2336	12.2062	12.0655
IL15	12.3629	12.041	11.7133	12.2344	11.8835	12.4056	12.7354	13.0336	11.4137	12.668	12.4224	12.7731	13.0127	13.2394	13.177	11.8083	12.372	11.5243	11.6275	11.8474	12.6726	12.945	12.941	11.6372	12.1068	11.979	13.0125	11.7717	12.391	12.052	11.8079	11.7855	11.5463	12.2324	12.1052	12.1288	11.8669	11.9094	12.2135	11.6876	11.6921	12.4708	12.4664	12.0482	11.8796	13.1262	12.1756	12.4287	12.1449
HSPA4	13.2737	13.4987	13.363	14.1518	12.4223	13.189	13.2159	13.3467	12.254	13.2816	12.6102	13.4599	13.4433	13.6433	13.3716	12.5588	13.1947	13.1549	13.1025	13.6934	13.7639	13.9244	13.5201	12.4491	13.4656	13.314	13.1324	12.3433	13.1405	12.5277	12.3541	12.6434	12.4527	13.5183	13.0974	12.9321	12.597	12.3343	12.7028	12.6769	12.4903	13.2708	13.8022	13.5538	13.584	14.171	13.6362	13.5245	13.5014
IGFBP3	12.0234	12.2858	11.9147	12.4659	12.0586	12.5702	12.86	13.1549	11.485	12.5632	12.3895	12.8204	13.0934	13.3865	13.2913	11.8923	12.4205	11.7108	11.7019	11.9342	12.5245	13.028	12.8974	11.6142	12.2247	12.2458	13.0932	11.7794	12.796	12.1544	11.9424	11.7446	11.723	12.0911	12.2932	12.1613	11.8525	11.8763	12.2678	12.0873	11.8324	12.518	12.5009	12.1027	11.9779	13.0899	12.221	12.5361	11.9955
KRT1	12.7035	12.2337	12.285	14.1789	12.1928	11.7958	11.6764	12.0881	12.3889	13.5586	12.4194	12.494	13.4168	13.1477	11.9117	12.4387	12.2044	11.7702	11.76	11.6282	13.6858	11.9918	13.4483	11.2799	13.2958	12.6657	12.054	11.3305	11.8084	11.842	12.1326	11.5619	12.3328	11.9657	11.7512	11.9403	11.8367	12.7968	12.4066	12.6445	12.1665	11.7909	11.5658	11.8069	12.2898	12.0729	12.2152	12.2229	12.1014
HPGDS	12.2488	12.3458	11.9442	12.3065	11.9206	12.4989	12.7886	12.9613	11.3542	12.4724	12.4395	12.8555	13.1064	13.2799	13.264	11.9479	12.1834	12.0645	11.9312	11.8132	12.4337	12.7849	12.935	11.6507	12.4033	12.157	13.0982	11.7833	12.4999	12.1811	11.7317	11.7609	11.4954	12.182	12.3141	12.1749	11.7954	12.0913	12.2226	12.0777	11.5496	12.3311	12.6419	12.1255	11.6522	12.7868	12.2104	12.1429	11.8198
IRS2	12.0957	12.1889	11.3847	12.7285	11.3193	11.9321	11.3555	12.8296	11.1941	11.5427	12.2945	12.3555	12.5853	13.0561	14.3155	11.2853	11.8378	11.9182	11.1991	11.3555	11.7046	11.0261	10.5442	11.2696	12.1014	11.8028	13.1487	11.5087	11.9357	12.5752	11.4888	11.326	11.6862	11.9606	12.34	12.6476	10.947	11.7081	11.657	12.3842	11.2982	12.0141	12.2267	11.5668	11.1125	12.1223	11.9707	12.8032	11.0979
THBS1	13.5908	13.8713	13.4206	13.7892	13.8548	13.7897	13.7883	13.4309	13.5273	13.3786	13.532	13.7686	13.6863	13.9697	14.035	12.709	13.4644	13.1059	12.4728	13.5602	13.7915	13.1986	13.5541	13.529	13.9414	14.1823	14.574	12.7942	13.819	13.54	12.5427	13.5195	13.0088	13.7571	13.7439	13.6336	12.9859	13.0517	13.0507	12.7201	12.7077	13.7711	13.8566	13.3571	13.0935	13.539	13.391	13.6301	13.6276
DCXR	12.2341	12.5254	11.7823	12.1988	12.1256	12.598	12.7368	12.8869	11.6341	12.4432	12.4355	13.0056	12.8098	13.3291	13.4288	12.0648	11.7563	12.1289	11.9989	12.0456	12.5917	11.632	13.0319	11.8968	12.4727	12.5078	13.1111	11.9048	12.2206	11.9926	12.0227	11.8221	11.486	12.3452	12.4988	12.3436	11.8487	12.1971	12.3863	12.0415	12.0711	12.4738	12.6938	11.9743	11.9188	12.9753	12.212	12.3846	11.9182
CCL11	12.3544	12.7205	12.1764	12.409	12.3271	12.8149	12.8209	13.0372	11.676	12.406	12.433	13.1357	12.9611	13.4547	13.2936	12.1376	11.8632	12.1814	11.9555	12.168	12.6802	11.575	13.0805	12.0703	12.5083	12.4689	13.15	12.0321	12.306	11.7277	11.9952	11.7988	11.6227	12.2759	12.6437	12.7138	11.8925	12.1297	12.4536	12.1435	11.9647	12.5448	12.6148	12.0228	11.8341	13.1027	12.2143	12.8597	11.9828
PEG10	12.2424	12.7074	12.0079	12.4053	12.2225	12.8479	12.8607	12.9557	11.6084	12.4576	12.4487	12.9694	12.9034	13.4092	13.5919	12.1173	12.0048	12.2518	11.9771	12.175	12.7948	11.6222	13.013	12.2151	12.1636	12.4811	13.1647	11.8805	12.4167	11.3443	11.958	11.8854	11.5161	11.4559	12.5986	12.4738	11.8499	12.1529	12.4479	12.2219	11.6725	12.5461	12.9143	12.1777	11.7849	13.0308	12.156	12.4198	12.0073
FST	10.7371	11.1692	10.8319	10.5016	10.7684	11.2954	11.8227	12.2303	9.90506	11.7171	10.6967	11.6519	11.1052	12.0183	11.5355	10.6657	10.2846	10.7114	10.8401	10.2573	11.6555	10.0257	11.8487	10.5018	9.631	10.422	12.2376	10.6839	11.0658	9.79479	10.5576	10.2108	9.50807	10.2786	10.7407	11.2174	10.4807	10.6895	11.1904	10.3652	10.3785	11.0944	11.1618	10.3326	9.97823	11.507	10.3041	11.2947	11.2154
GPT	12.305	12.9273	12.2232	12.682	12.4639	12.587	12.8667	12.9773	11.7837	12.3801	12.4941	12.8988	12.6181	13.1701	13.5384	12.1292	11.7645	12.4866	12.1745	12.2171	12.6728	11.6568	13.0844	12.2168	11.9337	12.3122	13.0778	11.9128	12.4559	11.2786	12.0247	12.0339	11.6981	11.3804	12.653	12.3561	11.9302	12.2198	12.3712	12.3834	11.7857	12.4768	12.911	12.2008	11.7908	13.2425	12.104	12.4067	11.8785
IGFBP2	12.4064	12.8254	12.7161	12.6318	12.6818	11.7924	12.9988	13.3852	11.8186	12.483	12.6229	13.0169	12.7179	13.33	13.2936	12.3188	11.8278	12.3307	12.209	11.9774	12.8405	11.6882	13.1533	12.4195	12.1645	12.618	13.2451	12.1301	12.3897	11.4158	12.0693	12.4572	11.8839	11.6553	12.5969	12.7727	12.0263	12.149	12.46	12.3982	11.9559	13.0987	12.6863	12.4151	11.6986	13.3537	12.1495	12.9119	12.1957
EPHX1	12.23	13.1333	12.1317	12.5382	12.815	11.9297	13.0025	13.2648	11.8468	12.6065	12.531	12.874	12.1399	13.1334	13.3038	12.2906	11.7701	12.1775	12.0719	11.9624	12.9071	11.6864	12.9708	12.26	12.1487	12.4908	13.1371	12.093	12.705	11.5134	12.0231	12.1291	11.6898	12.1266	12.3878	12.6341	11.908	12.2659	12.4091	12.3312	11.8719	12.5071	12.9124	12.4941	11.6701	13.2201	12.1145	12.5129	12.1853
HSP90AA1	12.1911	12.7765	12.0876	12.5508	12.8187	11.7259	12.9379	13.1877	11.5615	12.4285	12.4267	12.9362	12.1556	13.1539	13.4408	12.1951	11.799	11.9585	12.0306	12.0872	12.8374	11.6231	13.1852	12.3923	12.1608	12.5494	13.2479	11.9493	12.3214	11.2847	11.9117	12.0553	11.5484	11.9461	11.9913	12.587	11.7613	12.2032	12.2823	12.377	11.7213	12.5591	12.8017	12.4331	11.63	13.3082	12.0716	12.6164	11.9366
MCM6	12.2345	12.957	11.5087	12.9215	12.0487	12.1672	11.3246	12.9547	11.6215	11.617	12.4516	12.657	12.2671	12.9604	13.7431	11.9598	11.9185	11.4446	11.375	11.8336	12.1626	11.0305	11.2604	11.7196	12.3666	11.9839	14.3207	11.8657	12.0717	12.2595	11.577	12.4961	11.8219	11.6638	12.3264	13.4547	11.4203	12.0938	11.965	12.5931	11.705	12.5118	12.3733	11.9121	10.7127	13.0561	12.0839	13.6454	11.9056
CCL16	12.1605	12.7038	12.357	12.4409	12.9341	12.5322	12.5814	13.1054	11.6344	12.1833	12.446	12.795	12.3917	13.0929	13.1419	12.2209	11.7085	11.9143	11.8641	12.1461	12.6876	11.4234	13.0601	12.3055	12.3555	12.6195	13.3537	11.9013	12.2998	11.3498	11.8436	12.0349	11.533	11.7205	11.6901	12.6189	11.8137	12.0596	12.3557	12.2006	11.9912	12.3661	12.8517	12.2698	11.5694	13.274	12.0467	12.5778	11.992
ATAD2	12.0737	13.1348	12.0686	12.7861	13.1433	12.2093	12.757	13.0303	11.8116	12.4329	12.4481	12.9016	12.5819	12.9922	13.1675	12.014	11.4859	12.211	11.8734	12.0734	12.8394	11.4987	13.0381	12.4578	12.2362	12.5554	13.1178	11.9473	12.6187	11.419	11.9759	12.1581	11.5526	11.7196	12.598	12.4249	11.8469	12.089	12.3139	12.3506	11.8727	12.1573	12.627	12.3234	11.5785	13.1519	11.9798	12.559	12.155
HGF	12.3215	12.8919	12.1102	12.2694	13.2648	11.9669	12.8541	13.263	11.8044	12.3158	12.417	13.013	12.2607	13.1425	13.2898	12.001	11.4485	12.2352	11.7523	12.015	12.9452	11.6039	13.1869	12.2771	12.1108	12.4108	13.1847	12.021	12.8542	11.4953	12.0536	12.173	11.5277	11.6683	12.3542	12.5204	12.0452	12.1403	12.389	12.3393	11.7638	12.1724	12.6255	12.2562	11.5998	13.2342	11.8977	12.5543	12.1393
RCOR3	12.3181	12.7984	11.4794	12.912	13.0934	12.4127	11.6311	12.9354	11.7804	11.5614	11.591	12.6222	11.9234	12.9879	14.5687	11.4049	11.631	12.1873	11.3687	11.1207	12.0605	11.3596	10.9603	11.6974	12.2902	12.2424	14.3454	11.8632	12.8109	12.2902	11.8898	12.6521	11.5086	11.1155	12.5384	13.0342	11.0978	12.0224	11.934	12.5476	11.8241	11.9727	12.4368	11.7647	10.9094	12.8593	10.858	12.5211	11.4279
INHBA	12.324	13.0979	12.1892	12.4996	12.729	12.0464	13.0284	13.4745	12.023	12.6058	12.0893	12.8392	12.305	13.0174	13.4512	12.1033	11.6041	12.2443	11.8575	11.9566	12.9271	11.5136	13.3367	12.2613	12.3509	12.3339	13.4694	12.1855	12.8346	11.604	12.0631	12.3074	11.5326	11.5712	12.547	12.507	11.7313	12.0735	12.2845	12.5219	11.9468	12.2412	12.3784	12.1104	11.5963	13.4717	11.7713	11.9961	11.9126
ASL	12.2301	13.0029	11.586	12.593	12.0657	12.0802	13.0144	13.1023	11.9619	12.629	13.4477	12.8677	12.1725	12.9493	13.7341	11.804	11.6818	12.0974	11.9721	11.8855	13.0423	11.5603	13.3042	12.0513	12.1847	12.2666	13.812	12.1636	12.9533	11.6469	12.0943	12.2433	11.505	10.9553	12.4361	12.2487	11.9948	12.2379	12.1334	12.3898	11.9171	12.2471	12.3752	12.0399	11.61	13.4677	11.8538	11.9814	12.1061
ROBO1	12.2872	12.7799	11.5911	12.5114	11.7533	11.99	12.98	13.114	11.8264	12.6809	12.0472	12.9181	12.162	12.8746	13.375	11.9732	11.2774	11.9045	12.0578	12.0395	13.1429	11.4671	13.324	11.9559	12.1639	12.1644	13.3247	12.3067	13.0214	11.6889	12.0873	12.1775	11.3552	11.4922	12.6476	12.3199	12.0513	12.1498	12.2273	12.3782	11.9919	12.2401	12.0306	12.1081	11.5454	13.4837	11.8257	12.0799	12.0598
KLKB1	12.219	12.7402	11.6057	12.4395	11.5004	11.949	12.7833	13.0969	11.8655	12.8527	11.7283	12.6948	12.1781	12.7612	13.3812	11.7096	11.487	11.8184	12.1583	12.5733	13.0728	11.4719	13.2956	12.1141	12.1372	12.1547	13.5259	12.3168	13.0458	11.6681	12.2162	12.0705	11.5097	10.9099	12.5718	12.3336	11.3739	12.1162	12.1626	12.4571	12.0367	12.2098	12.0101	12.1714	11.5766	13.445	11.8532	12.0665	12.0545
VTN	12.3293	13.2101	11.9938	12.6747	11.8676	12.1071	12.9195	13.2259	12.1536	12.9608	12.3007	12.8534	12.2365	12.8027	13.4647	12.0867	11.5468	12.1994	12.1363	12.6749	13.2504	11.7822	13.36	11.9305	12.5661	12.2424	13.9562	12.399	13.1258	11.951	12.2927	12.268	11.7082	11.7167	12.7402	12.5248	12.6482	12.2585	12.2012	12.5574	12.2278	12.3471	12.1059	12.5441	11.7524	13.3625	12.0004	12.1169	12.2865
TIMP2	12.5634	13.0771	11.5895	12.7361	11.5791	11.9464	12.6339	12.9353	11.6681	12.9603	12.1701	12.7198	12.2238	12.7829	13.3017	11.8487	12.2364	12.251	12.1074	12.3868	13.0064	11.5316	13.2424	11.8681	12.4208	12.3195	13.5741	12.3212	12.853	11.7486	12.0479	12.2326	11.6224	11.3185	12.5599	11.9831	11.7773	12.1672	12.1835	12.5327	11.9162	12.1681	12.111	12.3828	11.5413	13.1829	11.8637	12.2445	12.3625
IFNL3	12.2924	13.0819	12.0633	12.4868	11.5479	12.0005	12.1999	12.928	11.9704	13.0674	12.2893	12.737	12.1805	13.102	13.3187	11.6763	11.6173	12.487	12.1703	12.4996	12.9969	11.6489	13.2401	11.8974	12.646	12.236	13.2845	12.4322	12.9085	11.7203	11.8987	12.1682	11.5049	11.8585	11.8843	12.0008	11.7505	12.0818	12.1533	12.5374	12.2953	12.1741	12.043	12.561	11.6031	13.106	11.8765	12.4092	12.1443
CTGF	12.4093	13.068	12.0117	12.7571	11.6043	12.0555	12.2844	12.8634	11.7744	13.0156	12.2842	12.8365	12.2673	13.1976	13.3123	11.9003	11.6172	12.4616	12.0761	12.5007	13.033	11.6065	13.1837	12.1333	12.9172	12.3969	13.5163	12.4797	12.861	11.7966	11.9564	12.1342	11.5367	11.9641	12.4453	11.9642	11.7278	12.2889	12.1844	12.5889	11.8909	12.1609	11.9842	12.7364	11.5093	13.1421	11.9228	12.5251	12.2245
ADAMTS13	12.4545	13.2508	11.971	12.4149	11.6999	12.0406	12.2985	12.9807	11.7673	13.0388	12.2912	12.7473	12.1413	13.3528	13.0951	11.7313	11.4107	12.53	11.9827	12.1494	13.0404	11.5189	13.12	12.1275	12.6975	12.2276	13.892	12.4759	12.9155	11.8527	12.0168	12.1835	11.6186	11.9255	12.492	11.8974	12.071	12.2698	12.3331	12.5104	11.4892	12.2387	11.9352	12.651	11.5035	13.0917	11.8975	12.4692	12.073
GSR	12.4505	12.7215	11.9437	12.7534	11.7815	12.1795	12.2951	13.0033	11.8571	13.021	12.249	12.8586	12.1919	12.7368	12.971	12.0089	11.4092	12.5426	12.1863	12.8011	12.5742	11.4232	13.1558	12.4452	13.1215	12.1024	13.7581	12.6675	13.146	11.8922	12.1126	12.1054	11.6859	11.9345	12.5822	12.018	11.6773	12.2277	12.3743	12.5152	11.5628	12.4578	11.8828	13.4046	11.6888	12.9468	11.8512	12.397	12.4581
NCAM1	12.3379	13.1373	12.1282	12.2795	11.4531	11.9547	12.2024	13.0144	11.8571	12.9056	12.1889	12.689	11.8831	13.1665	13.2396	11.8338	11.2036	12.4496	11.9569	12.3053	12.8173	11.232	13.0077	12.3644	13.0361	12.1346	13.2456	12.4134	12.8109	11.745	12.0391	12.0042	11.6136	11.8347	12.6918	12.2139	11.6784	12.1272	12.3264	12.4575	12.1098	12.256	12.0497	13.1174	11.4725	12.707	11.7821	12.3228	11.8962
ACE	12.4152	13.3055	11.96	12.1352	11.461	11.9755	12.1673	12.9974	11.705	12.6666	12.1537	12.6072	11.9331	13.2182	13.2142	11.6644	11.296	12.4041	11.9504	12.206	12.7653	11.2672	13.0174	12.2547	13.0681	11.8134	13.2813	12.0608	12.7415	11.6185	11.8731	11.9007	11.4436	11.758	12.4059	11.9896	11.5065	12.0175	12.2825	12.4913	12.1588	12.06	11.8448	12.9959	11.442	12.3672	11.6851	12.3566	11.9553
ADAM12	12.2732	13.0578	11.9033	12.1846	11.4219	12.0023	12.1333	13.1006	11.6023	12.6759	12.2333	12.5932	11.8084	13.227	13.2654	11.5168	11.6083	12.4055	11.8285	12.1977	12.439	11.0176	12.6104	12.074	12.5784	11.8512	13.2088	12.1165	12.5968	11.6981	11.5673	11.8462	11.5285	12.6276	12.2072	12.4889	11.3022	11.7987	12.3552	12.582	11.4515	12.1116	11.7559	12.8705	11.3197	12.2198	11.7279	12.177	11.8551
IFNA	12.7184	13.2962	12.0836	12.4157	11.8634	12.3339	12.2644	13.0432	11.9145	12.8781	12.2099	12.7052	12.1626	13.4336	13.2792	11.9086	11.5708	12.6731	12.1151	12.4666	12.7201	11.5616	12.4998	12.4746	12.706	11.938	13.3997	12.4483	12.8598	11.8471	11.9085	12.0563	11.6776	12.7888	11.8663	11.7259	11.7916	12.0222	12.5511	12.5866	11.9804	12.2307	11.9853	13.1849	11.4619	12.2832	11.9169	12.3158	12.155
LIF	12.452	13.3008	11.8677	12.2719	11.8171	12.0097	12.3818	13.2105	11.9273	12.7975	12.2047	12.8417	11.9901	13.2318	13.1115	11.8843	11.2566	12.543	11.8868	12.306	12.8589	11.608	12.3815	12.5487	12.9324	11.8267	13.0095	12.2683	12.8791	11.8967	11.818	12.081	11.6973	11.9219	11.9406	12.1517	11.6485	12.0669	12.4682	12.5138	11.6189	12.0833	11.8593	13.1163	11.4419	12.3358	11.9787	12.5201	12.0191
SERPINA7	13.3507	14.3766	12.9449	13.5203	13.7501	13.7262	13.4647	13.1734	13.4814	13.5948	12.9978	13.4249	13.0091	14.0078	14.5247	12.6033	12.7843	13.603	13.5821	13.5305	14.3284	12.8957	12.8911	13.7044	13.7158	12.9955	13.6507	12.7495	14.0679	13.506	12.7405	13.5565	13.0919	13.3776	13.6976	13.3379	12.7093	13.1329	13.0734	12.7088	12.575	13.2045	12.4523	13.826	12.5646	13.5256	13.9658	14.0663	13.5143
PLG	12.3866	13.4863	12.0295	12.4239	12.0251	12.4592	12.9054	13.2113	12.4096	13.0339	12.3304	12.986	12.38	13.4227	13.1473	12.2138	11.6734	12.6206	12.0581	12.4139	13.1297	12.1837	12.7998	12.382	13.0479	12.0488	13.5557	12.2881	13.184	12.0831	12.102	12.417	11.8532	12.0365	12.5811	12.7241	12.1229	12.0923	12.6133	12.5971	11.9247	12.1205	11.8488	13.266	11.6115	12.3522	12.8612	12.7763	12.577
GDF15	12.3939	13.3113	12.045	12.2224	11.5441	12.3763	12.2528	13.0439	12.0417	12.6047	12.1656	12.9214	11.9517	13.3547	13.2394	12.1382	11.4113	12.4413	11.7968	12.218	12.9801	12.3566	12.8019	12.3844	12.9648	12.0701	13.1593	11.9536	13.0162	11.9304	11.6893	12.1345	11.6491	11.743	12.3417	13.1304	11.5529	11.9907	12.4558	12.4213	11.8806	12.112	11.8315	13.0237	11.6243	12.3433	13.0392	12.3255	11.9345
HPX	10.7548	11.2996	10.24	9.95352	9.84681	11.0104	10.868	12.3036	10.2973	11.3101	10.9546	11.6294	10.5489	12.0399	11.3465	10.6525	10.2677	10.9247	10.6017	10.643	12.0957	10.999	11.815	10.9898	10.896	10.6588	11.9997	10.4116	11.3776	10.3284	9.92315	10.73	10.2208	9.95464	10.276	11.5501	10.1957	11.2432	11.986	10.8112	10.9574	10.6311	9.69003	12.0229	11.1032	11.6406	11.3004	11.6894	10.7302
PNOC	13.4494	13.0275	13.3817	13.1248	13.4427	13.7044	11.8834	12.3837	13.4462	13.6011	12.9277	13.0763	11.1189	13.106	13.0242	12.9923	11.2752	12.058	12.2912	12.0089	11.5333	12.3011	12.9925	12.9401	13.625	13.3946	12.9168	12.5017	13.1466	12.8821	12.5943	13.4707	12.9931	12.6745	13.3518	13.2806	12.8195	12.3025	12.1627	12.7016	13.1649	12.4379	12.2265	12.1368	13.3676	12.3678	12.3795	13.0188	11.6443
CES2	12.5299	13.3638	12.6983	12.0781	11.7375	12.6842	12.2785	13.0359	12.0513	12.8991	12.3746	12.7854	12.2188	13.275	13.0827	12.1733	11.5126	12.4024	12.062	12.3232	13.1075	12.5488	13.0123	12.5374	13.3301	12.1181	12.9132	12.0399	12.9594	11.8336	11.7098	12.1631	11.7715	12.0233	11.9022	13.1563	11.6643	11.9781	12.3443	12.4326	12.3955	11.8876	12.0187	13.007	12.8071	11.8435	12.9066	12.8321	12.0879
TNS3	12.0418	13.4718	12.2068	12.395	11.8505	12.9421	12.2892	12.9468	12.0658	12.6806	12.4026	12.8828	11.9987	13.4277	13.4938	11.996	11.6144	12.5557	11.947	12.0652	12.5934	12.6555	13.0218	12.6572	13.1903	12.2963	13.4464	12.0388	13.0182	11.8076	11.7187	12.1042	11.7902	12.0721	12.1963	12.7533	11.8015	12.1614	12.5242	12.4514	12.5041	11.9301	12.1102	12.5456	12.9964	11.0438	13.0893	12.2582	12.1633
PIGR	12.2927	13.3771	11.7645	12.2641	11.6679	12.7383	12.3384	12.8962	11.9101	12.6672	12.4821	12.9217	12.1856	13.3061	13.0346	12.0357	11.5005	12.2646	11.887	11.9795	12.2758	11.6944	13.0553	12.4269	13.0938	12.0691	13.3524	11.9406	12.96	11.7732	11.5018	12.0188	12.1163	11.8923	11.8178	12.4004	11.6278	12.1389	12.5713	12.2554	12.3566	11.706	11.8306	12.698	12.7405	12.1422	13.1415	11.923	11.9587
MAGEA4	13.2026	13.5584	12.5804	13.9584	12.3708	13.4411	12.4375	12.7611	12.4454	13.2809	12.6261	13.1632	13.6994	12.8864	11.9788	12.5195	12.2974	12.5155	12.2382	12.5153	12.3944	11.9551	13.0959	12.8321	12.9907	12.5649	12.9109	12.4904	13.3251	12.3238	12.3775	12.8493	12.0666	12.7375	12.1549	13.3419	12.2314	12.3411	12.5028	12.6872	12.5524	12.3071	12.0065	13.1112	13.3835	13.3252	13.1323	12.8268	13.5459
IGF1	11.9832	13.1028	11.4567	11.6139	11.3083	12.1646	12.0338	12.7898	11.6438	12.5588	12.4736	12.9471	11.8039	12.23	11.9653	11.3832	11.1455	11.8451	11.5754	11.7501	11.5858	10.6912	13.1319	12.2649	11.6336	11.6628	13.1378	11.8117	12.7574	11.5586	11.2806	11.9295	11.5338	11.5891	11.5282	12.2824	11.4319	11.7311	12.0413	11.87	12.1145	11.9637	11.5429	12.9592	12.4506	12.4368	12.58	12.0529	11.9583
TERT	12.0809	13.282	11.7556	11.7053	11.5489	12.3882	12.3325	12.844	12.0843	12.7038	12.4768	13.148	11.9553	12.3293	12.5365	11.5951	11.3748	12.0014	11.689	11.788	11.6778	11.2188	13.0225	12.4374	11.6929	11.7244	13.0701	11.9154	13.0864	11.4574	11.4379	12.2541	11.8398	11.6864	11.8197	12.4447	11.4326	12.0433	11.6656	12.0298	11.869	12.0523	11.7336	12.9394	12.8881	12.5362	12.6112	12.2658	11.7185
IL5	12.0552	13.1992	11.802	11.7452	11.8431	12.4595	12.5273	12.9042	12.2429	12.8668	12.4982	13.0679	12.0613	12.6852	12.5234	11.7468	11.4572	12.208	11.7089	11.7688	11.7696	11.6661	12.6323	12.6145	11.5636	11.7016	13.1672	12.222	13.1341	11.9009	11.5653	12.3226	11.806	11.7472	11.9044	12.6542	11.5721	12.1203	11.0391	12.1586	11.718	11.813	11.5736	12.6722	12.6702	13.0563	12.6108	12.7345	11.5088
GPI	11.9919	12.7059	11.5124	11.6597	11.5512	12.3435	12.373	12.9108	12.2065	12.9713	12.4184	13.0796	11.929	12.7813	12.4047	11.5827	11.3952	11.9704	11.6379	11.609	11.7084	11.5852	12.0274	12.3418	11.8401	11.5899	12.9987	11.9141	12.7973	11.4114	11.3589	12.3117	11.6769	11.6199	11.7976	12.3791	11.753	11.8202	11.2612	11.6766	11.8236	11.883	11.4941	12.592	12.9436	12.6891	12.3468	12.4128	11.5897
EPHA2	12.3593	12.7518	11.8106	11.9731	11.7541	12.6246	12.4779	13.1267	12.2384	13.2791	12.5172	13.5185	12.0651	12.6347	12.683	11.5697	11.4305	12.1633	11.7722	11.6202	11.7828	11.8166	12.5194	12.6131	12.482	11.9506	13.2016	12.3486	13.1614	11.9583	12.001	12.3009	11.7088	11.961	11.9997	12.5244	11.7715	11.7264	11.7722	12.0657	11.8612	11.691	11.7347	12.7903	12.9673	12.9994	12.4478	12.525	11.7934
LASP1	13.4626	13.7296	12.448	12.6307	12.6311	13.458	12.4993	12.8013	13.2354	13.2392	12.6488	13.2221	11.9976	12.2797	12.0213	11.8129	12.0704	12.2771	12.1684	12.0343	12.1848	12.3393	12.795	13.3411	11.5959	12.4178	14.1455	12.7439	13.6758	12.143	12.3751	12.833	12.1353	12.5644	12.4272	13.4074	11.6784	12.5123	11.3887	12.4459	12.3932	12.0855	11.8115	13.3662	13.5306	13.8125	12.9457	13.0641	13.1512
CSF1	12.2264	13.1258	11.6971	12.0331	11.8794	12.7002	12.2623	14.0924	12.502	13.273	12.9187	13.7218	12.158	12.5582	12.5066	11.5728	11.7095	12.1785	11.8592	11.8276	12.0498	11.9708	13.1253	12.5188	11.2594	11.7475	13.1946	11.9432	13.1156	11.96	12.0324	12.5678	11.9558	12.387	11.8547	12.4333	11.5688	11.9101	11.5661	12.1628	11.9849	11.7057	11.8775	12.6839	13.0022	13.1592	12.5334	12.4376	12.2818
TNNT3	12.1775	11.9786	11.6587	12.2395	11.9525	12.145	12.6791	12.8494	11.6029	12.6537	12.3937	12.6875	12.8699	12.9823	13.085	12.0111	12.2615	11.7018	11.8793	12.1725	12.5918	13.4654	12.4267	11.5061	11.7767	12.0329	12.74	11.6818	12.3003	11.8961	11.7376	11.8793	11.8384	13.0742	12.3076	12.0229	12.4128	12.2179	12.2509	12.436	12.4794	12.4872	12.6332	13.3486	12.0078	12.6793	12.3108	12.1239	12.4839
VWF	13.8469	13.4616	13.745	13.7499	13.4478	13.3978	13.2462	12.7915	12.2814	13.5373	12.5856	13.282	13.5872	13.7155	14.3941	12.5994	13.7674	12.9503	13.2144	12.6412	13.3469	14.3199	13.3194	13.0224	12.2263	13.2421	13.1943	12	12.9212	13.3812	12.2375	13.0928	13.0024	13.7862	12.942	13.3479	12.7489	12.2344	12.2987	12.7051	12.5567	13.0234	13.306	13.1034	12.5324	12.5321	12.207	12.6341	12.228
NAMPT	12.0814	11.8558	11.6754	12.1978	11.8268	11.9935	12.6288	12.8261	11.4294	12.713	12.3599	12.8111	12.9071	13.2316	13.1309	11.6984	12.2758	11.5398	11.8912	11.9563	12.2131	12.8935	12.5725	11.4403	11.8655	11.864	12.9425	11.7299	12.2816	12.103	11.6273	11.6481	11.6744	12.6098	12.181	11.9659	12.2741	12.0232	12.1523	12.1482	11.8194	12.2892	12.4758	13.1462	11.7943	12.5757	12.1854	12.195	11.8865
FABP4	12.1124	11.9637	11.6617	12.1763	11.7403	12.1459	12.5499	12.7853	11.3813	12.634	12.3545	12.833	12.8694	13.2525	13.1367	11.7916	12.2036	11.6075	11.8057	11.9058	12.382	12.9905	12.7254	11.4734	12.0391	11.9328	12.9721	11.8276	12.2311	12.0262	11.6234	11.6728	11.5375	12.6124	12.1053	11.8323	12.3112	11.9774	12.1824	11.656	11.7837	12.4256	12.4285	12.9621	11.7698	12.5125	12.1966	12.2713	11.8723
OSM	12.26	11.9263	11.6553	12.314	11.8624	12.2701	12.6207	12.786	11.3675	12.3757	12.3507	12.6696	12.8937	13.3388	13.1906	11.7549	12.2148	11.6759	11.8046	11.897	12.4815	12.6262	12.5649	11.5109	12.0885	11.9499	12.9677	11.8003	12.3446	11.9797	11.679	11.7045	11.5829	12.4695	12.3153	11.6674	11.9236	11.9349	12.1836	11.8258	11.7812	12.2616	12.4304	12.4343	11.7532	12.3993	12.2148	12.2867	11.881
PENK	11.8374	11.4564	11.4073	14.3999	11.3359	11.6964	12.1085	12.6534	11.1312	12.0928	11.7557	12.1819	13.4834	12.6643	12.0546	11.5862	11.981	11.6789	11.37	11.6544	12.2426	12.3414	12.3216	11.3056	11.6028	11.2998	12.5536	11.4674	11.8804	11.5588	11.5057	11.5672	11.324	12.0109	11.7183	10.9998	11.1922	11.9319	11.6045	12.302	11.1563	12.0563	11.8467	11.9781	11.6108	12.3123	12.0235	11.8125	11.6608
Q8N2E6	12.4729	12.0832	11.6912	12.7362	11.8556	12.3234	12.4597	12.7242	11.4562	12.0952	12.0337	12.4539	12.8777	13.3444	13.573	11.661	12.0876	12.1363	11.8939	11.8032	12.3955	13.0392	12.3388	11.6249	12.0378	11.9838	12.8692	11.7406	12.5132	11.9756	11.781	11.6172	11.3392	12.0927	12.1518	12.1207	11.6263	11.9429	12.1942	11.8193	11.5255	12.5082	12.4966	12.0238	11.8467	12.4661	12.1005	12.095	11.7522
RBP1	12.3805	12.2161	11.6315	12.84	11.667	12.4787	12.3805	12.6996	11.3574	12.1748	12.0421	12.5174	12.7159	13.4578	14.0768	11.6654	12.5342	12.2504	11.8421	11.7159	11.9875	12.6973	12.1148	11.5709	11.9799	12.3584	12.9339	11.6797	12.5361	11.8626	11.8534	11.5665	11.3111	11.8336	12.1209	11.9061	12.3155	11.8377	12.1303	12.2809	11.7856	12.4098	12.6307	11.8028	11.6697	12.2914	11.8712	11.865	11.5095
TFPI	12.1323	12.1589	11.91	12.6009	11.9065	12.5158	12.7693	12.8075	11.2938	12.3011	12.2825	12.8945	12.9936	13.3747	13.2054	11.9594	12.2636	12.1004	12.0293	12.1488	12.3075	12.6049	13.0563	11.6501	12.2504	12.3294	13.0548	11.8137	12.4977	12.2144	11.69	11.6477	11.2919	12.2934	12.1354	11.9587	12.6001	11.7138	12.2551	12.1919	11.6835	12.4345	12.4314	12.0218	11.7205	12.7783	12.1634	12.3649	11.8985
S100A12	12.1898	12.1545	11.9603	12.3552	11.8711	12.2816	12.8022	12.7535	11.3809	12.4298	12.3705	12.7336	12.8868	13.3711	13.1739	12.0546	12.1966	12.0438	11.8775	12.0514	12.1593	12.4813	12.9161	11.6754	12.2839	12.5037	13.0185	11.9751	12.4794	12.057	11.8673	11.7448	11.5734	11.935	12.373	12.2745	11.8492	11.7697	12.1993	12.2425	11.7446	12.47	12.3101	12.0257	11.7994	12.4737	12.0719	12.4719	11.9099
KL	12.0475	12.5481	12.2336	13.1001	11.8434	12.1787	12.7796	12.7695	11.3582	12.972	12.4244	13.0058	13.2502	13.1328	12.8855	12.1865	12.4011	12.0741	11.7049	12.3649	12.4322	12.4231	13.1039	11.4672	13.106	12.7781	12.9105	12.1967	12.5054	11.9903	12.2638	11.8304	11.7667	11.9446	12.1351	12.5156	11.9536	11.876	12.1189	12.1199	11.528	12.3389	12.1874	12.0567	11.8788	12.3964	12.2029	13.1949	12.101
TYRP1	12.3704	12.2713	11.9145	12.5648	11.7246	12.1646	12.4159	12.6781	11.8534	11.9353	12.0895	12.715	12.3073	13.0299	13.8278	11.6645	11.8247	11.8191	11.5723	11.7275	11.7085	12.35	11.4068	11.4757	12.2784	12.3233	12.9065	11.7029	11.9785	11.5735	11.6669	11.4109	11.2477	11.7931	11.8811	11.9011	11.3252	11.6127	11.9841	12.0509	11.4474	11.9846	12.6421	11.9741	11.6187	11.7854	11.9663	11.4083	11.2381
SCUBE1	12.3307	12.3729	12.1115	13.5367	12.1226	12.521	13.1012	12.7936	11.6715	12.5586	12.3081	13.162	13.5649	13.1642	13.0448	12.4996	12.1286	12.0183	11.9722	12.4511	12.3983	12.905	13.2036	11.801	12.8339	12.6409	13.0003	12.0693	12.269	11.9524	12.0943	11.9686	11.6781	12.0626	12.2228	12.5951	11.9365	12.0248	12.31	12.4919	11.8698	12.4135	12.4467	12.1269	11.9474	12.7342	12.2995	12.7277	12.4596
EPO	12.1552	12.4761	12.01	12.5689	11.9808	12.4013	12.6161	12.727	11.4905	12.0369	12.1057	12.6915	12.4242	13.0474	13.8584	11.834	11.8443	11.5777	11.5622	11.8574	12.1573	11.853	11.9231	11.5497	12.1063	12.4935	13.0092	11.8974	12.0693	11.849	11.6964	11.5497	11.4254	12.0679	12.0904	12.1089	11.5509	11.7733	12.1744	12.0465	12.3567	12.0782	12.6861	11.8661	11.8048	12.0613	12.1564	11.4759	11.2609
BMP2	12.1489	12.7792	11.9593	12.4323	12.3068	13.013	13.1994	12.8793	11.6127	12.4548	12.3632	12.9114	13.0217	13.2697	13.2924	12.2174	12.0391	11.9522	11.861	12.4888	12.6399	11.9415	13.1981	11.9064	11.9236	12.7028	13.2259	12.1665	12.2795	12.1279	11.986	11.8617	11.5347	11.6721	12.4638	12.3457	11.7737	12.1552	12.4097	12.246	12.1756	12.4469	12.9003	12.2212	11.7257	12.7278	12.3403	12.5508	12.1793
CTSS	10.5307	10.8272	10.8112	10.8008	10.8084	11.3526	11.7459	12.1282	9.90262	10.8977	10.6791	11.6461	11.7749	11.9577	10.9875	10.8606	10.7904	10.105	10.5727	10.8826	11.5632	10.8514	11.5408	10.3375	9.81399	10.8557	12.224	10.7407	11.0977	10.4232	10.5267	10.2087	9.92828	9.82247	10.9157	11.0366	10.537	11.553	11.4444	10.5363	9.4804	11.4303	11.1933	10.4018	12.2784	11.4096	10.7144	11.3381	10.5042
ENO2	12.0864	12.8438	12.2557	12.3826	12.4217	11.7884	13.1617	12.8929	11.5867	12.3403	12.2826	12.8616	12.9368	13.1986	13.1382	12.23	11.9671	12.2033	11.8806	12.4676	12.5875	11.8681	13.1026	11.9798	11.9579	12.3285	13.1838	12.0895	12.1343	11.6286	11.94	11.846	11.5894	11.912	12.4453	12.3675	11.8721	11.9751	12.2505	12.1628	11.6679	12.4366	12.8858	12.1935	11.6556	12.8367	12.2562	12.4029	12.3232
MBL2	12.1193	12.6785	12.4148	12.3504	12.7644	11.5645	13.2555	13.0145	11.6761	12.5159	12.2825	12.9459	12.9496	13.1714	13.1362	12.0507	12.3398	12.2781	11.817	12.5298	12.9119	11.829	13.1213	12.088	11.9984	12.315	13.2172	12.1491	12.2214	11.4309	11.961	11.9365	11.5722	11.5241	12.3315	12.5405	11.7633	11.9365	12.3091	12.2532	11.6417	12.0437	12.9242	12.4115	11.5517	12.9627	12.1719	12.7616	12.3212
GPBP1	12.2096	12.7954	11.975	12.5509	12.678	11.6839	13.2507	13.0505	11.7904	12.555	12.3305	12.9627	12.7732	13.1821	13.1962	12.0858	11.8701	12.4056	11.9168	12.5771	12.9377	11.9583	13.1234	12.1309	12.1183	12.4806	13.2931	12.2685	12.3112	11.8643	11.9886	11.9059	11.3764	11.6003	12.1818	12.4716	11.8598	11.9793	12.4145	12.3755	11.9248	12.1516	12.985	12.7406	11.6214	13.0294	12.1476	12.6567	12.1441
FCN3	12.5305	12.8586	11.7699	12.666	12.3235	11.6088	12.6855	12.7864	11.6479	12.1565	12.0872	12.6703	12.1177	12.7394	13.2576	11.7268	11.6191	11.9863	11.7088	11.8398	12.3967	12.1915	11.8149	11.7969	12.1452	12.5276	13.0684	12.0116	12.217	11.6517	11.9995	11.6453	11.406	11.925	11.7307	11.9906	11.3576	11.8877	12.0833	12.3606	11.4961	11.8244	12.8588	12.4132	11.6301	12.2429	11.9431	11.6458	11.2142
HMOX1	12.294	12.5943	12.1385	12.5517	12.4559	11.7816	12.7781	12.8428	11.6722	12.3576	12.3349	12.8708	12.3561	13.065	13.0715	11.7604	12.0649	12.0684	11.9309	12.3169	12.5133	11.9476	13.1024	12.0308	12.0504	12.5336	13.2893	12.1584	12.289	11.8195	11.9604	11.983	11.5481	11.9613	12.5849	12.3024	11.8363	11.9487	12.275	12.3247	11.8132	11.9878	12.9992	12.5839	11.4313	13.0505	12.0053	12.3785	11.9069
GSN	13.3616	12.8739	12.9421	13.4168	12.8292	12.4233	12.0224	12.4026	12.3587	13.0791	12.7108	12.841	12.9426	12.5726	12.0622	12.1525	12.0778	11.7708	11.9862	12.0557	12.1697	12.8781	12.0806	11.984	13.1737	13.035	12.9516	12.4663	12.6598	11.9981	12.3821	13.0604	12.8133	12.924	12.6052	12.1594	12.4301	11.8423	12.0237	12.6106	12.4112	12.2723	11.8203	12.9274	12.0394	12.2639	12.2658	12.7381	11.8521
CPB2	11.9929	12.9496	12.3764	12.2789	12.5362	11.6431	13.0023	12.9225	11.6511	12.302	12.2659	12.9506	12.7787	12.8759	13.3184	12.0086	11.9009	12.0765	12.0007	12.4487	12.7894	11.849	13.1634	12.1252	12.0665	12.5268	13.3536	12.1656	12.4947	11.3279	11.7043	11.9356	11.6193	11.6139	13.2162	12.3798	11.8048	11.9012	12.2195	12.4608	11.9498	12.047	12.9164	12.1967	11.3947	13.1446	12.008	12.4697	11.9944
F11	12.6286	13.306	13.2366	12.9447	13.3136	12.5582	13.3459	13.1962	12.4257	13.0725	12.6155	13.4414	12.9097	13.0382	13.405	12.5955	12.8247	12.4133	12.3801	13.2238	13.3055	12.1598	13.4475	12.7006	12.5744	12.9929	13.4667	12.5301	13.3501	11.8309	12.1503	12.5813	12.1404	12.2324	13.5237	12.719	12.4535	12.4124	12.4326	12.6243	12.3326	12.4373	13.1286	12.3666	11.8307	13.2474	12.2851	13.1344	12.617
LIPG	11.5609	12.3351	11.7463	11.6701	12.5058	11.6946	12.7707	12.8098	11.8983	12.2459	12.0932	12.6515	12.2106	11.9236	12.2868	11.3407	12.1009	12.2129	12.0613	12.0854	13.2612	11.6497	13.0924	11.4193	11.5764	11.8922	12.7709	12.0517	12.5961	11.3506	11.8075	12.9985	11.3709	11.3443	12.5621	12.4415	11.5739	11.8698	11.9571	12.1413	11.2142	11.6288	12.4742	12.2029	11.0498	12.982	12.0822	12.2932	12.2306
DSP	12.3158	12.8691	12.1615	12.6679	13.018	12.0267	13.1888	13.1397	12.104	12.4996	11.9763	12.926	12.6627	12.583	12.9986	11.8763	12.4235	12.3679	12.0947	12.2407	13.1097	11.8968	13.3458	11.6178	12.0856	12.8069	13.5038	12.4529	13.0377	11.6272	12.1397	12.2547	11.552	11.5426	13.2962	12.6904	11.9688	12.2387	12.4087	12.4135	11.7597	12.001	12.5721	12.1712	11.5244	13.2257	11.8513	12.1314	12.4743
PRTN3	12.1429	12.8795	11.6485	12.4015	12.8632	11.954	13.1726	13.1565	11.8521	12.7197	12.111	12.8569	12.4971	12.9309	13.223	11.7272	12.5255	12.0942	11.8524	12.1752	13.0578	11.7559	13.3207	11.7066	12.1207	12.8653	13.4279	12.3985	12.9957	11.6605	12.0551	12.2608	11.5036	11.0141	13.2167	12.4847	11.7832	12.1203	12.2923	12.3564	11.8241	11.9264	12.7136	12.1527	11.5467	13.2823	11.9	12.202	12
PAPPA	12.3236	13.0032	11.7581	12.6072	12.9794	11.9527	13.1359	13.056	11.842	12.9262	12.1107	12.8906	12.5256	12.6293	13.2227	11.9187	13.5774	12.0606	11.8218	12.3503	13.0733	11.7937	13.2904	11.7939	12.0344	12.5681	13.4925	12.4305	13.0061	11.6752	12.1517	12.1777	11.6137	11.0946	13.059	12.3325	11.6298	12.0144	12.2633	12.4787	11.7384	11.9353	12.5668	12.1852	11.5261	13.3112	11.8855	12.0958	12.3757
ANGPT1	12.3253	13.2107	11.8681	12.8304	12.7276	12.041	13.1886	13.2154	12.1941	12.9817	12.1849	13.0165	12.6547	12.9706	13.12	12.2788	12.2709	12.1795	11.7108	13.1148	13.1443	11.8461	13.2473	12.2246	12.5513	13.0425	13.8713	12.6068	13.2917	11.7948	12.1946	12.4109	11.7464	11.8738	13.4535	12.4508	11.8535	12.6672	12.4444	12.6173	12.2198	12.0555	12.8077	12.3249	11.7906	13.2607	12.0681	12.5219	12.5384
HLA-G	12.3986	13.153	11.7703	12.5029	12.0779	11.9414	12.8901	12.9105	11.8806	12.9208	11.9947	12.7427	12.5421	12.8998	13.2484	11.5192	12.0438	12.029	11.6807	12.4967	13.0066	11.7533	13.1021	11.7667	12.1642	12.4592	13.5346	12.5172	12.9784	11.6488	12.1484	12.0669	11.6042	11.319	13.2327	11.8636	11.521	12.1156	12.2926	12.5005	11.7655	11.7805	12.6982	12.1586	11.7186	13.0642	11.8631	11.9929	12.1452
TNNT2	12.4795	13.1339	11.9299	12.3877	11.4119	11.8393	12.8703	12.9259	11.8995	13.0792	12.2247	12.8144	12.5378	13.014	13.1118	12.3543	12.2568	12.1525	11.6849	12.3428	13.0161	11.6967	13.1815	11.9204	12.3715	12.5534	13.5453	12.5813	12.6865	11.6905	12.2344	12.3563	11.471	11.8597	13.0609	11.8214	11.7397	12.1549	12.3096	12.5152	11.9603	11.6815	12.3177	12.0982	11.7014	12.9303	11.8184	12.7895	12.2898
AVP	12.4676	13.2428	12.1276	12.6406	11.4933	11.9159	12.209	12.8827	11.883	13.081	12.1611	12.7641	12.7793	13.0286	13.2839	12.3338	12.2905	11.7772	11.7494	12.3693	12.9806	11.7459	13.1585	11.7987	12.6146	12.4855	13.3553	12.5683	12.5734	11.6072	12.1714	12.1382	11.4799	11.9941	12.8092	11.9083	11.8435	12.1087	12.2575	12.6324	11.974	11.7874	12.4995	12.0533	11.8182	12.6999	11.8505	12.5484	12.114
LTB4R	12.2956	12.8815	12.4988	12.4977	11.3435	11.9307	12.3092	12.8282	11.7306	12.9673	12.2447	12.7563	12.5402	12.9903	12.9325	11.7678	12.3425	12.2627	11.7221	12.4328	12.761	11.5628	13.2266	11.7778	12.8257	12.1886	13.3825	12.5254	12.474	11.6812	11.9923	11.9528	11.547	12.0332	13.3144	11.8325	11.5325	12.1062	12.3447	12.5565	11.7527	11.789	12.4604	12.1273	11.8315	13.0156	11.8431	12.6305	12.0235
ADM	12.6987	12.0429	12.3413	13.0362	11.5431	11.9311	12.0878	12.6742	12.0171	12.5463	12.2278	12.8438	12.3239	12.4897	12.826	11.5563	12.2399	11.1703	11.4637	11.7795	12.5044	11.9973	12.2787	11.6726	12.6207	12.4222	13.1371	12.0659	12.2834	11.7	12.265	12.2331	11.7734	11.9084	11.9258	11.7383	11.954	11.714	12.2028	12.3638	11.6973	11.8322	11.9676	12.7165	11.8315	12.0207	11.9194	11.7136	11.8972
ENHO	12.1838	13.0816	12.1617	12.3705	11.5224	11.5426	12.031	12.8499	11.6464	12.628	12.1601	12.5273	12.4698	13.1412	13.1647	11.8253	12.3551	12.1712	11.4157	12.3453	12.3877	11.569	13.0063	11.885	12.6855	12.0524	13.6261	12.0003	12.2116	11.3319	11.8574	11.9176	11.544	11.6604	12.048	12.0139	11.6922	11.9706	12.4262	12.4936	11.6033	11.7554	12.3106	13.0089	12.0118	12.2243	11.6745	12.4369	12.0063
APOA2	12.012	12.6039	12.2991	11.9393	11.3471	11.2473	12.5691	12.7269	11.5634	12.5619	12.1841	12.5674	12.5084	13.018	12.5192	12.2384	12.243	11.7712	11.0942	12.1804	11.9494	11.2547	12.6696	11.8532	12.9802	12.0237	13.1295	12.276	12.1985	11.2971	11.7653	12.0175	11.9302	11.8962	12.3235	12.7568	11.8744	11.966	12.1801	12.5331	12.2934	11.4019	11.9666	12.8009	11.7518	11.9393	11.418	12.9612	12.5099
DCN	12.1091	12.8041	12.0711	12.0726	10.5757	11.229	11.6987	12.7543	11.4151	12.3172	11.8993	12.372	11.7916	12.9452	13.1825	11.7476	11.8027	11.9494	10.9794	12.0479	NA	11.0674	11.902	11.5963	12.6844	11.8413	13.2336	12.3116	12.0449	10.968	11.4116	11.5091	11.3163	11.2239	11.9472	12.4293	11.2752	11.8287	12.0276	12.4307	11.4286	11.7211	12.3079	12.8363	11.4195	11.7048	10.9586	12.1199	11.6139
C4BPA	13.0667	11.7547	12.5377	13.1263	11.0221	10.2263	10.118	NA	11.5338	11.7902	10.2849	10.1743	10.9818	10.9801	10.1144	12.056	10.3675	NA	9.57022	NA	NA	9.81255	11.5399	10.8708	11.5099	12.878	11.3369	12.2415	NA	10.9243	10.9887	10.8084	11.5816	10.242	12.2537	12.0024	11.4597	10.5979	10.012	12.1867	11.3726	11.5886	10.4897	NA	NA	10.1947	NA	9.24693	10.164
MAP1LC3B	12.5829	13.1214	12.0585	12.3703	11.4783	11.8536	12.0372	12.8404	11.7765	12.656	12.1164	12.5507	12.4818	13.0547	13.3073	12.3618	11.5432	12.2508	11.4508	12.1571	11.9107	12.5277	12.2453	11.955	12.48	11.803	13.4101	12.0105	12.4435	11.7218	11.6408	11.6108	11.5399	11.5468	12.2703	11.5815	11.7297	12.0449	12.2456	12.409	11.8752	11.7923	12.6944	12.9942	11.7424	11.8785	11.4186	12.2542	12.5499
PLAT	12.7005	13.4631	12.3904	12.6545	12.9746	12.1112	12.3226	12.8712	12.1439	12.8337	12.2084	12.6059	12.589	13.2988	13.3067	12.3357	11.8	12.3676	12.0344	12.2723	12.2817	13.0397	11.7521	12.3216	12.8409	13.0055	13.4458	12.1528	12.8333	11.7408	12.0557	12.0049	11.7847	11.9182	12.3732	12.3171	11.7832	12.256	12.525	12.5373	12.0355	11.7181	12.9623	13.0167	12.275	12.114	11.7529	12.1279	11.8447
FGF23	13.0694	13.7854	13.0317	13.0034	12.5248	13.311	13.0873	13.4589	13.0126	13.5439	12.8082	13.2834	13.0866	13.7591	13.0966	12.4925	12.1428	12.9758	12.8178	13.2045	13.0447	13.7994	11.9934	13.2913	13.4865	12.4741	14.6686	12.6886	13.6437	13.1697	12.3654	12.8512	12.3682	12.9465	13.4143	13.3271	12.6596	12.9273	12.9593	12.5909	12.4356	12.405	12.9993	13.7316	12.9334	13.1256	12.3081	13.2328	13.256
HPSE	12.0975	13.0458	12.1293	12.1798	11.4728	12.0538	12.069	12.7989	12.145	12.477	11.952	12.6469	12.3607	13.025	12.7322	11.5617	11.7041	12.0719	11.709	12.0719	12.2137	13.0534	13.8383	12.36	12.2117	11.6979	13.1121	12.0695	12.7289	11.696	11.6926	11.9718	11.313	11.6228	12.1253	12.4901	12.1288	12.0007	12.2738	11.8554	11.383	11.6099	12.3168	12.9765	12.3151	11.8069	11.8185	12.1893	13.3032
OLR1	12.4009	13.2456	12.0409	12.3516	11.5381	12.0594	12.2186	12.9363	12.0147	12.6105	12.1222	12.7262	12.2271	13.3751	13.1962	12.0469	11.3644	12.3543	11.6743	12.2258	12.4036	12.687	11.9347	12.2018	12.7952	11.9221	13.5687	11.9379	12.7084	11.7389	11.6103	12.0843	11.504	11.7427	12.3365	12.7475	12.02	12.2007	12.3326	12.2412	12.1583	11.7972	13.0092	12.8981	12.5629	12.0598	12.0233	12.4624	11.8934
PTGDS	12.4398	13.0803	11.7649	12.0742	11.6194	12.0646	12.1748	12.8723	11.9123	12.4712	12.1423	12.5929	12.1788	12.8692	13.0023	11.9559	11.3459	12.0406	11.8913	12.1808	12.6623	NA	12.1669	12.4805	12.546	11.6481	12.9423	11.8236	12.6072	11.7913	11.493	12.1846	11.3931	11.6567	11.962	12.6648	11.7223	12.0413	12.0026	11.8365	12.0484	11.7124	12.5091	13.1438	12.5391	12.3956	12.3055	12.6343	11.9928
ANGPTL2	12.3832	13.3349	12.1629	12.3476	12.0042	12.3659	12.1976	12.8741	11.9551	12.6092	12.2577	12.7018	12.0321	13.1778	13.1072	11.9403	11.3722	12.1484	11.7604	12.0384	12.3102	12.7123	12.3669	12.4441	13.049	12.2442	13.5309	12.1229	12.7556	11.4453	11.6776	12.231	11.644	11.5847	11.5954	12.2206	11.971	12.0938	12.1312	12.1048	12.2984	11.6227	13.0577	12.698	12.4706	12.5946	12.4603	12.6355	11.963
IRS1	12.9561	13.2242	12.0652	12.052	11.4407	12.1589	12.0698	12.7897	11.8048	12.4795	12.103	12.5612	11.8859	13.1448	13.0896	11.7625	11.3658	12.0435	11.6992	11.8457	12.5301	NA	11.9638	12.1821	12.6374	12.0629	13.2972	12.3579	12.4332	11.52	11.619	12.0371	11.5733	11.5989	11.8854	12.076	11.7906	12.2283	12.4036	11.8969	12.1946	11.6551	12.8244	12.6515	12.268	12.3604	12.6666	12.5546	11.665
F8	11.9205	13.3224	12.2546	12.1933	11.4003	12.3274	12.1395	12.81	11.8771	12.6078	12.2387	12.5901	11.8231	13.2869	13.2069	12.0014	11.5541	12.2443	11.8764	11.9838	12.7672	12.718	11.7807	12.3547	13.0478	12.0937	13.8057	12.4133	12.6581	11.3543	11.8285	12.0065	11.5765	12.2058	12.0253	12.1359	11.8297	12.122	12.4372	12.1824	12.0679	11.4573	12.9973	12.5642	12.6575	12.2889	13.1435	12.4466	11.8142
LRRFIP1	12.2626	13.2423	11.9686	12.6725	11.1746	12.5755	10.78	12.7098	11.5121	11.5031	11.6425	12.0155	11.3011	12.9491	14.1466	12.402	11.4263	12.153	11.4281	11.3963	11.9665	11.1965	10.0858	11.6602	12.7173	11.8752	13.5394	12.195	12.1281	12.0378	11.6681	11.7259	11.741	11.9288	12.1957	12.6275	11.4187	11.9178	11.8685	12.368	11.9339	11.2127	12.376	11.7047	12.0755	11.7744	12.1559	12.6087	11.6378
PECAM1	12.2753	13.2841	11.91	12.118	11.5764	12.3415	12.1306	12.7793	11.7603	12.6344	12.3154	12.5782	11.9283	13.1005	13.1535	12.0528	11.4014	12.1561	11.6655	12.0934	12.8202	12.6513	12.3784	12.4471	12.6556	11.8164	13.3182	12.3436	12.7222	11.5104	11.7676	11.965	11.8277	11.4761	11.9337	12.231	11.8173	12.0169	11.7764	12.122	11.5426	11.3911	12.124	12.7741	12.6161	12.554	13.2705	12.408	11.5575
CHGA	12.063	13.1593	11.8498	12.4957	11.3204	12.2395	11.8154	12.6643	11.6072	12.3411	12.005	12.5654	11.4582	13.0887	13.677	11.6024	11.2122	11.9842	11.4977	11.2135	11.5619	10.5281	11.4001	11.8004	12.1654	12.0398	12.8281	11.914	11.9961	11.4864	11.4479	11.7716	11.5037	11.311	11.6206	12.081	11.5595	11.9916	11.5674	11.8387	11.5923	11.3537	12.2201	11.9049	12.1943	11.8438	12.2561	11.779	11.4126
LDLR	12.0958	13.0403	12.1162	12.092	11.5441	12.4859	12.2206	12.8369	11.9054	12.7539	12.4526	13.1149	12.044	12.9884	12.6171	11.6437	11.4634	12.1879	11.8372	12.0169	11.6905	11.4709	12.898	12.4966	11.8324	11.7523	13.3398	12.3754	13.0766	11.5837	11.6798	12.1237	11.7262	11.379	11.962	12.2331	11.9201	11.7777	11.2981	11.9008	11.8062	11.392	11.7636	12.8483	12.4919	12.1485	12.8702	12.5542	11.3811
TNNI3	11.9375	12.8103	11.9547	12.0081	11.8533	12.5466	11.9332	12.7486	12.0044	12.6053	12.19	12.5508	11.8146	12.5561	12.732	11.5318	11.415	12.1351	11.7602	11.6703	11.922	11.6779	12.1715	12.3812	11.692	11.4668	13.0014	12.1937	12.7589	11.6408	11.5896	12.1928	11.7951	11.2288	11.7763	12.3237	11.7217	11.6234	12.22	11.7802	11.8165	11.5427	11.7318	12.7111	12.2649	12.268	12.5451	12.4152	11.5462
HCRT	12.0929	12.7281	11.8596	11.967	11.6923	12.4586	12.2387	12.9191	12.2264	12.8331	12.4805	13.0276	11.9564	12.0904	12.1864	11.5018	11.5315	11.8428	11.5015	11.6602	11.7799	11.7523	12.1144	12.4256	12.8366	12.0019	13.126	12.3745	12.9104	11.4336	11.7318	12.276	11.791	11.301	11.8016	12.2902	11.8697	11.2558	12.4707	11.9378	11.7153	11.7827	11.4021	12.5564	12.1813	12.2553	12.7284	12.3364	11.6493
MGEA5	12.4522	12.69	11.7879	13.6597	12.1527	13.4099	11.6305	13.2596	12.6639	12.2483	12.5177	12.8129	14.0933	12.0333	11.453	11.4355	11.7586	11.8953	11.3949	10.9703	12.5648	11.9633	11.043	12.1453	12.4679	11.8496	12.8041	12.2741	12.7795	12.5188	12.0809	13.4124	12.1597	11.8447	12.1973	13.4215	12.1166	11.8122	11.9928	12.691	11.7316	12.0177	11.5982	12.1554	12.7415	12.4315	12.2644	13.7457	12.9293
FGF21	12.1826	13.1244	11.6949	11.9406	12.2249	12.7668	12.0871	13.1812	12.3401	13.0912	12.5286	13.3642	12.121	13.1278	12.349	12.0013	11.642	11.6883	11.7847	11.3418	11.8221	11.8438	13.1087	12.6837	11.5187	12.169	13.1372	12.3277	12.789	11.9029	11.8616	12.3945	11.7039	11.6503	11.7459	12.4427	11.4967	12.2477	12.0662	12.1167	11.8498	11.7325	11.6773	12.6602	12.3935	12.822	12.4772	12.774	12.0648
PPIA	12.2453	13.2077	11.5991	11.8655	12.5389	12.9567	12.3875	13.8682	12.48	13.1522	12.7881	13.5595	12.1238	12.5949	12.3789	11.8582	11.593	11.8704	11.7488	11.3908	11.9902	11.9962	13.2532	12.5731	11.2941	11.3566	13.201	12.3386	13.1346	11.7608	12.0301	12.5028	11.9948	12.0981	12.0373	12.4543	11.7129	12.2622	11.4423	12.1909	11.9464	11.7613	11.8201	12.9169	12.5194	12.7675	12.7184	12.6734	11.9862
PDGFB	12.5739	12.4352	12.1727	12.9948	12.3416	12.348	12.9685	13.0138	12.0064	12.9479	12.5997	13.1064	13.1298	13.4281	13.4084	12.4609	12.5042	11.895	11.7463	12.4724	12.5195	13.7631	12.9619	11.8508	12.2962	12.6245	13.0269	11.7984	12.1738	12.0284	11.9665	12.0825	11.8862	12.9822	12.568	12.5097	12.5464	12.2617	12.366	12.5764	12.2586	12.6192	12.8482	13.4099	12.1702	12.0978	12.4175	12.6118	12.6872
C3	11.9192	11.9408	11.6822	12.276	11.425	11.824	11.8439	12.6846	11.1511	11.9728	12.4124	12.4172	12.0859	13.2803	14.7849	11.6806	11.8925	11.8754	11.5034	11.5627	14.5169	12.763	11.3991	11.4529	11.6186	11.8282	12.7928	11.3331	11.6179	11.2497	11.531	11.3519	11.6062	12.5011	11.7578	11.8289	11.6183	11.6508	11.9397	12.6995	12.0436	11.9405	12.4243	12.1927	11.6677	11.0162	11.9778	11.4222	11.4147
APOC1	12.1781	12.0265	11.6732	12.3848	11.7915	12.1351	12.5569	12.7819	11.4415	12.3592	12.4152	12.7331	12.8515	13.3932	13.5904	11.8885	12.2309	12.0244	11.7981	11.947	12.1656	13.1714	12.2266	11.4938	11.8533	11.9105	12.9496	11.7442	12.1113	11.8358	11.8166	11.6766	11.5271	13.1298	12.0306	11.9776	12.1523	11.9683	12.2021	12.4238	12.061	12.3293	12.5668	13.169	11.9045	11.8011	12.2169	12.0125	11.8447
C8B	12.0756	11.8269	11.5846	12.078	11.7464	12.0356	12.5253	12.7388	11.3866	12.3949	12.263	12.5946	12.7265	13.1269	13.0935	11.5767	12.1451	11.9684	11.7419	11.9144	11.7332	12.7835	12.5102	11.4173	11.8052	12.0032	12.9569	11.6092	12.1326	11.7531	11.4389	11.5324	11.1765	12.783	11.9331	11.7274	12.0739	12.0663	11.9843	11.6632	11.5282	12.3708	12.2401	13.0515	11.7494	11.6842	12.0948	12.1428	11.8145
APOM	13.1333	12.7978	12.3732	13.3563	13.5167	13.2338	13.3353	12.763	12.1949	13.0965	12.9942	12.9151	13.4599	13.7888	14.0448	12.4993	13.4931	12.9955	13.0864	12.4059	13.1666	13.9842	12.9198	12.1279	12.8238	12.4032	13.2581	12.5176	13.5944	13.1086	12.6096	12.8514	12.3761	13.6846	13.3051	12.8034	12.8797	12.9183	12.5518	12.3895	12.5161	13.4335	13.3636	13.5893	12.2432	12.1962	12.7908	13.6392	13.2228
C8A	11.8089	11.8601	11.8172	12.11	11.5407	11.9208	12.1032	12.651	11.2494	12.2268	12.1174	12.1722	12.4119	12.9321	12.5877	12.0322	12.1461	11.6752	11.201	11.5633	11.8206	12.1469	12.626	11.4497	11.9182	11.8995	12.9159	11.9546	12.1708	11.5803	11.2981	11.44	11.2762	12.3009	11.9392	11.865	11.7544	11.7156	11.9008	11.7563	11.6654	12.0884	11.9016	12.4225	11.5585	11.5709	11.7242	12.1712	12.0382
TNFSF9	11.7984	11.7121	11.5119	12.2779	11.5153	11.9929	12.2602	12.6939	11.1582	11.9503	12.1251	12.5197	12.4634	13.0674	13.0471	11.5627	11.9955	11.91	11.2708	11.9217	11.7166	12.2392	12.7022	11.3482	11.7081	11.6672	12.9342	11.7533	12.0225	11.4315	11.3195	11.2773	11.2785	11.8354	12.1562	11.7307	10.8744	11.6481	11.8322	11.8063	11.4492	12.0423	11.861	11.849	11.2895	11.1535	11.8302	11.9943	11.553
C7	12.843	12.2065	12.057	13.3121	12.2025	12.7453	11.8983	12.1076	11.208	11.8545	12.5425	11.855	12.4059	12.4083	12.2018	11.5699	12.2651	11.9799	11.9019	12.5295	12.4256	13.404	11.593	11.6189	12.0161	12.3055	12.7513	12.3197	12.7356	11.7837	11.9741	11.526	11.8454	12.1789	12.1418	12.0531	10.1389	11.9516	11.8472	11.8532	11.5043	12.3059	11.8244	12.4388	11.9497	12.0136	11.7099	11.7577	11.7942
APOA4	11.9855	11.957	11.8496	12.4827	11.64	12.049	12.4785	12.6998	11.2276	12.0064	11.9557	12.4632	12.7222	13.1277	13.1171	11.703	12.0347	12.0749	11.322	12.3273	11.788	12.3637	12.6811	11.5243	11.9522	12.0146	12.9428	11.9278	12.1777	11.72	11.4566	11.354	11.2628	11.7694	11.8596	11.9623	12.0069	11.6799	11.9545	11.7552	11.5564	12.1709	12.2233	11.7798	11.2817	11.5134	11.8102	12.009	12.0415
CFP	14.8507	14.8923	14.9032	15.0113	14.2182	14.5522	14.1788	12.9307	13.7246	13.8842	13.9313	14.0539	13.9787	14.4457	13.4806	14.2674	14.712	13.8712	13.7906	14.5931	13.8949	14.5964	13.7475	14.7076	14.8662	14.7228	14.9806	14.5216	14.5682	13.9367	12.6887	13.8213	13.7807	13.9829	13.8939	14.6686	13.8842	13.1417	13.4472	13.822	13.522	14.3402	14.1572	13.8472	14.0657	14.1736	13.6976	13.6302	13.6855
AFGF	12.2474	12.0764	11.9008	12.3574	11.5976	12.3654	12.8321	12.7325	11.54	12.3229	12.0331	12.8047	12.7441	13.1668	13.1247	11.8226	12.0737	11.4105	11.4359	12.511	11.9819	12.371	12.9214	11.6527	12.1377	12.2082	13.0189	11.9923	12.0231	11.6823	11.7843	11.547	11.6795	11.562	11.8222	11.9993	11.5988	11.8238	12.1388	12.0266	11.5534	12.1347	12.3268	11.8529	11.9279	11.5856	11.7677	12.1743	11.8889
CR1L	12.3325	12.0933	11.9743	12.6762	12.1071	12.4764	12.5001	12.6734	11.6602	12.3127	12.0977	12.5675	12.5656	12.73	12.246	11.9067	12.2353	11.7815	11.7107	12.4463	12.2259	12.683	12.4486	11.6239	12.1027	12.0175	12.7788	12.2021	12.3007	11.9483	11.868	11.7221	11.7899	11.785	12.2943	12.2028	11.8373	11.8115	12.0266	11.7865	11.4915	12.1706	11.9265	12.7608	11.4089	11.9178	11.7643	12.101	12.1184
IL27	12.2855	12.4205	12.0337	12.339	12.0904	12.6736	13.1013	12.8167	11.7828	12.3656	12.1872	13.0666	12.9292	13.2861	13.346	11.9394	12.5279	12.0655	11.8049	12.6779	12.2138	12.617	13.0367	11.7718	12.463	12.1477	13.0864	12.0546	12.1346	11.9669	11.9339	11.7645	11.4946	11.9423	12.3437	12.2707	11.9564	11.8338	12.1684	12.1113	11.6251	12.159	12.5932	11.9737	11.9474	11.8246	11.9624	12.2257	12.1103
C8G	12.101	12.1931	12.0138	12.2237	12.1811	12.5007	12.8939	12.7796	11.5515	12.2762	11.9901	12.7954	12.9384	12.9349	12.7978	11.684	12.4515	11.9017	11.7828	12.7026	12.6016	12.7597	13.0305	11.6419	11.8805	12.1778	12.8898	11.8772	12.0997	11.973	11.7833	11.7592	11.3128	11.8427	12.3262	12.22	11.9874	11.8901	12.0988	11.8801	11.3661	12.0737	12.9821	12.08	12.0505	11.9199	11.8515	12.1922	11.9214
APOF	12.1619	12.6695	12.0344	12.6647	12.2641	12.7451	13.1765	12.8794	11.644	12.4273	12.2482	12.9187	12.9794	13.2265	13.2286	12.0408	12.5851	12.3587	11.9022	12.9267	12.694	11.6425	13.0929	11.9442	12.0564	12.5078	13.1785	12.1737	12.2169	12.0514	11.9686	11.9442	11.4922	12.0659	12.8149	12.3361	12.2449	11.8499	12.1636	12.366	12.1063	12.1495	12.7141	12.7428	12.3493	11.8286	12	12.6067	12.3889
CD46	12.3147	12.8425	12.1212	12.9559	12.4527	12.933	13.256	12.85	11.7809	12.4813	12.2983	12.9374	13.0904	13.1844	13.1347	12.116	12.7428	12.5542	12.2993	13.144	13.0702	12.4396	13.0143	12.0319	12.0525	12.373	13.0906	12.2294	12.3375	12.1826	12.0824	12.0686	11.7803	12.2481	12.3231	12.3921	12.1843	11.8845	12.2306	12.3678	12.2207	12.1803	12.9444	13.0542	12.7503	12.343	12.1661	12.776	12.5232
APOC4	12.2686	12.7971	12.2208	12.6033	12.4781	12.9484	13.2426	12.9572	11.9099	12.5809	12.3107	13.0437	13.0817	13.2802	13.1548	12.0259	12.5336	12.1937	12.0977	12.8219	13.079	12.5748	13.0339	12.0963	12.3238	12.6766	13.175	12.3252	12.2464	12.2717	11.9963	11.9583	11.7693	11.7076	12.0792	12.4083	12.3429	11.9782	12.2848	12.4019	12.1865	12.2194	12.7594	12.5415	12.5147	12.167	12.0246	12.65	12.7647
C6	12.4815	12.622	11.8563	12.6504	12.5438	12.3215	12.9496	12.7832	12.0778	12.435	12.1152	12.806	12.5959	12.8537	12.8866	11.7866	12.6626	12.2071	12.0091	12.4858	12.8408	12.5661	12.1749	11.9146	12.3115	12.1108	12.9544	12.2477	12.4662	12.2373	12.12	11.9472	11.6859	11.6769	11.9885	12.2646	12.5148	12.0248	12.0581	12.2427	11.5385	12.2371	12.4098	12.9808	12.5152	11.5186	11.9249	12.1711	12.2392
CCL3	12.2543	12.6054	11.9654	12.5743	12.6326	12.2541	13.1475	13.0669	11.8039	12.5997	12.3591	13.0437	12.9452	13.1412	13.2433	11.8736	12.4612	12.3561	11.8729	12.9198	12.9738	12.0795	12.9951	12.0615	12.2368	12.5802	13.2577	12.2425	12.2714	12.1073	12.0447	11.9808	11.6161	11.6171	12.3877	12.4166	12.8456	12.0427	12.3975	12.4579	11.8707	12.1972	12.9733	13.3349	12.6079	12.0396	12.1316	12.6862	12.4358
C1QC	12.9916	13.1118	12.1658	13.1275	12.945	12.1184	13.0575	12.8355	12.1437	13.2488	12.4849	13.1926	12.8593	13.0955	12.995	12.1547	12.7767	12.4488	12.3525	12.8562	13.4538	12.4202	12.9894	12.0798	12.9324	13.0397	13.0915	12.3253	12.5095	12.44	12.2962	12.3713	11.9922	11.9615	13.3036	12.3763	12.9704	12.3197	12.5366	12.5147	12.068	12.6015	12.9452	13.2974	13.0336	12.2578	12.4507	12.8988	12.9462
CD70	12.4466	12.6	12.2552	12.4884	12.4922	11.6035	12.9845	13.0307	11.6358	12.7152	12.3706	13.0291	12.8731	12.913	13.2645	11.7571	12.1965	12.1227	11.7283	12.6432	12.649	12.1173	13.0738	11.9257	12.2645	13.0149	13.3372	12.1584	12.2498	11.9472	12.0609	12.0341	11.6801	11.643	13.2801	12.2528	12.4641	11.9979	12.3435	12.3236	11.6947	12.0309	12.8052	13.0745	12.739	12.1028	12.1613	12.605	12.2242
C1QB	10.0188	10.881	11.3878	10.3503	10.7321	10.1023	10.7324	12.2626	9.15632	11.0543	10.7681	11.5225	11.3332	10.7856	10.9676	10.3135	10.4668	10.3317	10.494	10.6337	11.5475	10.1478	11.6715	10.6385	9.89774	11.169	12.0842	10.6621	10.8696	10.6535	9.98805	10.5619	10.0195	9.78155	10.9472	10.6614	10.27	10.6935	11.2362	10.6917	10.5386	11.1085	11.2752	11.7917	11.6515	11.171	10.8276	10.9156	10.9772
APOL2	12.2461	12.4891	12.403	12.1747	12.3729	11.5668	12.6888	12.9277	11.5469	12.5883	12.1893	13.0101	12.915	12.2547	13.0186	11.6625	12.144	12.1001	11.5773	12.2762	12.8447	11.7943	13.0741	11.4718	11.9529	12.8169	13.2422	12.0615	12.3874	11.8688	11.7974	11.9276	11.5184	11.4847	13.0701	12.1053	12.1621	11.9905	12.2696	12.1337	11.6953	11.9821	12.5778	13.0534	12.5642	12.1751	12.3583	12.4986	12.3885
C1QA	13.2086	13.1292	12.5703	13.0253	12.4615	11.8676	12.7712	12.8337	11.9425	12.8212	12.188	13.1392	12.6033	13.186	14.4037	12.0706	12.7489	12.4895	11.6637	11.7586	12.9265	12.2952	12.5426	12.115	12.5113	13.197	13.4225	12.102	12.5987	11.8113	11.9932	12.2385	11.956	12.05	13.0191	12.3089	12.4532	12.0908	12.4966	12.4766	12.3595	12.1387	13.1529	12.6934	12.5078	11.8323	12.1236	12.1331	11.8674
IL31	12.4702	13.0064	12.3832	12.6546	12.8329	11.8739	13.0123	13.102	11.9126	12.8214	12.0787	13.2657	12.9337	12.7741	13.1865	11.8101	12.9099	12.2238	11.5191	12.1789	12.9533	12.0316	13.0681	11.9381	12.1424	12.8776	13.3343	11.9719	12.7598	11.8646	12.1048	12.3289	11.7925	11.9275	13.25	12.6577	12.156	12.1687	12.5048	12.3043	12.0257	12.1554	13.0009	13.0863	12.4813	12.3074	12.0899	12.4055	12.0747
ITGB2	12.5033	12.881	12.0649	12.6489	12.9602	12.4676	13.1212	13.0595	12.0562	13.0361	12.1954	13.2708	12.879	12.772	13.3514	11.8157	12.9798	12.1307	11.5859	12.1568	13.1724	12.0936	13.2724	11.8211	12.2451	12.7552	13.7563	12.0731	12.8643	11.6987	12.1448	12.2875	11.7856	11.793	13.2813	12.3548	12.4356	12.2771	12.4939	12.2821	12.0042	12.1208	13.1024	12.8207	12.4413	12.6065	12.0752	12.2201	12.2704
APOA5	12.8615	13.2492	12.0722	12.9706	13.2885	12.2107	13.0564	12.9206	12.1915	13.0935	12.2392	13.1048	12.6677	12.8073	13.3719	11.7964	12.5143	12.1278	12.1501	12.1963	13.1511	12.4159	13.0467	11.9774	12.178	12.8861	13.3032	12.2256	13.2155	12.1414	12.3728	12.3898	11.6833	11.8953	13.3373	12.4856	12.5165	12.3389	12.5744	12.4598	11.9388	12.175	13.3082	12.923	12.9567	12.7655	12.7466	12.2998	12.4604
CD59	12.4829	13.1013	12.0627	12.6635	12.9845	11.9031	13.0357	13.1583	11.8154	13.028	12.1946	13.0044	12.5737	12.6878	13.5158	11.8713	11.8961	12.1322	11.9313	12.4104	13.0029	12.1267	13.1533	11.8699	12.2999	12.6645	13.6169	11.9561	12.8348	11.5205	12.1183	12.0405	11.5469	11.8853	13.2078	11.9755	12.2455	11.9557	12.5064	12.3376	11.7605	11.9932	13.1877	12.5436	12.4403	12.6195	13.1535	11.9887	12.1704
MAPT	13.2006	13.4793	12.2366	13.3005	13.238	12.2834	13.068	12.8965	12.2105	13.2405	12.2696	13.0696	12.4908	13.1113	14.726	12.2883	12.5753	12.799	12.2424	12.5083	13.0462	12.476	12.7681	12.1828	12.6328	13.0753	13.9508	12.3248	13.1586	11.7754	12.3231	12.3186	11.8885	12.5299	13.3359	12.2309	12.9606	12.3013	12.7337	12.5627	12.3058	12.2182	13.3313	12.6403	12.7372	12.3546	12.9316	12.0509	12.3087
CTSG	11.0634	11.3579	10.0045	11.0667	11.4192	10.6795	11.5606	12.6462	10.5555	11.4335	11.0023	11.7672	10.7076	11.6366	11.539	11.0168	11.7292	11.411	10.8163	11.6113	12.5065	9.93153	12.5466	9.99875	10.3419	11.3191	12.682	10.9192	11.2519	10.4685	10.7328	10.4936	10.3388	11.9886	11.3146	10.2183	11.9498	10.9079	12.0789	10.0247	11.2139	10.9388	10.8809	11.1949	11.6323	12.6269	11.9933	11.0493	11.3854
BMP4	12.942	13.1783	11.9649	12.4391	12.9702	11.806	12.5649	12.9717	11.7935	13.3036	12.2258	12.9899	12.1189	12.9693	13.3785	11.907	12.6072	12.2435	12.1496	12.3695	12.9388	12.049	12.9832	11.7343	12.4155	12.9467	13.6626	12.0126	12.4997	11.4014	12.0135	11.9425	11.4683	12.2334	12.9828	11.8376	11.9633	12.0623	12.2582	12.4252	11.6618	11.7337	12.6477	13.2745	12.4198	12.021	12.7072	12.6399	12.1651
CASP3	12.583	12.7871	11.6362	12.4444	12.2634	11.7117	12.5417	12.9438	11.7891	13.2915	12.2488	12.9188	12.0505	12.693	12.9925	12.1352	12.7643	12.228	12.2268	12.4028	13.0527	12.6774	13.0419	11.6075	11.973	12.9439	13.4866	12.1726	12.6335	11.5818	12.111	12.0771	11.4524	12.2984	13.109	11.9361	12.1208	12.0726	12.541	12.389	11.5892	11.9616	12.8213	13.3105	12.4067	11.9979	12.604	12.5496	12.0675
CSF2	13.1419	13.3787	12.7323	13.2246	13.2099	12.4069	13.0372	13.1176	12.4227	13.5466	12.7248	13.3647	12.7579	13.5181	13.6092	12.5697	13.3358	12.6613	12.6677	13.0609	13.1991	13.0015	13.2584	12.9033	13.3552	13.325	14.3578	12.6095	13.2468	12.0569	12.3139	12.7036	12.0777	13.4214	12.6837	12.7176	12.9122	12.5543	12.8277	12.6622	12.5312	12.4845	13.2281	12.6795	12.9391	12.3056	13.2111	13.4481	13.3258
NGFR	10.6474	11.0971	10.5345	10.7118	10.0687	10.6875	10.9811	12.4105	9.52878	11.4646	10.919	11.601	10.5542	11.612	10.9304	10.2832	10.5094	10.6811	11.1024	10.7204	11.5635	11.9143	11.0914	9.74664	10.7103	10.7251	12.3877	10.9779	11.255	10.4741	10.4456	10.4741	9.90186	11.1974	11.0242	10.3935	10.6213	10.6435	11.2298	10.7885	10.1331	10.39	11.481	11.6858	11.3679	10.4055	11.7112	11.049	10.7152
RNLS	12.7177	13.0897	11.8362	12.7409	12.8971	12.3066	12.2713	12.8545	11.7376	13.161	12.1509	12.545	11.9715	13.0491	13.5271	11.8717	12.3079	12.1692	11.9719	12.3306	12.566	12.7037	11.9704	11.5867	12.3649	12.6079	13.7249	12.0413	12.2068	11.2926	11.7073	11.9839	11.397	12.3342	13.1771	12.0394	11.9943	12.0742	12.4353	12.4051	11.7123	11.9486	12.9102	13.0525	12.4097	11.7311	12.4756	12.3201	11.9146
SOD1	12.6335	13.176	11.767	12.6141	12.5468	12.323	12.228	12.8365	11.6446	13.086	12.1977	12.5671	12.0067	12.8801	13.2177	11.6881	12.2026	11.9353	11.9812	12.3583	11.8682	12.633	12.0338	11.785	12.4493	12.2037	13.9183	12.1511	12.2251	11.1793	11.5827	11.9645	11.4716	12.153	12.6315	12.6918	12.0122	12.1159	12.4537	12.3262	11.4808	11.9322	12.5934	12.7953	12.2979	12.0226	12.2844	12.322	11.7054
IL6ST	10.2897	11.3651	10.7231	9.61318	10.3982	11.2176	10.7744	12.006	9.31876	10.7958	10.6642	10.9427	10.3108	10.934	10.9691	10.6744	9.7668	9.65949	10.7917	11.1998	9.71451	11.0938	10.7944	10.5603	10.8837	10.7624	12.2055	10.7249	10.438	9.52878	9.73195	10.3295	9.27306	10.193	8.99826	11.0402	9.93182	10.771	11.1026	10.4783	10.1396	9.78161	10.0009	11.1567	10.6157	10.3307	11.3205	10.8997	10.6358
OTOR	12.5995	13.3457	12.1264	12.4447	10.9087	12.0397	12.156	12.8692	11.6699	12.8824	12.0689	12.8407	11.7541	13.0695	13.3125	11.7715	12.4481	12.0404	12.0624	12.2089	11.6326	12.4481	12.1549	11.677	12.8429	12.1809	13.505	12.2622	12.1586	11.3822	11.5793	11.7155	11.4607	11.7486	11.8329	12.6463	12.0051	11.8089	12.3216	12.2632	11.7114	11.8189	12.7247	13.0444	12.1784	11.4788	12.2387	12.079	11.7723
INPP5D	12.2358	12.4672	11.8159	11.9717	11.7263	11.2531	12.1084	12.8283	11.7954	12.5369	12.1261	12.6903	11.7922	12.484	12.4817	11.6223	12.2807	11.8379	11.8066	12.0308	11.8929	12.3956	12.1117	11.61	12.614	11.5029	13.1685	12.0667	11.8403	11.2495	11.4006	11.6757	11.3302	11.4359	11.8653	11.633	11.9087	11.7997	12.2152	11.9245	11.3483	11.144	12.3745	12.8751	12.138	12.0072	12.2933	12.3965	11.6587
CETP	12.8176	13.3156	12.2415	12.6395	11.8442	11.7284	12.3534	12.9223	11.9601	12.6777	12.2235	12.7593	12.0283	13.1939	13.8082	11.9743	12.756	12.3096	12.1233	12.1509	11.9272	12.3694	12.4787	12.026	12.3016	12.2829	14.0182	12.3064	12.5981	11.4192	11.7358	11.9356	11.6085	11.9037	12.2028	11.9678	12.159	11.7963	12.4987	12.4735	12.0555	11.7623	13.0158	13.1172	12.2964	11.9943	12.3007	12.2241	11.8612
FABP3	13.0877	13.3127	12.5656	13.0329	11.6193	12.1484	12.3533	12.8287	12.1897	12.7155	12.3335	12.7511	11.7687	13.1878	14.3264	12.3279	12.5671	12.1487	11.9809	11.8787	12.0489	11.5415	12.1688	11.9584	12.5391	12.7946	13.4067	12.3508	12.7164	11.6533	12.0786	12.1472	11.8338	12.2837	12.1739	12.0939	12.3054	11.7636	12.3377	12.3538	12.2882	12.3912	12.8856	12.8536	12.3907	11.9483	12.2216	11.7967	11.799
SERPINF1	13.3821	12.7383	12.4419	13.3234	12.0723	12.2411	12.2074	12.733	12.5994	13.0636	12.2822	12.666	11.8531	12.8155	12.4096	12.3855	12.3277	11.6974	12.0543	11.7483	12.2048	12.4875	11.9508	12.0806	12.6386	13.099	13.0348	11.9621	12.822	11.9975	12.2962	12.4366	12.4852	12.2448	12.5083	13.1725	12.4547	11.9764	12.1014	12.4731	12.2871	12.3807	11.929	12.1832	11.8987	12.0314	12.0189	12.0874	12.2334
SERPINA12	10.8592	11.4523	11.2256	10.6329	9.54985	10.6945	10.9471	12.2783	10.229	11.0412	10.921	11.478	10.4833	11.849	11.0335	10.5442	8.99826	10.2526	11.4881	10.8477	10.2292	12.0763	10.9141	11.0031	10.8653	10.2625	12.4974	11.0056	10.8638	10.1874	10.0364	10.9463	9.6936	10.2035	10.2753	11.1014	10.6174	11.0707	10.8888	9.80365	10.7656	10.8683	11.0037	12.5408	11.036	11.8463	11.5078	10.8181	10.3558
IGFBP4	12.6978	13.3272	12.6323	12.3908	12.355	12.1482	12.2374	12.9179	11.8638	12.52	12.1581	12.6065	12.2461	13.2676	13.3015	11.8249	11.2772	12.0288	12.2303	12.0648	11.652	12.7935	12.3777	12.2341	12.7547	12.3112	13.905	12.1686	12.8416	11.5718	11.7238	12.1762	11.5362	11.8181	12.9304	12.2823	12.1039	12.3191	12.5116	12.3224	11.923	12.3846	13.0393	13.0495	12.3982	12.633	12.3093	12.2296	11.7995
ACE2	12.322	13.255	12.6995	12.3688	11.4818	12.3187	12.1861	12.8964	11.7967	12.5711	12.2165	12.69	12.2081	13.2319	13.1385	11.8363	11.1174	12.044	12.3823	11.8297	11.6016	12.9629	12.0121	12.3099	12.6149	12.5933	13.4596	12.1423	12.4536	11.4418	11.6542	12.2261	11.4131	11.6399	12.6029	12.099	12.0288	12.1554	12.1885	11.9998	11.7134	12.2719	12.9031	13.1298	12.2377	12.5863	12.3822	12.4158	11.7674
NPY	12.3011	13.2881	12.5388	12.3608	11.9653	12.2713	12.114	12.7871	11.8688	12.5034	12.1824	12.5471	12.1212	13.2498	13.4715	11.9208	11.1974	12.1584	12.3764	11.8153	12.0022	12.5315	11.7713	12.2657	12.8276	12.6274	13.2701	12.2072	12.8006	11.4855	11.5996	12.0925	11.3695	11.6612	12.2881	11.7415	11.9737	12.1904	11.813	12.0012	11.8179	11.4622	13.1711	12.7494	12.2535	12.0747	12.2405	12.2878	11.6664
GUSB	13.2289	12.4051	13.0047	13.3419	12.3462	12.7992	11.7513	12.3426	12.113	12.7361	12.4046	12.3046	12.2604	13.0353	12.2429	12.5892	11.6644	11.3922	12.0763	11.9081	11.4178	NA	12.2891	12.2199	12.8249	13.0908	12.701	12.4286	12.489	11.5443	12.2016	12.5418	12.513	12.4372	12.3592	12.0721	12.5357	12.2693	12.1563	12.6186	12.411	11.9678	11.8902	11.9209	11.9365	11.9103	11.2231	12.242	12.6237
CD79A	12.9137	13.0948	12.2879	12.8664	11.9748	11.9632	11.6935	12.6882	11.6329	12.347	11.9829	12.4071	11.997	13.086	14.125	12.4837	11.1537	11.8661	11.7503	11.2911	12.0629	11.5303	11.2988	11.8463	12.3519	12.5167	12.9526	12.0732	12.2717	11.1862	11.4502	11.7992	11.5073	11.3188	11.8176	11.7629	11.8302	12.0089	11.673	11.8945	11.5118	11.9518	12.8257	11.1753	11.8569	11.44	12.0265	11.2408	11.3581
GOT2	13.019	12.6887	12.6527	13.3245	12.4692	12.7497	11.9072	12.7066	12.2117	12.8903	12.3577	12.4778	12.2863	13.0159	12.3528	12.2926	11.6141	11.7697	12.2284	11.7008	12.5443	12.4094	11.6031	12.4065	12.5299	12.559	12.9867	12.5048	12.8157	11.8624	12.2393	12.4328	12.2088	11.5272	12.2267	12.1065	12.2207	11.9604	11.8474	12.1578	11.6018	12.0502	12.1817	12.5563	12.2043	12.1553	12.5033	11.9651	11.7558
MMP7	12.2647	13.0623	12.1762	12.2621	12.25	12.419	12.1114	12.8021	11.8293	12.7423	12.3437	12.5903	11.8892	13.1381	13.1101	11.5389	11.3933	11.9867	12.317	11.9142	12.2064	11.3415	12.631	12.6071	11.9997	11.9511	13.324	12.474	12.4701	11.8438	11.6797	11.9914	11.7393	11.2384	12.0858	11.9447	12.083	11.7626	12.4948	12.0998	11.5754	12.214	12.0963	12.7764	12.0399	12.0487	13.1527	12.3005	11.5698
NOS3	12.161	13.0654	12.134	12.3166	12.2887	12.3238	12.0259	12.8317	11.9777	13.0446	12.4725	12.8763	11.8476	13.0973	13.0336	11.4411	11.4168	12.0448	12.0676	11.6996	11.6235	11.6563	12.2974	12.4712	12.0311	12.0316	13.1752	12.3039	12.2827	11.8732	11.7739	12.1295	11.6098	11.2066	11.919	12.0474	12.2289	11.7499	12.4761	11.9778	11.6728	11.8288	11.7119	12.6545	12.1474	12.1273	12.8885	12.4934	11.907
CR2	11.9319	12.5946	11.8595	12.0477	12.4136	12.2022	11.8448	12.7541	11.8335	12.5034	12.157	12.694	11.6987	12.711	12.747	11.2637	11.1084	11.2761	11.8682	11.2142	11.6457	11.8932	11.7636	12.0268	12.3572	11.763	12.8504	12.1031	12.2694	11.2994	11.69	12.092	11.3231	11.5672	11.5563	11.8763	11.8798	11.2819	12.2097	11.7302	11.4942	11.4013	11.5429	12.4518	11.9036	11.9754	12.3948	11.8638	11.6594
GP6	12.2627	12.7377	12.2138	12.3702	12.5774	12.5562	11.8395	12.776	12.0509	12.8581	12.2619	12.7893	11.6968	12.1128	11.9625	11.2253	11.4832	11.5035	11.6838	11.1076	12.2196	12.236	12.1623	12.1163	12.1252	11.8535	12.8765	12.2101	12.302	11.3351	11.9475	12.4598	11.3724	11.4786	11.7249	11.999	11.942	11.9577	12.2961	11.3184	11.4854	11.5425	11.4101	12.4339	12.0956	12.1131	12.5046	11.6328	11.7648
MMP10	12.1003	13.0648	12.1638	11.7094	12.9351	12.9254	12.0852	13.0123	12.1675	13.0298	12.6065	13.4733	11.9869	12.3414	12.9774	11.903	12.1369	11.9036	11.6464	11.3289	11.8804	12.0041	13.0184	12.6574	11.6834	11.5909	13.1564	12.2206	12.8073	11.7456	12.0821	12.4968	11.676	11.2695	11.7263	12.5892	12.1999	12.0693	12.3687	12.0663	11.6763	12.1489	11.6522	12.5752	11.9785	12.347	12.7867	12.7037	11.8811
CALM3	12.1084	12.9845	11.6555	11.9534	12.918	12.9162	12.2308	13.1274	12.3303	13.0786	12.7084	13.6872	12.0364	12.8281	12.6632	11.9263	11.4823	11.9356	11.842	11.4941	11.7967	11.706	12.7135	12.7792	11.2671	11.2595	13.1958	12.4366	12.8819	11.5668	12.0894	12.4281	11.9083	11.6806	11.6511	12.57	12.0074	12.1636	12.2098	12.1541	11.7895	11.5778	11.6708	12.2962	12.0608	12.4089	12.6148	12.5142	12.0283
TNFSF4	12.1221	11.9369	11.6429	12.1074	11.8342	12.0416	12.6301	12.8937	11.3849	12.6551	12.0987	12.6245	12.8565	13.2106	13.4065	12.0071	12.0241	12.3965	11.6224	12.0458	11.2515	13.3249	12.413	11.5645	11.8704	11.8426	12.9447	11.6501	11.927	11.7807	11.6149	11.7323	11.4344	12.6088	12.3642	12.2042	12.4922	11.9238	12.1744	12.324	12.0797	12.3426	12.5609	13.3616	11.8836	12.2807	12.3022	11.6635	11.8666
CFI	11.2147	10.8941	10.7578	11.2699	11.1432	11.1416	11.568	12.1857	10.074	11.3469	10.8074	11.4054	11.7334	11.8911	11.2196	10.6608	10.9425	10.9294	10.624	10.8232	10.8164	12.0448	11.5513	9.88025	10.9051	11.0178	12.2902	10.3261	10.7912	11.8	10.521	10.6215	10.2613	11.3202	10.7504	10.6573	11.8019	10.7797	10.9496	10.3455	10.5425	11.024	11.1614	11.9267	11.202	11.0717	11.2424	10.47	10.7373
PDGF-D	12.1221	11.9637	11.6759	12.3198	11.8858	11.9625	12.7005	12.8009	11.522	12.539	12.1683	12.73	12.7657	13.28	13.3944	11.82	12.0721	12.2751	11.6206	11.8427	12.0858	13.1158	12.3452	11.4895	11.879	11.7761	12.9859	11.7993	11.9785	11.7917	11.7311	11.6292	11.4683	12.7677	12.1429	11.8796	12.2033	11.9515	12.112	12.1133	11.8486	12.3284	12.7083	13.2562	11.8165	12.2232	12.1852	11.7983	11.8976
F12	12.5835	12.197	11.5075	12.9067	11.5633	12.0737	11.8822	12.8259	11.3508	11.8399	11.8855	12.5109	12.603	13.2735	14.7985	11.5001	12.4675	12.3552	11.57	10.762	12.2298	12.541	10.7076	11.454	11.8841	11.8223	13.1139	11.8409	12.2205	12.4195	11.795	11.4742	11.685	12.963	12.2839	12.2005	11.8204	11.9196	11.9461	12.3204	12.1602	12.1234	12.4346	12.2742	11.2235	11.6437	11.9601	12.3677	11.6265
XCL2	11.8911	11.7029	11.5126	12.1818	11.5533	12.0613	12.5	12.7144	11.2587	12.1978	11.7972	12.2691	12.5494	12.8732	12.8749	11.621	11.9699	11.9359	11.4259	11.834	11.7699	12.4615	12.3191	11.2798	11.6325	11.5164	12.8003	11.6825	12.1185	11.8122	11.3159	11.3763	11.1181	12.1968	11.729	11.8825	11.918	11.5529	11.9518	11.4644	11.5185	12.3034	12.0394	12.7156	11.4651	12.0507	11.9731	12.0084	11.864
F7	11.0529	10.5955	10.4248	10.9768	10.1148	10.6443	11.1242	11.5881	9.38513	10.9137	10.7792	11.224	11.1563	11.3909	10.8532	10.2966	10.6352	10.5393	10.1344	10.8053	10.3657	11.2285	10.9656	9.68611	10.7564	10.4829	11.6912	10.3942	10.6113	10.5048	9.87647	9.85019	9.98518	10.7525	10.2942	10.1441	10.3872	10.3133	10.5343	9.77519	10.2067	11.0312	10.7352	11.7115	9.52239	10.9007	10.4395	10.3499	9.08088
TNFSF12	12.3143	11.9839	11.7868	12.5075	11.9335	12.307	12.6301	12.855	11.5296	12.4939	12.0232	12.702	12.7343	13.3009	13.3992	11.8842	12.3645	12.2348	11.8427	12.1117	11.7974	12.7575	12.5509	11.5489	11.8149	11.9462	13.0119	11.8604	12.3564	11.9578	11.7282	11.6318	11.3904	12.4162	11.9548	12.0136	12.0354	11.9078	12.0324	12.4536	11.7729	12.5182	12.6091	12.8693	11.7422	12.2293	11.9779	12.0197	11.8881
C5AR1	12.3871	12.1332	11.8567	12.5677	11.969	12.4126	12.6953	12.8819	11.4584	12.438	11.9905	12.6948	12.8024	13.192	13.2037	11.7821	12.1335	12.1689	11.9317	12.5734	12.1949	12.8983	12.4536	11.553	11.928	11.9769	13.03	11.9622	12.2949	11.9884	11.7813	11.666	11.4007	12.5049	12.2049	11.9882	11.965	11.9443	12.1127	12.2164	11.8951	12.4596	12.8535	12.4799	12.0403	12.2815	12.0895	12.1589	12.1802
IL36A	12.0477	11.9652	11.8081	12.3378	11.9158	12.2852	12.5346	12.7987	11.2453	12.2315	12.018	12.6438	12.8372	13.0305	12.8106	11.6063	12.0709	11.6829	11.7473	12.3944	12.3588	12.502	12.7385	11.5377	11.8917	11.86	12.968	11.9577	12.0613	11.8971	11.5257	11.639	11.1933	12.0584	12.2181	12.0437	11.9789	11.8105	12.112	12.1177	11.5153	12.2721	12.2165	12.1248	12.3873	12.2173	11.8528	12.2339	12.1493
F9	12.3742	12.2211	11.9611	12.6375	12.0067	12.529	12.4178	12.7932	11.5249	12.4251	12.0207	12.6631	12.7938	13.2163	13.0651	11.7976	12.0859	12.0493	11.6422	12.4434	12.307	12.6101	12.5683	11.6448	11.9674	12.0582	13.03	12.0018	12.1438	11.8028	11.806	11.7551	11.4569	12.044	12.1291	12.0814	12.0498	11.8563	12.1046	12.1071	11.8145	12.2943	12.5978	12.0372	12.2008	12.2698	11.8888	12.2208	12.2255
IL17C	12.4072	12.3117	11.9036	12.7107	12.1389	12.735	12.6738	12.8083	11.8095	12.4755	12.0769	13.1268	12.924	13.2884	13.156	11.8249	12.1335	12.1778	11.7379	12.533	12.3813	12.7011	12.7642	11.7239	12.1753	12.1072	13.1138	12.0328	12.1666	12.0103	11.8618	11.9158	11.5022	11.9811	12.0745	12.1775	12.1798	11.8147	12.1333	12.3288	11.746	12.2752	12.6569	12.1979	12.1503	12.255	11.9256	12.3498	12.4774
CFHR1	13.369	13.3453	13.2214	13.4942	13.4972	13.739	13.439	13.0399	12.7809	13.2669	12.5889	13.4433	13.557	13.6768	13.4883	12.5191	13.3985	12.9271	12.6642	13.3335	13.4488	13.8121	13.3939	12.7172	13.1224	13.164	13.8641	12.651	13.3944	13.2828	12.4097	12.7114	12.365	13.348	13.4445	13.3514	13.1098	12.4099	12.5544	12.6173	12.419	12.9197	13.3619	13.3566	12.1311	12.6944	12.2716	13.3123	13.2446
IL17B	12.651	12.5342	12.0023	12.6439	12.3182	12.9285	12.9349	12.9193	11.7762	12.5599	12.1813	13.0895	12.9372	13.2859	13.2184	11.7709	12.516	12.4098	11.8142	12.5758	12.4858	12.927	12.8674	11.8536	12.3373	12.2792	13.1416	12.1132	12.2134	12.0447	11.9982	11.8943	11.6031	12.0986	12.0852	12.3356	12.1633	11.8602	12.1818	12.381	11.858	12.0609	12.7478	12.3777	12.3115	12.0994	12.0315	12.424	12.3685
CFH	14.0415	14.1074	13.5886	14.3324	13.9417	14.192	14.1796	13.4959	13.6774	13.8989	13.4656	13.7056	13.9245	14.0197	14.0547	12.7327	13.9454	14.1178	13.6551	13.4715	14.2563	14.7117	13.9222	13.6154	13.8706	13.8915	14.5845	13.3568	13.8513	13.8666	12.7138	13.5929	13.1588	13.7861	13.946	13.7138	13.784	13.1141	13.054	13.1926	12.6571	13.7297	13.8169	13.9449	13.8967	13.5294	13.1196	14.3319	13.8184
IL36B	12.9536	12.7639	11.9288	12.7068	12.3445	13.0161	13.1997	12.9113	11.7993	12.4446	12.3046	12.9384	12.9589	13.2235	13.2476	11.7661	12.4051	12.4643	11.6258	12.3313	12.6367	12.9029	12.8961	11.843	12.2315	12.4043	13.1831	12.0025	12.2251	11.9916	12.0346	11.9703	11.6989	12.1748	12.4283	12.26	12.1203	11.893	12.2159	12.3752	11.6877	12.2829	12.7936	13.5015	12.5384	12.237	12.5277	12.4602	12.3
F10	11.3349	11.3518	10.621	11.8133	11.647	12.0124	11.6991	12.1972	10.8307	11.3137	10.9523	11.9544	11.8989	11.6743	11.0263	10.4249	11.0015	11.0037	10.5005	10.4232	11.885	12.0092	12.4181	11.0474	9.48087	11.1416	12.4125	10.6455	11.0497	11.3726	10.6395	10.2561	10.1059	10.7948	10.6081	10.6116	10.6196	10.5369	11.3409	10.6949	10.2252	11.0354	11.2144	11.41	11.6879	11.4578	11.0588	11.4159	10.8226
IL36RN	12.4677	12.6972	11.9533	12.9868	12.5989	12.8487	13.0423	12.9179	12.0403	12.4724	12.2957	12.9964	12.9386	13.1851	13.1639	11.8124	12.1142	12.4182	11.6075	12.2676	12.6225	12.1625	13.0951	11.7066	12.0211	12.3414	13.1724	12.0465	12.1564	12.0052	12.0543	11.9684	11.7022	12.2785	12.7123	12.2219	11.8142	11.9314	12.243	12.4142	12.2517	12.1327	12.9279	13.499	12.707	11.5872	12.3281	12.5709	12.328
F13A1	12.3933	12.4671	11.8143	12.8474	12.2836	12.4999	12.4084	12.8181	12.0991	12.2478	12.1147	12.8125	12.3357	12.9826	14.1147	11.5713	11.8877	12.4677	11.5079	11.9924	12.316	12.5371	11.9588	11.5903	12.8239	12.329	12.9691	11.8386	12.0587	11.9347	11.8192	11.8635	11.452	12.23	12.4499	12.2125	11.7266	11.7531	12.0258	12.3198	12.2708	12.0034	12.8591	12.9802	12.3036	10.5038	12.1635	11.5407	11.4874
IL26	12.3437	12.5504	12.416	12.7886	12.6984	12.9877	12.9815	13.0562	12.1509	12.5787	12.3574	13.1278	12.8778	12.9674	13.2773	11.7364	11.9275	12.459	11.6748	12.6765	12.8852	12.9474	13.0934	11.7266	12.9171	12.4566	13.1826	11.9247	12.2729	11.9385	12.1127	12.0528	11.6529	12.4736	12.9978	12.2917	12.1769	11.9947	12.268	12.3137	12.1658	12.1074	13.0089	13.4221	12.7168	11.8998	12.5886	12.6699	12.5615
CFHR2	12.4137	12.9943	12.2279	12.8006	12.9512	13.1471	13.1907	13.1808	12.0241	12.8987	12.448	13.2579	12.8625	12.966	13.205	12.1875	12.181	12.5016	11.9432	12.5945	13.0717	12.5513	13.228	11.7116	12.5238	12.7974	13.3106	11.9416	12.5821	12.2315	12.1203	12.1401	11.7919	12.7723	13.2586	12.3595	12.3022	12.0936	12.3937	12.4352	12.0842	12.3008	13.2557	13.4709	13.1365	12.1074	12.5423	12.7134	12.6361
IL17D	12.5864	12.6559	12.3858	12.4261	12.5633	12.8231	13.1353	13.0976	11.7401	12.6665	12.308	13.1296	12.6084	12.4749	13.2651	11.6597	12.3328	12.405	11.7484	12.2824	12.7641	12.2411	13.015	11.6576	12.2844	12.4673	13.2192	11.7401	12.2593	11.7255	12.0431	11.9825	11.6454	12.4392	13.1165	12.2909	12.1612	12.0201	12.3947	12.3136	11.8351	12.0975	13.0291	13.2349	12.7135	11.8351	12.3722	12.4961	12.2033
CFHR4	13.0521	12.8849	12.569	12.6961	12.9335	13.1692	13.2239	13.1156	11.8524	12.8024	12.4302	13.1563	12.5375	12.635	13.2178	12.2228	12.8603	12.522	11.8829	12.448	13.0013	12.3893	13.0094	11.6978	12.5223	12.7604	13.2989	11.9468	12.419	11.8846	12.1202	12.1981	11.7679	12.8295	13.3058	12.4047	12.319	12.2935	12.4514	12.4898	11.786	12.2343	13.2386	13.3606	12.7713	11.9177	12.2806	12.7625	12.5428
IL17F	13.1482	12.7684	12.4029	12.3813	12.5152	12.9172	13.325	13.3324	11.7246	12.8495	12.3784	13.2196	12.2194	12.6211	13.2926	11.9752	12.6592	12.4602	11.9075	12.5846	12.8161	12.3355	12.8277	11.741	12.5367	12.6829	13.3912	11.8614	12.4643	11.8563	12.0895	12.1903	11.7363	12.6668	13.2317	12.1814	12.2715	12.0929	12.4822	12.3544	11.7847	12.1497	13.0534	13.2935	12.4699	11.9721	12.0768	12.5973	12.1991
F13B	13.3483	13.2129	12.5392	12.8187	12.976	13.1559	13.5534	13.1418	11.9434	12.9443	12.8929	13.0603	12.305	12.4977	13.4403	12.0872	13.1385	12.5603	12.2218	12.6021	13.0395	12.6298	12.7372	11.773	12.6364	13.0307	13.3285	12.0591	12.6132	12.2126	12.1368	12.2918	11.7539	13.2175	13.3038	12.0517	12.2911	12.2197	12.6205	12.3765	12.1272	12.2616	13.2121	13.3193	12.8138	12.396	12.1296	12.6097	12.3471
IL12A	13.1181	12.7297	12.419	12.4857	12.7665	13.0463	13.3498	13.1444	11.7623	13.0313	12.5291	13.1925	12.1593	12.8325	13.2528	11.9466	12.8513	12.352	12.0751	12.3085	12.998	12.3727	12.82	11.7172	12.6505	12.9003	13.4635	11.9765	12.0883	11.7305	12.0868	12.2151	11.7146	12.6671	13.0088	11.9748	12.2105	12.0185	12.5609	12.3347	12.133	12.0457	13.0669	13.183	12.4216	11.8812	12.1395	12.1223	12.0423
C3AR1	12.9029	12.9255	12.2527	12.487	12.87	13.083	13.2893	13.1949	11.7958	13.0771	12.2626	13.1925	12.1619	12.5126	13.3698	11.9241	12.9293	12.0927	12.1703	12.119	13.0131	12.7548	12.5942	11.7233	12.4196	13.0409	13.7021	12.1341	12.2257	11.8522	12.0133	12.066	11.6698	12.3434	13.4875	11.8742	12.16	12.1482	12.4711	12.322	12.1608	12.0504	13.1122	13.2149	12.489	12.0317	12.1637	12.1446	12.1588
PDGF-C	12.6643	13.005	12.0971	12.4388	12.9427	13.147	13.0971	13.1722	11.8408	13.0581	12.3347	13.197	12.2601	12.6452	13.4283	11.8535	12.6186	12.2497	12.182	12.0455	13.0436	12.9709	12.3236	11.7539	12.2294	13.1091	13.5152	12.2288	12.2344	11.9645	12.1036	12.1289	11.7176	12.071	13.0228	11.8317	12.0905	12.0674	12.5353	12.448	11.9786	12.0555	13.0823	13.2816	12.5531	12.0938	12.5973	11.9849	12.1035
APOC2	11.6908	12.324	12.1659	13.7882	12.5664	12.1991	12.6445	12.9077	11.7284	12.7771	12.0093	12.9863	13.1942	11.8668	12.2341	12.0394	12.7727	11.8142	12.0551	11.8608	13.2755	12.6259	12.3337	11.3447	11.9626	12.6831	12.9245	11.9431	12.2562	12.0607	11.8415	12.038	11.5253	12.5909	12.3542	11.6164	12.1355	12.0808	12.1501	12.6718	11.5257	11.9323	12.0401	13.1641	12.6277	12.1442	12.1505	12.2502	12.448
CCL19	12.7088	13.102	12.2917	12.7194	12.7299	12.1116	13.0078	13.4196	11.8675	13.1974	12.7123	13.2321	12.4842	12.5927	13.4885	12.0901	12.8445	12.3276	12.3033	12.2759	12.9671	13.0555	12.5982	11.7769	12.1895	13.1452	13.729	12.3444	12.3682	12.1503	12.1008	12.0483	11.7309	12.7673	12.6744	11.9152	11.9987	12.1779	12.5245	12.5672	12.0747	12.0356	12.964	13.3803	12.4443	12.2974	12.8683	12.1084	12.0646
C1R	13.8232	14.1741	14.0154	13.9386	13.9423	13.5141	13.7893	14.41	13.573	13.9828	13.8521	13.9497	13.7283	13.7419	14.2939	13.0264	14.6161	14.1226	14.2359	14.2585	14.3249	14.635	14.2092	13.6915	13.8523	14.3205	14.8519	13.5494	13.9081	13.7136	12.7293	13.8766	13.2434	14.1054	14.0109	13.7548	13.9055	13.1042	13.0948	13.7038	13.1075	13.6121	14.1943	14.6392	14.2326	14.0875	14.6412	14.3892	14.3708
APOL1	12.7352	12.8406	11.7938	12.8687	12.9176	11.7528	12.5502	13.029	11.9001	13.3702	12.3246	13.1974	12.5062	12.6919	13.0692	12.0178	12.7263	12.1855	12.3507	12.4606	12.3687	12.813	12.7276	11.7233	11.9368	12.8931	13.8321	12.4974	12.4466	12.1045	12.1762	11.8818	11.4164	13.2438	13.0265	11.9364	12.1709	12.2241	12.5882	12.5598	12.0129	11.8257	13.1118	13.406	12.4561	12.2743	12.6822	12.43	11.9262
FGB	12.9769	13.1284	11.9288	12.8899	13.0473	12.1674	12.6735	13.0396	11.9572	13.4743	12.3941	13.2514	12.4219	12.8495	13.374	12.1483	13.0728	12.1372	12.393	12.517	12.3611	13.1714	12.7613	11.9277	12.0734	13.1998	13.7386	12.482	12.8592	12.365	12.244	12.0329	11.7435	13.3755	13.1616	12.1781	12.4146	12.152	12.6644	12.5789	12.0875	12.1257	13.2667	13.4775	12.7018	12.463	12.8321	12.6614	12.1979
APOL5	12.5794	13.1423	12.3291	12.7002	12.9764	12.591	12.4647	12.7944	11.9142	13.3429	12.2785	13.108	12.0338	12.576	13.3689	12.0433	12.7321	12.176	12.3849	12.4287	12.0127	12.9845	11.967	11.7575	12.0514	12.72	13.3854	12.3269	12.877	12.1618	12.0632	11.9412	11.5677	13.1381	12.9339	12.1389	12.2091	12.2093	12.5161	12.4293	11.5769	12.1306	13.0157	13.2937	12.3603	12.2591	12.4843	12.3232	12.1123
CR1	13.0906	13.1408	12.3245	12.8931	11.9438	12.0927	11.8269	12.624	11.6789	12.7444	11.9236	12.5964	12.0142	12.7584	14.613	11.7779	12.0604	11.8869	11.8347	11.7287	11.5245	12.5381	11.1365	11.755	12.2665	12.6001	13.132	12.3484	12.2493	11.7268	11.7691	11.4571	11.3926	12.2627	12.2567	11.852	11.8074	11.7061	12.3114	12.3328	11.6357	12.1641	12.7568	12.2243	11.9674	11.6146	11.9238	11.2025	11.1257
TNFSF15	12.5392	13.162	12.3093	12.628	12.6624	12.7834	12.3943	13.0494	11.7566	13.2478	12.2448	12.9676	12.3492	12.7038	13.1516	12.3323	12.4799	12.0117	12.099	12.1529	11.8358	12.6164	11.9544	11.6297	11.9664	12.7347	13.3616	12.4213	12.6024	12.1705	11.8929	11.8751	11.4387	12.5719	12.6163	12.2276	12.178	11.8737	12.3807	12.1927	11.53	11.8474	12.6435	13.2492	12.2973	12.2297	12.4852	12.2684	11.7285
C2	12.8223	13.282	11.8235	12.683	12.7459	12.9953	12.363	13.1656	11.7484	13.2337	12.2951	12.954	12.4927	13.0886	13.2531	12.1736	12.5091	12.0972	12.2516	12.2665	12.0831	12.6179	12.8306	11.8768	12.152	12.7968	14.1477	12.4286	12.7983	12.1699	11.7961	12.078	11.5849	12.3459	13.0477	11.9214	12.2811	12.1173	12.5021	12.3553	12.0763	12.4775	12.7729	13.179	12.272	12.44	12.5348	12.646	12.0546
APOO	12.402	13.0128	11.7263	12.7601	12.6141	12.8995	12.3505	13.0494	11.9509	13.2497	12.3444	12.9649	12.7681	12.7639	12.9535	12.2747	12.3225	12.1302	12.2873	12.1101	12.527	12.2809	12.8823	11.8812	12.1228	12.6908	13.4535	12.3371	12.4102	12.3185	11.8443	12.2132	11.7227	12.4715	11.9068	12.3148	12.0113	12.1006	12.3949	12.337	12.0934	12.5411	12.2373	13.2326	12.1437	12.398	12.4313	12.5417	12.0161
C5	12.9418	12.1632	11.6097	13.452	11.6937	11.9543	11.0006	11.0053	12.0268	11.9106	11.7169	12.3124	12.1695	12.9019	11.8358	12.5274	11.9385	11.179	11.4321	10.7715	10.568	11.9967	11.5247	11.4872	11.9256	12.341	12.1788	11.9809	12.0686	11.4366	11.5251	11.5646	11.9565	12.0578	12.0649	13.3255	11.8764	11.9565	11.8651	12.4757	12.2735	12.224	12.2592	10.8686	11.4781	10.8671	10.6721	11.3738	11.9849
IFNB	12.8457	13.2903	11.8644	12.535	12.6859	13.1156	12.5668	13.1254	11.9253	12.9859	12.3548	13.1596	12.7105	13.2966	13.5073	12.3042	12.2932	11.8312	12.4585	12.187	12.4465	12.7973	12.795	12.061	12.383	13.0124	14.0593	12.1657	12.8967	12.3318	11.8305	11.9452	11.6321	12.5367	12.9406	11.9224	12.2118	12.3178	12.3679	12.5227	12.0115	12.5558	12.7749	13.2579	11.996	12.6248	12.3706	12.401	11.8113
CFB	13.3852	13.9312	12.8488	13.2754	13.3994	13.6163	13.2192	13.6682	13.0412	13.5721	13.0117	13.5872	13.3725	13.8706	13.9862	12.7036	13.6104	12.6016	13.21	12.905	12.9719	13.7038	13.5003	12.8475	12.8051	13.469	14.3283	12.1032	13.4291	13.1011	12.4127	13.1165	12.5323	13.5303	13.4052	13.2199	13.0804	12.8652	12.9016	12.7619	12.6386	13.1596	13.3246	13.6452	12.8745	13.1233	12.9448	13.502	13.3699
TNFSF13	12.7843	13.2704	11.94	12.5162	12.5518	13.268	12.815	13.2524	12.0077	12.9398	12.3285	13.0781	12.5961	13.3924	13.4301	12.2244	12.5162	11.9154	12.4601	11.9979	12.2917	13.3274	12.7248	12.1546	12.5264	13.2227	13.9367	11.0338	12.586	12.156	11.9898	12.055	11.7701	12.3859	12.248	12.1975	12.5922	12.1798	12.3329	12.4333	11.8971	11.894	13.0715	13.1955	12.1039	12.393	12.3205	12.5378	12.154
CFHR5	13.0844	13.5484	11.8509	12.9215	12.9172	13.0738	12.9722	13.2538	12.2691	13.2529	12.5444	13.2821	12.8983	13.6948	13.41	12.5789	12.6159	12.3037	12.6021	12.5521	12.2597	13.2354	13.1394	12.6102	13.0795	13.3773	14.1456	11.5389	13.0189	12.4817	12.057	12.6225	12.0661	12.9894	13.2846	12.84	12.3813	12.3221	12.5989	12.6054	12.3432	12.7075	13.2561	13.4781	12.5506	12.7273	12.4762	13.2098	12.8452
APOL6	12.8248	13.1546	11.4229	12.767	12.7293	12.4642	12.5001	12.9815	12.0153	12.8614	12.2972	12.9337	12.7543	13.2991	13.0989	12.2627	12.6689	12.2048	12.2901	12.142	12.8515	13.3154	12.3594	12.1835	12.5395	12.9861	13.552	11.6443	12.637	11.9551	11.6867	12.1942	11.7354	11.9878	11.9721	12.3501	11.8236	12.1256	12.4882	12.5939	11.9278	12.8636	12.8628	13.2897	12.0572	12.4772	12.3993	12.4127	12.1875
FGA	10.9493	11.4772	9.88701	10.7786	11.0558	10.2715	11.199	12.4965	10.4849	11.2955	11.443	11.6589	11.8546	11.8465	10.5363	10.383	10.7687	10.5774	11.375	10.763	11.8089	11.0309	11.3862	10.8301	10.9607	11.1639	12.3738	9.76081	11.2307	10.5904	10.1391	10.754	10.2498	10.8955	9.93746	10.9712	10.4804	10.9563	11.1512	11.0235	10.3891	10.936	11.2105	12.3173	10.7049	11.6195	11.8173	10.7126	10.6732
APOD	12.9725	13.2231	11.7272	12.7922	12.6568	12.2061	12.5143	12.8818	12.0824	12.7234	12.1656	12.8896	12.5869	13.1661	13.6322	11.8849	11.8761	12.3279	12.3962	12.0052	12.4536	13.1063	12.0926	12.1087	12.532	13.0704	13.3822	11.5256	12.6992	11.9968	11.7428	12.1325	11.5652	12.0743	12.8061	12.2241	11.7697	12.1603	11.8656	12.5862	11.792	12.4083	13.133	12.9993	12.1353	12.7857	12.2055	11.7083	11.6847
FGG	12.5206	12.9124	12.0367	12.9446	12.4767	12.0097	12.3627	12.8586	12.1859	12.7915	12.2889	12.9012	12.538	12.6355	13.0582	12.4057	12.1182	12.1143	12.6292	12.2347	12.5188	13.0107	12.2803	12.4489	12.7586	12.8899	13.1066	12.1226	12.6159	11.9952	12.0539	12.2226	11.7803	12.4719	12.8791	12.9901	12.0988	12.2447	11.8542	12.8062	11.7651	12.2331	13.3433	12.9994	12.4199	12.3528	12.3743	12.2851	12.0674
CXCL16	12.8629	13.1111	12.4356	12.5223	12.7206	12.2119	12.6037	12.9339	12.0574	12.8835	12.3724	12.9618	12.0337	12.8338	13.404	12.4371	11.3794	12.1307	12.3315	12.2066	12.3626	12.3742	12.5099	12.3659	12.9092	13.1919	13.6231	12.3607	13.0654	12.5408	11.9052	12.2618	11.6152	12.2631	12.9136	11.9296	11.9953	12.3675	11.9232	12.3752	11.801	11.4969	13.2284	13.1149	12.2565	12.3366	12.2842	12.2815	11.652
ITGAM	12.7971	13.0878	12.549	12.4751	12.2666	12.0101	12.5033	12.8836	11.9794	12.6164	12.2989	12.9194	12.0552	12.3718	13.239	12.2589	11.0694	12.1189	12.2656	12.0891	11.8384	12.2432	12.4323	12.2761	12.6568	13.0602	13.4473	12.2979	12.6203	12.5076	11.6211	12.1361	11.4469	12.1446	12.6109	12.0054	11.8359	12.1056	11.8961	12.3133	11.6186	11.1187	13.0076	12.8499	12.1333	12.1005	12.2418	12.2991	11.4793
IFNK	12.5226	13.2064	12.3003	12.7669	12.5143	12.4779	12.5622	12.8456	12.0151	12.8593	12.3283	12.8187	11.9233	12.4959	13.4252	12.2197	11.2017	12.1941	12.5054	12.0206	12.7932	12.3583	11.9817	12.3866	12.5209	13.2096	13.536	12.4654	12.7584	12.3599	11.6959	12.1498	11.6366	12.2055	12.3456	11.8951	11.7911	12.2035	12.4016	12.2337	11.8576	12.1545	13.13	12.9542	12.1149	12.0625	12.2046	12.3719	11.4668
ITGAX	10.7547	11.3201	10.955	10.5364	11.205	10.9393	11.2364	12.2028	10.659	11.5944	10.9992	11.5521	10.8675	11.2394	10.8926	9.97806	9.90914	10.0122	11.1857	10.5882	11.9818	11.9044	11.1087	11.0668	10.1366	10.6998	12.4614	11.2535	10.8623	10.511	10.2148	10.8083	10.3192	10.1902	11.2327	10.3426	10.2233	10.4311	11.5117	10.4083	10.5828	11.469	11.538	11.925	11.526	11.0255	11.5718	10.5169	9.73659
APOL3	11.8938	12.974	11.854	12.1168	12.7475	13.1916	12.3785	12.7887	11.9235	12.858	12.1743	12.6898	12.6868	12.4504	13.0514	11.3879	11.0625	11.8217	12.0541	11.8689	12.8112	12.4375	12.0068	12.2086	11.7465	12.002	13.2612	12.3893	12.7211	12.2707	11.6528	11.9869	11.3822	11.1619	12.3753	11.7099	11.6601	11.8653	12.3259	11.7915	11.4435	12.0481	12.8499	12.7425	12.6821	11.9661	12.3574	12.0279	11.6391
F3	11.2117	12.1132	11.5078	11.1991	11.7326	11.9727	11.9456	12.7387	11.2667	12.1924	12.1542	12.5335	11.5902	12.5786	11.67	11.8143	11.0937	10.8963	11.7392	11.6659	12.4215	11.6928	11.3693	12.1593	11.4693	11.054	12.8494	12.2942	11.9849	11.858	11.151	11.64	10.7219	11.4164	11.3915	11.6841	11.5188	10.3029	11.9762	10.8897	11.2143	11.1528	11.9692	12.0237	12.0698	11.8888	12.3134	12.1946	11.5939
CCL4L2	12.7643	13.26	12.5768	12.9064	12.6664	12.9851	12.4118	12.8852	12.1204	13.0152	12.4244	12.9929	12.3956	13.1388	13.1155	11.9319	11.6754	12.1562	12.3476	11.9258	12.0928	12.083	11.9927	12.8097	12.8581	12.3051	13.5243	12.5832	12.833	12.6589	11.9248	12.2212	11.7188	11.7132	12.1004	12.1552	12.0923	12.2154	12.3952	11.9763	11.9434	11.4023	12.1291	12.5531	12.955	12.3145	13.1421	12.4404	12.0459
C1S	12.4785	13.113	12.4996	12.3718	12.9306	12.4594	12.2841	12.9788	12.1608	12.9735	12.4947	13.2514	12.1796	13.1412	13.0119	12.0714	11.6479	12.1651	12.4251	11.9596	11.8822	12.3841	12.5205	12.8407	11.9748	12.0407	13.2916	12.3815	12.81	12.4174	11.8043	12.423	11.733	11.496	12.0142	12.0368	12.1021	12.2219	12.3693	12.1264	11.7918	11.743	12.1623	12.7536	12.8093	12.3681	13.1762	12.6162	11.8869
APOL4	11.6986	12.5576	11.4425	11.4587	12.4718	12.6181	12.0366	12.8487	11.8874	12.769	12.4854	13.0232	11.6626	12.1933	11.4624	11.4636	10.9278	11.3397	12.0141	11.9529	11.7673	12.1798	12.2427	12.3235	11.0491	11.33	12.8054	12.0583	12.4893	11.8478	11.2805	12.1377	11.2275	10.9841	11.6126	11.8738	11.8045	11.715	12.0274	11.483	11.1518	11.896	11.1113	12.3393	12.3551	12.0591	12.6892	12.4451	11.599
F5	12.2852	13.0241	11.9263	12.3137	12.9686	12.8347	12.3733	13.1198	12.1838	13.2236	12.6832	13.5568	12.0747	12.2775	12.3444	11.5437	11.502	11.8054	11.9385	12.1892	11.8692	12.3321	12.2754	12.6551	11.3059	11.3978	12.9809	12.3689	12.9206	11.7791	11.8656	12.6594	12.0139	11.3293	11.845	12.2187	12.0807	11.6413	12.2971	12.2235	11.5729	11.8107	11.7389	12.8572	12.4935	12.5422	12.9426	12.4514	11.8912
NME1	11.9963	11.7468	11.623	12.1225	12.0129	12.0573	12.9027	12.8414	11.4393	12.4495	11.8552	12.58	12.7521	12.9229	12.9832	11.8787	11.9145	12.2675	11.5478	12.0053	11.9229	13.0146	12.6974	11.4378	11.8396	11.7132	12.9134	11.6165	11.8189	11.8087	11.4292	11.5367	11.816	12.4473	12.1915	11.8945	12.4192	11.8031	12.0729	12.1057	11.7367	12.2193	12.409	13.2811	11.9123	12.3187	12.2561	11.6251	12.2833
CCL1	11.1845	11.0684	10.8119	13.4068	10.6846	11.4983	11.7864	12.2017	10.2336	11.5742	10.6476	11.5391	11.8613	11.9886	11.4417	10.7038	10.7278	11.1983	10.4192	10.7969	NA	11.9736	11.3202	9.97268	10.8687	11.0455	12.2568	10.7686	10.6327	10.7885	10.545	10.4261	9.66043	11.2842	11.2246	10.6173	11.0041	10.6233	11.4827	10.8627	10.5158	10.8737	11.2567	11.788	10.4918	11.0586	11.1385	10.2514	13.153
SFRP1	12.2565	11.9182	11.6557	12.4115	12.0151	12.1691	12.9729	12.7853	11.4261	12.4352	11.9017	12.6952	12.8313	12.961	12.9814	11.9415	12.0244	12.2191	11.4338	12.1115	12.1106	12.8285	12.7429	11.4693	11.8873	11.812	12.9187	11.6578	11.9173	11.8095	11.6017	11.5654	11.1919	12.4624	12.2749	11.5471	12.2367	11.7361	12.0753	11.8553	11.4914	12.1749	12.4344	13.1568	12.0279	12.3585	12.1987	11.6406	12.2293
TNFSF14	12.2944	11.9948	11.7156	12.5143	12.0983	12.3266	12.681	12.8149	11.5056	12.6171	11.9901	12.6861	12.7676	13.2333	13.4521	11.9646	12.0912	12.4927	11.6622	12.5181	12.1412	13.068	12.2975	11.7886	11.9237	11.8826	13.0435	11.7693	12.2494	11.8197	11.6153	11.7095	11.4488	12.6328	12.288	12.0417	12.8167	11.9475	12.1752	12.2077	11.7958	12.3825	12.8327	13.2175	12.1834	12.2513	12.1998	11.7276	12.1283
HSD11B1	12.3864	11.9368	11.7261	12.7468	12.167	12.3184	12.6078	12.8826	11.4827	12.5176	11.9541	12.7924	12.94	13.149	12.9459	11.8104	12.148	12.2505	11.4884	12.5346	12.0951	13.142	12.6127	11.6608	12.0302	11.9582	12.9671	11.8223	12.4025	11.8503	11.5883	11.6492	11.2254	12.8226	12.2365	11.8062	12.2461	12.0384	12.1351	12.0636	11.5997	12.3281	12.484	13.1539	12.5077	12.2846	12.1896	11.8011	12.1066
LTA	13.6558	14.1377	13.6378	14.3134	13.1953	13.2894	13.2853	13.6156	12.841	13.4374	12.7535	13.511	13.7789	13.7822	13.7052	12.6433	13.3414	13.5876	13.3161	13.8714	13.6817	14.1203	13.6037	12.9846	13.7546	13.355	13.376	12.7286	13.4334	12.89	12.5344	13.2131	12.492	13.9412	13.3012	13.7488	13.0759	12.5928	12.9203	12.6438	12.6763	13.5209	13.9443	14.4412	13.9858	14.0016	13.5909	13.548	13.5607
PSMB8	12.3154	12.1	11.943	12.6695	12.0535	12.3584	12.5444	12.9558	11.489	12.5389	12.0074	12.8701	12.9137	13.1169	12.881	11.8176	12.1233	11.8817	11.8576	12.5263	12.9241	13.1222	12.7601	11.6029	12.0323	12.0141	12.949	11.854	12.3237	11.8939	11.7951	11.5706	11.5979	12.6937	12.3128	12.2093	12.2622	12.015	12.1844	12.3015	11.4678	12.7317	12.6826	13.2891	12.7884	12.5148	12.1066	12.0695	12.5041
IL1RN	12.5729	12.2627	11.9995	12.551	12.192	12.4208	12.5126	12.9668	11.6663	12.6388	12.1587	12.9234	12.9265	13.3708	13.3508	11.8913	12.2544	12.2155	12.0216	12.451	12.7103	13.1701	12.8595	11.7422	12.0115	12.1158	13.0394	11.9348	12.5826	11.865	11.924	11.8473	11.5347	12.7346	12.526	12.2654	12.1855	11.9913	12.1746	12.3735	11.8659	12.6515	12.9243	13.3139	12.5618	12.2351	12.1439	12.3112	12.3192
DES	13.4777	13.0524	13.2836	13.4864	13.405	13.572	13.0862	13.0412	12.109	12.9953	13.2241	13.5578	13.6045	13.6322	14.1619	12.4928	13.1944	13.0829	12.7139	12.9585	13.4263	13.7261	13.0554	13.4118	13.8016	13.5889	14.3948	13.0527	13.3603	13.0046	12.4374	12.4181	13.0096	13.5263	12.9179	13.5422	13.0625	12.4872	12.7027	12.6574	12.4149	13.0752	13.2312	13.5605	12.8114	13.0533	12.6435	13.1302	13.3491
TNFSF11	12.7411	12.4176	11.9983	12.6095	12.2546	12.5719	12.7192	13.0062	11.6222	12.5749	12.1304	12.9897	12.9682	13.2984	13.1994	11.887	12.28	12.4464	11.9483	12.3112	12.6812	13.0835	12.7654	11.6781	12.1183	12.2367	13.0806	11.8963	12.3912	12.0082	11.9079	11.8458	11.4794	12.5876	12.616	12.1873	12.2073	11.9969	12.187	12.2647	11.8715	12.2923	12.6259	12.8932	12.1203	12.2843	12.3762	12.4555	12.286
RPL17	12.5103	12.2231	11.8299	12.5278	12.1476	12.5539	12.7414	12.9341	11.4205	12.48	12.0572	12.9852	12.9486	13.036	12.7764	11.707	12.3819	12.4212	11.9387	12.095	12.8788	12.9995	12.9749	11.6106	11.8563	12.0791	13.0227	11.7655	12.2464	12.0881	11.8261	12.2359	11.2851	12.2186	12.5311	12.1041	12.1514	12.0058	12.1596	12.1494	11.5439	12.1878	12.684	13.0199	12.2063	12.404	12.8421	12.5902	12.276
CCL8	12.9245	12.4831	12.1609	12.7985	12.3494	13.0025	13.244	13.0095	12.1171	12.9082	12.4331	13.1874	13.036	13.3371	13.1335	11.8846	12.3856	12.3376	12.2226	12.1535	12.901	13.1536	12.952	11.7947	12.1627	12.1824	13.1277	12.1544	12.5018	12.4552	12.1346	12.3122	11.8264	12.4802	12.9238	12.8215	12.5229	12.0783	12.3616	12.4823	11.8847	12.3647	13.1394	13.2777	12.1909	12.4236	12.8587	12.6424	12.9
HMHA1	12.5089	12.357	11.9288	12.5676	12.2306	12.5829	13.1617	12.9669	11.7044	12.3867	12.1175	13.1263	12.981	13.1832	12.6834	11.7082	12.3258	12.082	11.9055	11.9358	12.9018	12.897	12.9532	11.5795	11.9007	12.1116	13.0513	11.8279	12.2605	12.0489	11.8969	11.9282	11.5799	12.3887	12.639	12.2762	12.2439	12.0342	12.1781	11.9247	11.6404	12.1992	12.5868	12.7607	12.4483	12.3675	12.842	12.456	12.3068
CCL7	12.5282	12.4938	12.0056	12.6767	12.2814	12.6113	13.2729	12.9326	11.751	12.3958	12.2329	13.0326	12.8632	13.2048	13.0318	11.8513	12.2464	12.58	11.917	12.3404	12.9182	12.8696	13.0061	11.7529	12.1801	12.2207	13.1206	11.8305	12.331	11.9406	11.8705	11.9309	11.5471	12.1188	12.8375	12.2966	12.2548	11.9885	12.3482	12.234	11.6972	12.2697	12.9356	12.6848	12.4676	12.2486	12.6316	12.5	12.3439
MME	12.5825	12.5173	11.9516	12.5907	12.4109	12.2631	12.8713	12.9046	11.6484	12.3724	12.1199	12.9212	12.7188	12.9156	12.8847	11.8058	12.1326	12.2427	11.882	12.4383	12.9294	12.5745	13.0428	11.514	12.1402	12.1422	13.0187	11.668	12.2129	11.9619	11.9137	11.9262	11.4546	12.304	12.4776	12.1956	12.1618	11.99	12.2312	12.1969	11.4779	12.2983	12.8249	12.9618	12.6281	12.428	12.4105	12.583	12.4499
CCL26	11.2724	10.7756	10.6179	11.2879	10.9724	11.1048	11.4635	12.2958	10.0036	10.9677	10.7884	11.703	12.9627	11.4871	10.6089	10.3112	10.6095	11.0625	10.6591	10.0372	12.0916	13.322	11.6816	9.87138	11.0158	10.9211	12.2263	10.5993	10.8935	10.5857	10.4523	10.4443	10.2022	11.1743	11.1993	10.5071	10.6862	10.7824	11.3331	10.7838	10.3093	10.8843	11.2574	12.8717	11.8164	NA	11.4217	11.2024	11.0442
HGFAC	13.0949	12.8663	12.3204	13.1909	12.8712	12.8184	13.24	12.9901	12.0474	12.5794	12.4091	13.1141	12.8864	12.9598	12.9557	12.2007	12.2123	12.2967	12.0643	13.0993	13.1961	12.6548	13.1291	11.6973	12.4679	12.4244	13.0946	11.9597	12.6065	11.9918	12.0982	12.0638	11.7861	13.0895	13.1093	12.4447	12.3659	12.0722	12.3009	12.4841	11.9471	12.5602	12.8298	13.2359	12.8365	12.7525	12.7885	13.0325	12.8923
TNFSF18	13.0471	12.7715	12.1203	12.998	12.5769	12.5025	13.0527	13.082	12.2611	12.8102	12.419	13.213	12.5187	12.9786	13.2085	11.7844	12.2502	12.4598	12.1032	13.0823	13.0705	12.4619	12.8665	11.7798	12.7761	12.3971	13.1136	11.7721	12.3231	11.5484	12.0951	12.0251	11.7969	12.2219	12.9344	12.3745	12.2712	12.0437	12.3327	12.3049	11.8157	12.2097	13.0822	13.0914	12.6461	12.2387	12.4251	12.722	12.2924
DEPDC1	12.6493	12.5181	11.9734	13.0223	12.2701	12.3658	13.1534	13.078	12.2835	12.4788	12.2331	13.0148	12.3747	12.4519	12.8685	11.5044	12.6784	12.1832	12.1706	12.3418	13.2069	12.5006	13.1105	11.5562	12.7274	12.2985	12.9811	11.7917	12.2644	11.4769	12.1671	11.7704	11.3052	11.9278	12.6472	12.1444	12.2943	12.0005	12.248	12.0372	11.6656	11.9479	12.6181	13.1518	12.6087	12.4398	12.4008	12.7964	13.3579
IL16	12.0587	12.8333	12.3008	13.0352	12.4192	13.0354	13.269	13.0952	11.8211	12.501	12.4091	13.0797	12.3562	12.6097	13.1983	11.6102	12.6699	12.525	12.1818	12.5175	12.6964	12.5389	12.7001	11.6782	13.0947	12.4935	13.0856	11.851	12.2836	11.5198	12.2196	12.0273	11.8559	12.4525	13.0296	12.1122	12.3483	12.0291	12.2794	12.3372	12.3583	12.117	13.0033	13.0866	12.6783	12.338	12.4872	12.518	12.0787
JAG1	12.1675	12.4087	12.0502	12.6592	12.1802	12.74	12.7935	12.9978	11.5094	12.4194	12.2763	13.0481	12.1463	12.4836	12.981	11.8355	12.7141	12.1315	12.1008	12.3716	12.5617	12.4263	12.8784	11.4968	12.5897	12.4724	13.0078	11.7068	12.1821	11.7401	12.0984	11.9848	11.5529	12.1821	12.6267	11.8684	12.3203	11.9436	12.1422	11.9679	11.6549	12.0345	12.9754	12.9067	12.4487	12.3661	12.7159	12.1858	12.2617
CCL14	12.367	10.7821	10.7759	10.5019	10.9082	11.3123	11.3233	12.2585	9.86958	10.9452	11.0708	11.6992	10.5623	10.7295	10.9705	10.6392	11.1417	10.6567	11.1932	10.2638	11.148	11.7865	11.5222	10.0939	10.3785	11.0239	12.0709	10.3595	10.4115	10.2949	10.5415	10.6273	10.0106	10.1138	10.6942	11.4458	11.1884	10.6197	11.34	9.93231	10.1327	10.4879	13.1174	11.8259	10.9115	11.757	11.7963	11.4416	11.1407
ITGA5	12.7926	12.4218	12.1191	12.4695	12.1959	12.5926	13.3508	12.9533	11.3238	12.4256	12.31	12.8736	12.0064	12.3279	12.8847	11.8334	12.4595	11.8499	11.9776	11.786	12.4057	12.4049	12.8215	11.4564	11.7907	12.1212	12.9842	11.8323	11.7115	11.6811	11.8858	11.9111	11.5014	12.3145	12.4017	11.694	12.135	11.9335	12.1485	12.2147	11.7329	11.985	12.5928	12.7712	12.4111	12.365	12.3472	12.2443	11.9561
XCL1	12.6795	12.4586	12.1001	12.5461	12.0685	12.3704	13.0964	12.9161	11.3944	12.3814	12.7657	12.8725	12.0684	13.2519	13.1761	11.7202	12.6782	12.0282	11.9153	11.5356	12.2225	12.2979	12.5547	11.4929	11.8414	12.0439	12.9916	11.9982	12.0176	11.6121	11.8636	11.7483	11.5363	12.599	12.4467	11.7997	12.1073	11.8181	12.3139	12.287	12.0754	11.8979	12.6017	12.6974	12.1075	12.195	11.9271	12.4379	11.9675
SOST	12.5304	12.407	12.0473	12.3252	12.2618	12.4917	13.0737	12.932	11.3639	12.3377	12.1956	12.8252	12.0165	12.8682	12.7934	11.7719	12.6213	11.8864	11.8666	11.8421	12.1982	12.2456	12.71	11.3423	11.8018	12.1581	13.0374	12.0181	11.978	11.9828	11.9173	11.639	11.4129	12.6326	12.4983	11.7385	12.0499	11.2412	12.4263	12.1091	11.5046	11.8588	12.4608	12.6323	12.0506	12.373	11.4315	12.0693	12.2077
CCL13	13.0225	12.6075	11.8308	12.6497	12.3882	12.732	13.3527	12.985	11.5338	12.4998	12.3415	12.9886	12.3255	12.6885	13.1579	11.9611	12.3326	12.3365	12.1593	12.0815	12.2155	12.4011	12.2661	11.6826	12.2326	12.2595	13.1843	12.2274	12.1585	11.657	11.9498	12.0176	11.7432	12.7029	13.2584	11.9995	12.092	11.8617	12.438	12.5379	12.0539	12.0813	12.845	12.9239	12.1745	12.3304	11.7946	12.3105	12.1246
TNFRSF17	12.8654	12.4986	12.1375	12.3238	12.347	12.6586	13.1439	13.0964	11.475	12.5985	12.29	12.8764	12.4395	12.1552	12.9516	11.7423	12.5217	12.0867	12.0801	12.2092	12.4066	12.5345	12.8295	11.4888	12.2907	12.345	13.1611	11.9759	12.3463	11.9399	11.7768	11.7517	11.4247	12.1921	12.9784	11.7093	12.1398	11.8487	12.3236	12.3401	11.7107	11.8877	12.4489	12.8925	12.1761	12.5107	12.2865	12.0985	13.5527
CXCL14	12.9966	12.6879	12.3278	12.7074	12.4431	12.8437	12.6441	13.5949	11.7034	12.9023	12.4054	13.2348	12.4782	12.7656	13.238	12.0045	12.4366	12.2718	12.0588	12.2459	12.3361	12.6508	12.633	11.5436	12.513	12.7052	13.5249	12.14	12.1046	11.9296	12.0093	11.8801	11.6122	12.1952	12.7504	11.9059	12.2824	11.8683	12.4248	12.4499	11.9649	11.9387	12.7226	13.1009	12.2742	12.3978	12.6154	11.7919	11.9004
MRC1	12.5167	12.3384	12.1807	12.2222	12.3918	12.5105	12.6793	13.5661	11.5731	12.6376	12.219	13.0859	12.3403	12.0598	12.9837	11.9015	12.1816	11.9648	12.005	12.1758	12.0472	12.41	12.6179	11.4458	11.927	12.958	13.4811	11.9638	12.2557	12.0879	11.8889	11.8071	11.2996	12.1976	12.7136	11.9505	12.1518	11.9608	12.1176	12.244	11.5041	11.7112	12.4877	12.9594	12.4593	12.2725	12.5696	11.6806	11.9806
IFNL2	12.9063	12.6648	12.0976	12.7058	12.5968	12.8787	12.573	13.4299	12.3138	13.0384	12.1818	13.137	12.4274	12.653	13.0979	12.0894	12.7458	12.3108	12.1727	12.515	12.026	12.7369	12.6489	11.5412	12.1289	13.0998	13.8677	12.1882	12.6884	12.3306	12.008	12.0085	11.5813	12.5638	12.8777	12.2649	12.3632	12.0823	12.4786	12.4652	11.9998	12.046	12.8996	13.0884	12.4854	12.537	12.7417	11.7965	11.9551
IGHG3	13.3093	13.0342	11.8663	13.1734	12.5658	13.0619	12.2989	12.8132	12.0687	12.9883	11.9819	13.0679	12.6023	13.5785	14.7149	12.1494	12.0052	12.5076	12.1725	12.0013	12.1553	13.0262	11.8532	11.844	12.3291	13.1219	13.5949	11.9262	12.4256	12.1373	12.2485	11.956	11.8541	13.1039	13.1036	12.282	12.2374	12.0697	12.6376	12.6219	12.4252	12.1752	13.1025	12.3073	12.039	11.842	12.2766	11.7678	11.4577
IL34	12.4861	13.0957	11.8546	12.7787	12.4925	12.784	12.6192	13.1093	11.9565	13.2576	12.4536	13.2916	12.5861	12.9221	13.3553	12.1935	12.6611	12.3333	12.2811	12.6322	12.2575	12.7415	12.3155	11.8264	12.594	13.185	13.4182	11.8559	12.2394	12.5477	12.1711	12.0058	11.5831	13.0834	12.8749	12.2752	12.6349	11.929	12.4888	12.2582	11.9541	12.9248	13.0408	13.347	12.4407	12.612	12.6097	12.3804	12.0636
MIP	13.5737	13.6017	13.7212	13.5261	13.4749	13.3991	13.2998	14.4508	12.7164	13.6912	13.588	13.7862	13.5938	13.3566	13.1337	12.757	13.4505	12.3725	12.7839	12.8217	13.2424	12.7385	13.9305	12.9858	14.2866	14.1574	13.8813	12.7889	13.2312	13.3156	12.5924	13.4498	12.7228	13.6254	13.549	13.2742	13.3999	12.694	12.9775	12.6047	12.536	13.6073	13.3096	13.6927	13.0046	13.0556	12.3478	13.5004	13.3415
CCL18	12.8866	13.1941	12.6341	12.9034	12.2187	12.8872	12.5172	13.266	11.7714	13.2594	12.4536	13.2677	12.7207	12.876	13.2832	12.3559	12.7695	12.1186	12.2873	12.7159	12.2654	11.9915	13.043	11.885	12.7608	13.0727	13.5187	11.9001	12.2993	12.3831	12.0766	11.9546	11.5559	13.0763	12.9648	12.2459	12.5751	12.3124	12.516	12.2712	11.9637	12.67	13.03	13.0846	12.3239	12.6143	12.1437	12.6198	11.9975
ACP2	12.4603	12.9188	12.4553	12.3199	12.2494	12.6821	12.4612	13.3606	11.7451	13.1361	12.2994	13.0552	12.5069	12.1434	12.9594	12.3072	12.3953	11.8104	12.1833	12.4681	12.4877	11.7928	12.9703	11.7745	12.1832	12.2971	13.318	12.0167	12.1521	12.8319	11.7839	12.0502	11.4452	12.043	12.2287	12.2445	12.4982	12.0856	12.2381	12.1256	11.8002	12.2624	12.6356	13.029	12.3964	12.4062	12.1842	12.62	12.0924
IFNL1	12.678	13.0689	12.5233	12.7984	12.3551	12.8058	12.5642	13.4268	11.8391	13.1615	12.4477	13.2055	12.3952	12.6042	13.1662	12.0921	12.3907	11.7978	12.3179	12.5205	12.6778	12.3097	12.7538	12.1338	12.5452	12.6407	13.8421	12.108	12.5632	12.6295	11.8838	12.1524	11.6762	12.2996	13.1377	12.5295	12.3616	12.1879	12.4506	12.6241	11.8762	12.163	12.9169	13.1086	12.2803	12.2787	12.3372	12.5663	12.0496
PTGS2	13.2695	13.2581	12.5001	13.1807	12.089	13.0351	12.2191	12.818	11.7647	12.5775	12.0814	12.8686	12.5541	13.2593	14.6553	12.05	12.1378	12.2751	12.2231	11.9971	12.168	12.8603	11.1708	12.2035	13.0114	12.8135	13.2546	12.2281	12.7054	12.5031	11.9209	11.9027	11.8241	12.782	12.601	12.1025	12.1688	12.1444	12.5096	12.5533	12.4017	12.0449	12.9354	12.3882	12.0493	11.7714	12.257	11.5555	11.6302
CXCL17	12.6626	13.2115	12.7875	12.8377	12.3649	12.6863	13.081	13.2744	11.8023	13.1141	12.4102	13.3461	12.6703	12.9841	13.0152	12.1002	12.3851	12.0658	12.2516	12.3856	12.0503	12.7844	12.8595	12.1589	12.8952	12.1841	13.0387	12.1869	12.6747	12.195	11.8807	12.129	11.6511	12.4586	13.1536	11.9517	12.4602	12.1542	12.393	12.1814	12.118	12.123	12.7457	13.1059	12.2286	12.1761	12.1975	12.2058	11.9586
ANXA5	12.4656	13.0928	12.8543	12.4191	12.4635	12.7397	13.1309	13.1695	11.7419	12.9164	12.3502	13.0109	12.475	12.5272	12.1378	12.1295	12.3674	11.7325	12.2559	12.3056	12.4991	12.8591	12.9952	12.077	12.6362	11.8596	13.163	12.0983	12.7249	12.5696	11.6845	11.9291	11.4644	12.4677	12.8741	12.1944	12.1727	12.068	12.3238	11.8943	11.7288	12.2208	12.7229	13.2395	12.1082	12.1438	12.194	12.4302	11.9249
LTB	12.7782	13.2665	12.9581	12.9103	12.4749	12.3432	13.14	13.3986	11.9213	13.0948	12.374	13.1883	12.6712	12.9264	12.7603	12.1639	12.0837	11.9369	12.4628	12.4427	11.742	12.7186	12.8876	12.2794	12.0468	12.1078	13.1997	11.4876	12.9902	13.1421	11.8545	12.1313	11.7438	12.8483	12.8619	12.5158	12.0566	12.0553	12.5548	12.2402	11.9227	12.1849	13.0143	13.3446	12.2134	12.2739	12.3486	12.6513	12.0026
GLB1	12.5228	13.257	12.5816	12.5675	12.6547	12.3897	13.0107	13.1888	11.9975	13.0601	12.3827	13.0429	12.565	12.7295	12.1828	12.2973	12.1681	11.9826	12.5352	12.7005	12.7537	13.2642	13.1156	12.326	12.4892	12.0015	13.2216	11.0392	13.0108	12.9906	11.9472	12.2019	11.6786	12.7383	12.7465	12.3267	12.326	12.1412	12.562	12.3172	11.7025	12.2889	12.844	13.4901	12.3204	12.7538	12.2793	12.7933	12.2617
IL24	12.7444	13.2665	12.8328	12.7443	12.5908	13.0175	13.0829	13.2976	11.9585	13.0159	12.356	13.2129	12.3018	12.9748	13.0207	12.137	12.3959	12.0451	12.4472	12.4547	12.4849	13.0682	12.8745	12.2873	12.7857	12.1332	13.3813	10.9448	12.9531	12.4517	11.6434	12.0919	11.6647	13.0895	12.6602	12.2577	12.1947	12.1774	12.3044	12.5193	11.6977	12.0748	12.9234	13.2715	12.0588	12.3485	12.3301	12.4919	12.0056
HMGCR	13.1561	13.1719	11.5143	13.0501	12.6265	13.1673	12.8015	13.1591	12.089	13.0197	12.4085	13.2231	12.6627	13.0835	13.3276	12.332	12.1126	11.672	12.5537	12.4286	12.8011	13.0193	12.7249	12.4527	12.9571	12.5467	13.4652	11.2637	13.0576	12.4218	11.8831	12.1858	11.8059	12.7424	12.8109	12.4248	12.1502	12.4405	12.0679	12.6068	11.7836	12.0256	12.8328	13.0704	12.287	12.4699	12.3863	12.5588	11.9646
CCL23	11.1191	11.7829	10.6971	10.7902	10.5416	11.6669	11.9615	12.3837	10.332	11.8804	11.0049	12.7588	11.5296	12.1757	11.2649	11.1156	11.0575	9.94666	11.2351	11.4253	12.0248	11.7894	12.1408	10.9675	10.936	11.864	12.6777	10.5503	12.1071	10.285	11.0905	10.7338	10.353	11.0168	11.1308	11.9355	10.4447	11.2494	11.2618	10.9192	11.0374	11.9472	11.9329	13.1548	11.2436	12.0429	11.7826	11.173	10.9891
CDCA7L	12.6687	12.7344	11.6816	12.7808	11.7021	12.8945	10.6544	12.7629	11.4642	11.5411	11.5239	12.4799	12.2043	12.3462	14.1781	11.872	12.546	11.496	11.7126	11.3997	12.2504	11.0807	10.2051	11.5857	12.5911	11.8296	13.3868	10.4997	12.248	12.4678	11.2025	11.6114	11.6288	12.1139	12.7648	12.9521	11.0807	12.1214	11.1371	12.6546	11.478	12.0467	12.3112	11.7785	11.7647	11.5808	11.3732	13.1743	11.255
IL3	12.7255	12.9865	12.4455	12.8486	12.5216	13.2118	12.7544	13.0492	11.9818	12.9476	12.395	13.1413	12.6546	12.367	13.2109	11.8925	12.6009	11.7127	12.2828	12.3549	12.5776	11.7391	12.6019	12.2737	12.7584	12.5239	13.3568	12.0917	12.9035	12.3147	11.7533	12.0981	11.6884	12.2299	12.8892	12.075	11.9626	12.2358	11.8151	12.4618	11.5925	12.5147	12.3554	12.6149	12.2242	12.2311	12.1741	12.2545	11.497
IFNA17	12.5959	12.9307	12.4798	12.5008	12.7338	12.5406	13.021	13.035	11.9751	12.8389	12.3459	13.1107	12.8764	12.149	12.9843	11.5246	12.4158	11.6585	12.3522	12.4426	13.0213	11.1461	12.6213	12.2933	12.35	12.3679	13.2188	12.0639	12.8488	12.3702	11.6661	12.1433	11.4014	12.2949	13.0045	11.9755	11.9882	12.1082	11.9174	12.2123	11.3383	12.2885	12.8452	12.4641	12.3847	12.1963	12.3731	12.1102	11.382
IL37	12.7082	13.1238	12.5211	12.6952	12.8648	12.0575	13.0243	12.987	12.0288	12.8291	12.4299	13.1959	12.8738	12.6657	13.1956	11.6669	11.8412	12.0537	12.3377	12.3824	12.8898	10.8201	12.3164	12.3616	12.5474	12.668	13.4416	12.1685	12.9074	12.6247	11.84	12.251	11.5771	12.4991	12.8674	11.9983	12.0618	12.2121	12.5432	12.4469	11.5656	12.5532	13.0224	12.5485	12.4887	12.3173	12.3426	12.4975	11.5444
KRAS	12.466	12.9312	12.7016	12.4489	12.6275	13.1027	12.8962	12.8931	11.9235	13.0855	12.2885	12.9849	12.5453	12.1224	12.9538	11.6398	11.201	11.7318	12.2485	12.3045	12.0372	12.2626	12.0086	12.2542	12.212	12.6902	13.2594	12.5025	12.965	12.334	11.567	12.1379	11.4217	12.4441	12.5654	12.0795	11.9236	12.0125	12.4208	12.29	11.3283	11.9857	12.8835	12.7632	12.1746	12.2177	12.2353	12.2061	11.4847
IL9	10.4571	11.412	10.6468	10.9362	11.1324	11.045	11.4241	12.3067	10.6895	11.6995	10.9894	11.7952	11.3756	10.935	10.6076	10.2878	9.07191	10.0974	11.3332	10.9769	11.3145	11.6735	10.879	11.1315	10.5536	11.2811	12.4232	11.278	11.4758	10.7892	10.3661	10.7795	10.2964	11.0204	11.1221	10.6324	10.6809	10.2904	11.3969	11.0269	10.1634	11.44	11.4856	11.8845	11.7846	11.4785	11.5025	10.6931	10.6973
WHSC1	12.2043	12.9573	11.9913	11.9922	12.4498	11.9312	12.8539	12.8808	11.9171	12.9371	12.3564	12.9477	12.3782	12.1464	12.8896	12.1426	11.9171	11.8581	12.2777	12.2917	13.002	12.7174	12.103	12.4838	11.774	12.4735	13.2275	12.4974	12.9413	12.5369	11.3768	12.1154	11.4817	11.7639	12.7966	11.6902	12.0981	11.5557	12.3478	12.2287	11.3869	12.3717	12.9632	12.8125	12.3661	12.2917	12.2626	12.2602	11.8813
PIK3C3	11.7474	12.4551	11.6534	11.9389	12.2621	12.6333	12.5731	12.8178	11.6616	12.564	12.1522	12.6856	12.1327	11.988	12.4762	11.4237	11.7172	11.5591	12.0604	12.0949	12.6916	12.4336	11.6647	12.1399	11.5312	11.4571	13.0551	12.3121	12.5369	12.2408	11.2354	11.8195	11.1962	11.3486	12.0399	11.568	11.608	11.867	12.0917	11.5509	11.2778	12.3048	12.5114	12.263	12.2561	12.0787	12.0178	11.99	11.646
MVD	12.5276	13.1544	12.7284	12.4764	12.8453	13.2368	13.1508	12.9501	12.1814	13.1507	12.562	13.1148	12.6865	12.7999	12.835	11.9225	12.1789	11.7027	12.2851	12.1307	13.075	12.4503	13.0097	12.8208	13.0728	12.4179	13.2508	12.6209	13.075	12.8813	11.6557	12.247	11.5429	11.8033	12.7115	11.7522	12.2908	12.1867	12.3016	12.159	11.6538	10.9717	12.8539	12.7921	12.7974	12.4703	12.4715	13.0266	12.0961
IL1F10	12.6254	13.0692	12.2843	12.4598	12.9744	13.3928	12.8943	13.0418	12.0856	12.965	12.5081	13.2899	12.8158	12.9435	12.919	11.5118	11.8401	12.2875	12.3023	12.008	12.4009	11.9829	12.837	12.6363	12.2385	12.3472	13.2364	12.5674	12.9288	12.2332	11.6673	12.2458	11.7281	11.6473	12.234	11.8176	12.1037	11.7926	12.2576	12.1763	11.9641	11.8953	12.4566	12.635	12.486	12.238	12.5527	12.5457	11.8842
PTHLH	12.0375	12.4478	11.8161	11.907	12.7237	12.8924	12.4837	12.8512	11.9305	12.4964	12.1609	13.0473	12.3	11.9538	11.9108	10.9962	11.6643	11.4873	12.0252	11.5374	11.8131	12.0364	12.4963	12.1463	11.123	11.3857	13.0255	12.2675	12.59	12.2052	11.31	11.9018	11.3477	11.2887	11.7544	11.4723	11.6276	11.5956	12.2544	11.2497	11.3275	11.8154	11.7122	12.2557	12.7262	12.1247	12.2732	11.8686	11.6184
IL11	12.5395	12.9296	12.236	12.4463	13.1122	13.5377	12.8958	13.4255	12.3123	13.1912	12.6238	13.6209	12.5324	12.6435	13.1851	11.634	11.8041	11.9099	12.1274	11.7729	12.1687	12.2781	12.2083	12.2797	11.5234	11.9364	13.6296	12.2885	12.9228	12.6008	11.8346	12.5162	11.9047	12.0126	11.9561	12.0654	12.1454	11.5317	12.1237	12.3201	11.9668	11.7957	12.5899	12.6975	12.5914	12.4038	12.7309	12.2683	11.7656
MTOR	12.0979	11.868	11.4838	12.9025	12.0853	12.2887	11.9097	13.0212	11.4749	12.3156	11.8309	12.9343	12.8031	13.2543	14.1625	12.2864	11.9909	12.5147	11.4918	11.7509	12.4652	12.5109	11.9502	11.7358	11.8907	11.7131	13.161	11.7044	11.6886	11.9999	11.3599	11.4757	11.316	12.7492	12.4521	12.6772	13.2184	11.7453	12.1471	12.4108	11.9956	12.2041	13.0631	13.1267	12.2528	11.9287	12.1015	11.6049	12.1746
CD14	12.2176	12	11.8767	12.6181	12.1532	12.3525	12.3091	12.7911	11.3335	12.521	11.924	12.8027	12.8066	13.1869	12.973	11.9925	12.0719	12.3426	11.5848	12.5922	12.6446	13.0959	13.0125	11.8733	11.9471	11.9645	12.9126	11.8428	11.7528	11.9617	11.4684	11.6329	11.2403	12.94	12.2847	11.732	12.2962	11.8228	12.1208	12.1052	11.7539	12.2164	12.8125	13.2201	12.7798	12.4565	12.2827	11.73	12.6728
SST	12.2344	12.0799	11.7254	12.5231	12.1029	12.3449	12.2331	12.8364	11.4986	12.6218	12.0111	12.5847	12.7383	13.3667	13.6577	12.1116	11.9801	12.6033	11.5884	12.5796	12.5985	12.6365	12.4659	11.8343	11.9667	11.9524	13.0748	11.8147	11.8727	11.8825	11.5561	11.6747	11.3892	13.0448	12.278	12.1739	12.2918	11.9401	12.1425	12.4695	11.6431	12.2905	12.9667	13.2049	12.8191	12.3066	12.241	11.6055	12.1692
LY9	12.3635	12.019	11.6666	12.4525	11.9078	12.3866	12.3995	12.8343	11.4677	12.5131	11.8885	12.7368	12.6996	13.1281	12.9132	11.8451	12.0878	12.3312	11.6148	12.835	12.889	13.0522	12.788	11.6677	11.9384	11.7367	12.9337	11.6195	11.9941	11.8729	11.5695	11.7415	11.2142	13.0789	12.2981	12.1571	12.3015	12.0679	12.2054	12.2898	11.4295	12.8827	12.491	13.3678	12.7626	12.4536	12.2664	11.7629	12.2392
CD19	12.8488	12.409	11.9329	12.676	12.7378	12.372	12.6487	12.8473	11.5746	12.8346	12.1284	12.8067	13.0118	13.1673	13.002	12.3723	12.3	12.166	11.6369	12.7105	13.3577	12.8841	12.9451	11.7541	12.0745	11.9551	13.0043	11.8198	12.0211	11.925	12.3906	11.8511	11.3639	12.6976	12.5087	12.2603	13.5824	12.1272	12.4576	12.6299	11.6894	12.7643	12.5333	13.5007	12.8455	12.4701	12.5283	12.2519	13.4509
PCNA	12.5456	12.1938	11.7898	12.4766	11.9981	12.3451	12.7407	12.9185	11.4841	12.5804	11.9742	13.0775	12.9446	13.1802	12.983	12.1357	12.1635	12.2275	11.6753	12.6822	12.8204	12.6213	12.9559	11.6401	12.106	11.9755	12.9879	11.6968	12.0349	11.908	11.6594	11.6561	11.2475	12.7813	12.4475	12.2772	12.3071	11.8932	12.1854	12.1675	11.5704	12.4072	12.2414	13.3126	12.8048	12.4654	12.3906	11.8228	12.1798
PTPRC	12.5014	12.2607	11.8429	12.5339	12.1222	12.59	12.8098	12.8442	11.5673	12.6666	12.0374	12.823	12.8533	13.3217	13.3404	11.9857	12.1328	12.3706	12.06	12.4436	12.6314	12.9098	12.5205	11.8004	12.1198	11.9878	12.9992	11.6964	12.0722	11.8937	11.8784	11.7158	11.3998	12.6729	12.422	12.1449	12.17	11.808	12.2182	12.3041	11.6902	12.31	12.5161	13.1734	12.4925	12.6014	11.9888	11.7697	12.3971
IGF1R	12.3292	12.1208	11.8677	12.4884	12.0266	12.341	12.8132	13.1474	11.5488	12.6128	12.064	12.9347	12.9623	13.1169	12.7569	11.8035	12.229	12.025	11.8191	12.1911	12.8924	12.3754	13.0606	11.6201	12.0414	12.0187	12.9848	11.7029	12.0106	11.9277	11.7418	11.6616	11.3549	12.63	12.4448	12.148	12.3956	11.973	12.2585	12.0285	11.4954	12.2167	12.2354	13.1254	12.2894	12.733	12.2759	12.0036	12.4652
EEF1A2	12.4469	12.1792	11.8182	12.4348	12.1642	12.3337	12.8133	12.9084	11.4744	12.5317	12.076	12.9652	12.925	13.2424	13.1714	11.7919	12.1569	12.2843	11.9017	11.8774	12.7031	12.6404	12.7471	11.6708	12.0791	12.0469	13.0826	11.8629	12.1551	11.9627	11.8383	11.7144	11.4026	12.5326	12.6699	12.1092	12.4777	11.9017	12.1879	12.1801	11.6688	12.2177	12.4685	12.9973	12.392	12.7193	12.4505	12.0066	12.3902
FGFR3	12.2891	12.3031	12.105	12.6133	11.851	12.0397	12.4423	12.8267	11.4227	12.2289	12.0143	12.8708	12.3799	13.4723	15.0113	11.707	11.9692	12.1417	11.7756	11.6023	12.2602	12.2021	11.7217	11.789	11.6853	12.0049	12.9412	11.9983	11.8178	11.5461	11.6544	11.5841	11.5713	12.3474	12.1682	11.9531	12.1179	11.5901	12.1162	12.4495	11.8882	12.1594	12.582	12.2919	11.9199	11.844	12.079	11.5873	11.6007
CDH5	12.6707	12.9294	12.5107	13.2692	12.2127	12.5935	12.9433	12.8718	12.0698	12.5307	12.2158	13.0696	12.7134	13.5165	14.6876	12.3217	12.3748	12.2971	12.1351	12.1676	12.6435	12.8822	12.5151	12.109	12.2179	12.3824	13.0702	12.0888	12.1962	12.1745	11.9678	12.2552	11.9183	13.1628	12.8296	12.607	12.2441	11.838	12.3095	12.5498	12.2562	12.3703	13.0389	12.7971	12.4401	12.197	12.5205	12.4015	12.7732
XBP1	12.5365	12.2306	11.975	12.6126	12.1848	12.3069	13.2732	13.032	11.5947	12.5091	12.0882	13.1269	12.8233	13.0645	12.8203	11.8616	12.2018	12.012	11.843	12.4913	12.9362	12.7354	12.7588	11.5966	11.8706	12.1501	12.9959	11.6601	12.0678	11.934	11.7224	12.1287	11.4257	12.2462	12.8456	12.1494	12.3732	11.8451	12.2503	11.9212	11.4408	12.0616	12.8048	13.0546	12.2251	12.5455	12.5357	12.2503	12.4103
MYC	12.5084	12.4592	12.0665	12.6911	12.2063	12.5	13.1547	12.958	11.675	12.3476	12.1998	13.2653	12.7889	13.2702	13.1919	12.0963	12.1437	12.2243	11.9277	12.8272	12.6878	12.7661	12.3068	11.6962	12.0431	12.0827	13.0114	12.016	12.2092	12.0362	11.8903	12.0428	11.6299	12.5221	12.7374	12.3167	12.096	11.9124	12.3052	12.1962	11.9457	12.2926	12.9956	12.9988	12.2882	12.5724	12.7545	12.1592	12.3952
NOTCH1	12.4404	12.2515	11.868	12.3517	12.1985	12.3159	12.8334	12.9538	11.5271	12.2816	12.0974	13.1924	12.4235	12.8678	12.6095	11.6155	12.195	11.4767	11.7985	12.4207	12.8962	12.4938	12.5906	11.5238	11.8796	11.9604	12.8927	11.6923	11.9879	12.0713	11.5555	11.8601	11.3068	11.958	12.5915	11.8718	12.1514	11.7659	12.2072	11.9281	11.5617	12.1022	12.4621	12.9206	12.2911	12.4048	12.7554	12.0629	12.2235
CD22	12.5396	12.5129	11.9858	12.52	12.341	12.5918	12.5969	12.9063	11.8272	12.3635	12.1371	12.984	12.269	13.0565	13.2565	11.8617	12.0615	12.2646	11.9541	12.4236	12.4702	12.2573	12.1317	11.7949	12.135	12.1148	12.9749	11.8813	12.1703	11.8685	11.878	11.8826	11.6117	12.382	12.7526	11.956	12.1569	11.8544	12.4084	12.3028	11.7355	12.1557	13.0228	12.7757	12.6122	12.378	12.7435	12.1291	12.2643
WBSCR22	11.1919	11.0085	10.5993	11.1611	10.7265	10.5736	11.5271	12.2671	10.2985	10.9699	10.8614	11.8312	10.8127	11.577	10.836	10.4848	11.0087	10.7937	11.0535	10.5361	11.5459	10.6853	11.1433	10.0074	10.6374	11.02	12.1596	10.7615	10.6836	10.3499	10.5569	10.5012	10.1623	10.8911	10.6722	10.8019	10.7464	10.6224	11.3869	10.6353	10.933	11.1222	11.744	11.7376	11.7874	11.8272	11.7256	11.0603	11.4819
NEDD8	14.1742	14.2957	13.51	14.6327	14.9905	14.2307	14.2692	13.6517	13.8138	13.9366	13.866	13.8976	13.6643	14.0038	15.3678	12.6528	14.4184	14.0095	14.8239	13.9086	14.8839	14.0251	13.6383	13.5576	14.1689	13.5377	14.7883	12.7883	14.2045	14.2491	13.2736	13.9829	13.7116	14.0113	14.154	13.6934	13.651	13.3586	13.1091	12.7591	12.6055	13.6641	14.5444	14.3757	14.233	14.0219	14.9118	14.5122	13.9186
CDH2	12.8762	12.5864	12.1682	12.8427	12.3032	12.5976	13.0676	13.0418	11.7988	12.4197	12.6308	13.0973	12.8505	12.3225	12.9065	12.1134	13.2731	12.4723	12.801	12.3289	13.0611	12.1206	13.0989	11.8287	12.9352	12.2382	13.1437	11.7804	11.9387	11.8693	11.6776	12.14	11.5856	14.724	14.0452	12.6784	13.6393	11.9469	12.2588	12.617	11.6344	12.2783	12.7885	13.2419	12.7929	12.7435	13.0641	12.7436	12.5607
FOS	15.3894	15.5267	15.5267	15.5334	15.4673	15.5333	15.6242	14.9508	14.9685	15.5772	14.9875	14.9152	15.4279	15.3678	15.5529	15.5334	15.6242	15.6242	15.5267	15.5141	15.4874	15.5771	15.5737	15.5738	15.6242	15.1932	15.6242	15.1964	15.3282	15.3284	14.9227	15.5738	15.5738	15.6242	15.4863	14.9965	15.5072	14.9217	15.2147	14.8671	14.602	15.3894	15.4477	15.4861	15.598	15.3272	15.5737	15.4278	15.1741
UCHL1	12.6339	12.3405	12.099	12.503	12.0026	12.7634	13.1975	13.0215	11.592	12.4683	12.1853	12.9281	12.502	12.346	12.8094	11.9437	12.72	12.1473	12.1056	11.9728	12.5001	12.3962	12.9667	11.6333	12.598	12.1969	12.9517	11.6018	12.1893	11.6209	12.0359	11.8123	11.5574	12.9407	12.6017	11.8958	12.1383	11.5864	12.1997	12.0906	11.4635	12.3064	12.8052	12.8481	12.3736	12.3325	12.7367	12.2395	12.3234
JAK2	12.3836	12.3809	11.4654	12.7436	11.6639	12.1186	11.6807	12.9649	11.5057	11.844	11.8559	12.8835	12.167	12.3725	13.2271	11.513	12.6337	12.1879	11.7034	11.0336	12.319	11.9811	11.5518	11.3415	12.2498	11.7383	13.203	11.7126	12.1259	11.9358	11.7056	11.6164	11.5228	12.5704	12.5758	11.7993	11.8739	11.663	12.0376	12.5393	11.5018	12.3106	12.7097	11.999	12.0815	11.7424	12.3063	11.6623	11.8578
CD34	11.1064	10.7019	10.7613	11.1074	10.4736	10.8269	11.5128	12.3268	10.0641	10.8927	10.9818	11.5838	10.9259	10.9892	11.3519	10.7586	11.249	9.7997	10.8425	10.1409	11.4319	11.7822	11.0937	9.70652	11.1893	10.8793	11.6817	10.5371	10.6575	10.4724	10.5081	10.2015	10.4143	11.3492	10.486	10.4793	10.3785	9.50526	11.1922	10.8124	10.2737	10.4598	11.1436	11.644	11.023	11.4876	11.9511	10.5513	11.0957
CDKN2A	12.96	12.6873	12.1195	12.9522	12.4702	12.9865	12.9062	12.9174	11.7368	12.6001	12.3986	12.9899	12.6992	12.603	13.4129	12.1446	12.9133	12.3115	12.2113	11.9362	12.3975	12.538	12.2978	11.6588	12.8156	12.516	13.1462	12.1076	12.3371	12.2599	12.1452	11.9141	11.8135	13.1605	13.1147	12.072	12.5272	12.1036	12.251	12.4652	11.8696	12.113	13.0711	12.7026	12.4113	12.5906	12.5462	12.1083	12.1873
SLC2A4	12.087	12.0114	11.629	12.2642	11.7645	12.1059	12.9877	12.7442	11.1215	12.2204	12.0129	12.6634	12.4205	12.2528	12.4807	12.0122	12.4143	11.8192	11.6277	11.9459	11.7404	12.0023	12.7749	11.7708	12.2417	11.8671	12.9487	11.6213	11.972	12.074	11.4766	11.5755	11.6203	12.3367	12.1746	11.7232	12.1649	11.8772	11.9582	12.2521	11.5054	11.7588	12.2734	12.1602	12.0592	12.0246	11.5382	12.0494	12.0796
BAX	12.4626	12.1114	11.9003	12.3375	11.6992	12.0489	12.9801	12.7506	11.2084	12.1006	12.1921	12.8101	12.1905	12.6254	12.6187	11.8922	12.3232	11.871	11.5591	11.7166	11.4405	11.8069	11.9813	12.0472	12.4483	11.9877	13.0309	11.7698	11.8079	11.2829	11.6424	11.5464	11.4864	12.2364	12.1544	11.8068	12.3646	11.8672	11.9229	12.3399	11.7177	11.7258	12.3439	12.0996	11.9618	12.4628	10.9467	11.3539	11.8733
PLAUR	12.1597	11.988	11.516	12.2528	11.5529	11.9621	13.0092	12.7955	11.1602	12.1484	12.1779	12.6145	12.4507	12.3176	12.8177	11.7645	12.4153	11.9123	11.6155	11.3922	11.5255	11.9679	12.6178	12.0897	12.0371	12.0712	12.9116	11.3729	11.5663	11.3295	11.6202	11.4033	11.3032	12.245	12.0734	11.8045	12.4971	11.8475	12.0763	12.1524	11.6012	11.628	12.1995	12.2586	11.9609	12.5367	11.4285	11.6508	12.0508
HRAS	12.3632	11.7361	11.7578	12.8195	11.5158	11.8028	12.5321	12.7935	11.2301	12.1247	12.1454	12.7745	12.8009	12.2021	12.4938	11.496	12.3995	11.5238	11.7651	11.1785	11.9536	12.2086	12.6868	11.5567	12.0464	11.9006	12.7809	11.4889	11.4792	11.546	11.4775	11.4991	11.2342	12.2827	12.089	11.763	12.5889	11.9034	11.9753	12.0705	11.3422	11.3264	11.7464	12.4001	11.9834	12.3292	12.0107	11.6611	11.8184
AKT1	13.1065	12.2574	11.6798	12.6716	12.0325	12.3792	12.1942	12.8287	11.5915	12.1619	11.9933	12.5658	12.0807	12.1453	12.6192	11.5963	12.6017	11.6684	12.0112	11.415	12.184	12.4805	12.4802	11.4528	12.1365	11.7276	12.8981	11.9694	12.0964	12.1661	11.706	11.7927	11.8915	12.706	12.2123	11.9348	12.639	12.1343	11.7852	11.8262	11.4303	11.9179	12.2597	12.6204	12.2272	12.7857	12.2007	11.7807	11.935
CCR3	12.8983	12.5552	12.1986	12.9489	12.1163	12.5625	12.5306	13.3688	11.7085	12.9549	12.4333	13.1997	12.8602	12.2449	12.8448	12.0998	12.568	11.6377	11.9455	12.3239	12.3459	11.6882	12.7391	11.8224	12.7493	12.5254	13.1368	11.9579	11.9435	12.1338	11.8631	12.075	11.6966	12.7308	12.3843	12.1313	12.7319	12.0697	12.4097	12.3613	11.7608	12.1494	12.7203	12.7041	12.2748	12.6817	12.0805	12.059	12.2571
CXCL6	11.2825	11.2445	10.2106	11.3499	10.6744	11.2835	11.1133	12.604	10.466	11.2834	11.7252	11.869	11.0889	10.9417	10.802	10.8323	11.4705	10.1012	10.9381	10.6509	11.7504	11.2829	11.5927	10.08	12.8853	10.9801	12.2251	10.8019	10.5351	11.2759	10.4824	10.6845	10.3951	11.1083	10.4148	10.7204	11.6888	10.6448	11.2634	10.872	10.2378	10.4749	11.2241	11.3322	11.0339	11.4507	10.7446	10.6928	10.671
CD27	12.5547	12.56	11.6621	12.7635	11.8924	12.5452	12.3386	13.199	11.667	12.799	12.2245	13.1093	12.5164	12.4804	12.8984	11.9364	12.5628	11.5496	12.072	12.1599	12.1418	11.05	13.0038	11.9249	12.5133	12.4238	13.1053	11.6821	12.222	12.5257	11.7691	11.8214	11.4617	13.0282	12.2738	11.9855	12.6147	11.9338	12.2066	12.224	11.3426	11.8631	12.3335	12.6661	12.0574	12.2482	11.8708	12.1201	11.8525
IRF4	12.2208	12.1854	11.4767	12.3256	11.6519	11.8858	11.9982	12.8967	11.2599	12.4303	11.9575	12.6035	12.5285	12.3518	12.533	11.3097	12.2835	11.0783	11.84	12.2283	12.0317	11.7569	12.6034	11.4601	12.0817	11.9509	12.9626	11.6001	11.741	12.1706	11.4743	11.4426	11.1814	11.8109	11.8031	11.6957	12.578	11.7813	11.926	11.5694	11.1651	11.804	12.0645	12.5427	11.8503	12.1078	11.9594	11.5958	11.4337
HBEGF	12.8442	12.7351	12.1639	13.0998	12.2759	11.9729	12.4133	13.4601	11.6634	13.0954	12.3945	13.115	12.6377	12.4961	12.9369	12.1044	12.8184	11.7099	12.1843	12.3768	12.4635	12.5589	13.0184	11.831	12.8987	12.2224	13.2227	12.2367	12.2656	12.7714	12.0037	11.9192	11.6838	12.7539	12.4846	12.0945	12.6374	12.1045	12.341	12.3586	11.3818	12.4372	12.3382	13.0362	12.0991	12.6339	12.1717	12.4278	11.904
EDA	13.0455	12.996	12.1941	12.9659	12.3852	12.6414	12.4446	13.4149	11.8008	13.0293	12.4193	13.0673	12.8804	12.8856	13.0976	12.2848	12.5307	12.0798	11.9626	12.3904	12.4499	12.5584	12.5852	11.7947	13.0698	12.2262	13.4864	12.2937	12.5482	12.5781	11.999	11.9486	11.6125	12.5629	12.4328	12.1114	12.606	12.1305	12.3303	12.2813	11.6095	12.6866	12.4678	13.3348	11.939	12.4986	12.0527	12.2271	11.8833
STAT3	12.7439	12.9241	12.1929	12.9935	12.4811	11.957	12.6394	13.4417	11.7794	13.0332	12.3627	13.0895	12.3716	12.643	12.9718	12.2256	12.2585	11.8813	11.9922	12.6641	12.8342	12.369	12.9899	11.8458	12.7356	12.2123	13.1825	11.9236	12.4305	12.3308	11.7323	12.114	11.3597	13.1539	12.1297	12.1672	12.9721	12.0411	12.2522	12.1758	11.3647	12.6582	12.3204	12.9746	12.1157	12.6668	11.9707	12.3879	11.8853
CCL25	13.1292	13.1145	12.2865	13.1737	12.1382	12.5076	12.7022	13.4088	11.8053	13.0261	12.4443	13.1497	12.5589	12.9533	13.3149	12.2517	12.6951	12.1807	12.1134	12.641	12.6305	12.2969	12.7869	12.0791	13.0477	12.631	13.2162	12.0661	12.6152	12.2489	11.7766	12.126	11.4869	13.311	12.6925	12.6744	12.9853	12.0634	12.2905	12.3346	11.7637	12.5644	12.3758	12.8905	12.1179	12.5524	12.1318	12.4138	12.0109
NFKB1	12.8741	13.0455	12.4653	13.118	12.8187	12.251	12.5191	13.4334	11.6246	13.0153	12.4295	13.2996	12.7112	12.6447	12.8879	12.2344	12.3164	11.8306	12.1383	12.5419	12.4447	12.5811	13.0806	12.063	13.0229	12.5607	13.0887	12.2372	12.5414	12.333	11.7524	12.0987	11.5281	13.2223	12.5511	12.4901	12.9785	12.2457	12.3939	12.2223	11.4674	12.4858	12.3008	13.0635	12.1372	12.4791	12.5518	12.71	12.0585
CCL3L1	13.985	13.5572	13.2203	13.5499	12.4952	13.3216	11.9847	12.6595	11.842	12.3307	12.1565	12.4797	12.1475	12.6407	13.4954	12.2149	12.3711	12.1344	12.3789	12.3706	11.8232	13.567	11.6317	12.2903	13.3896	13.1704	13.5821	12.6089	13.2916	13.6978	12.1186	12.0023	11.9161	13.305	12.5954	12.3833	12.5345	12.4441	12.3665	12.3313	11.7861	12.5555	12.6421	12.4551	12.5891	12.6459	12.3491	11.9582	12.2166
CCR5	13.1607	13.1428	13.077	13.1487	12.5442	12.6816	13.0958	13.7043	12.0666	13.2792	12.4774	13.2804	12.8179	12.5501	12.7178	12.4182	12.2101	11.9817	12.3974	13.0146	12.6239	13.168	13.2829	12.2797	13.2044	13.1184	13.8433	12.3354	12.7978	12.0239	11.9799	12.2525	11.8049	13.0343	12.3125	12.7184	13.2039	12.1649	12.3852	12.6881	11.873	12.6743	12.9594	13.2979	12.5808	13.0587	12.6642	12.2827	12.6535
CCL24	13.262	13.1179	13.0829	13.1534	12.4418	13	13.1895	13.5454	12.0531	13.1002	12.4177	13.3288	12.9385	12.9122	13.0932	12.302	12.4919	11.8027	12.3379	12.3961	12.3368	12.7274	13.001	12.3358	12.9152	12.9919	13.9394	12.2647	13.0142	11.9151	11.8239	12.1284	11.7496	13.1547	11.9953	12.6143	12.7727	12.0756	12.1905	12.533	11.7187	12.4801	12.3862	12.8492	12.3416	12.4715	12.2754	12.5079	11.9808
CCR7	13.0214	13	12.9259	13.0289	12.5149	13.3222	13.1913	13.3029	11.9197	13.1161	12.405	13.1756	12.7185	12.3671	12.8294	12.2887	12.194	11.5613	12.4153	12.327	12.6163	12.8291	13.1098	12.2608	12.7083	12.8831	13.6466	12.1845	12.8712	12.4335	11.721	12.1011	11.7217	13.0608	12.4484	12.1395	12.3054	11.8926	11.8916	12.1689	11.5342	12.2412	12.4249	12.7763	12.4586	12.4666	12.0989	12.51	11.8151
CXCL12	13.1908	13.0481	13.148	13.0792	12.4832	13.2648	13.1014	13.3805	11.9042	13.0528	12.4599	13.3148	12.4577	12.6162	13.1001	12.3364	12.061	11.7404	12.3286	12.2719	12.4939	12.77	13.0121	12.1961	13.0096	12.8204	13.6573	12.3321	12.5079	12.4954	11.7423	12.108	11.6969	12.6653	11.9807	12.0357	11.9674	12.258	11.8122	12.3285	11.5533	12.3507	12.1964	12.6803	12.2341	12.3249	12.1547	12.1716	11.7209
MYD88	12.8896	12.9284	12.8874	12.9653	12.3919	12.6813	13.2295	13.1011	11.7751	12.9402	12.3498	13.0991	12.1947	12.6617	12.9498	12.2817	12.0747	11.6808	12.3365	12.5337	12.945	12.5606	13.1144	12.1737	12.6217	12.7024	13.3578	12.1653	12.5956	12.3734	11.6142	12.0066	11.3458	12.581	12.8184	11.9502	12.2141	12.0537	11.7185	12.1438	11.2348	12.0982	11.9317	12.6343	12.0969	12.3709	11.9869	12.264	11.5658
IFNW1	10.1009	11.4461	12.6395	11.2434	11.1086	11.4679	11.7432	12.4521	10.5988	11.3644	11.0533	11.7983	10.2094	11.8147	11.103	10.8683	10.8472	10.5284	11.3807	11.6395	11.8507	11.8418	11.8247	10.9895	10.3896	11.4125	12.4522	11.0419	10.9416	10.6527	10.5707	10.7941	10.1598	11.4205	10.722	10.8824	10.5362	11.6662	10.2431	11.3388	10.9668	10.7645	11.5191	11.8313	11.0354	11.7842	10.2493	11.0925	10.3662
CTLA4	12.912	13.001	12.3481	13.0672	12.5659	12.2603	13.1889	13.0487	12.0262	12.9946	12.421	13.2052	12.1722	12.8471	12.9603	12.2455	12.6682	11.6835	11.9773	12.4781	12.9646	11.7866	13.1307	12.3252	12.5321	12.9733	13.2879	12.2806	12.3287	12.1944	11.9935	12.1668	12.0661	12.9776	12.9756	12.3215	12.3116	12.5203	12.0642	12.314	11.4617	12.3009	12.5074	12.8768	12.0437	12.5042	12.0656	12.5254	11.555
TFRC	12.9028	12.5981	12.2558	12.8526	12.5481	13.0714	12.7666	13.2411	11.7452	12.5939	12.2623	13.2859	12.2127	12.181	13.0573	11.5258	12.3775	11.6704	12.0452	12.3119	12.7103	11.1758	12.5339	12.1279	12.585	12.2678	13.5279	12.0994	12.1722	12.6897	11.6582	12.1741	11.4617	12.6771	13.1593	12.3388	11.5418	12.3079	12.2523	12.202	11.167	12.3652	12.6171	12.5781	12.0678	12.1622	11.6733	11.7061	11.327
CD38	12.7317	12.9353	12.4979	13.0315	12.6383	12.4367	13.1139	13.1319	11.9603	13.1823	12.4108	13.2821	12.9357	12.1824	12.8956	11.4479	12.3046	11.6377	12.1312	12.4935	12.9314	12.114	12.8979	12.3714	12.6388	12.3179	13.3276	12.2143	12.7653	12.5418	11.759	12.1409	11.492	12.8144	13.217	11.956	11.3639	12.1343	12.507	12.4048	11.2545	12.2679	12.4002	12.2752	12.1344	12.6291	12.0494	11.942	11.478
CCL15	13.1782	13.0175	12.4474	13.0894	12.7466	12.6984	13.1595	13.2126	12.0866	13.1065	12.4345	13.3848	13.1352	12.545	13.4399	11.679	12.5395	12.0272	12.175	12.4686	12.8513	12.3459	12.6662	12.3608	12.6744	12.6309	13.4834	12.1583	13.016	12.4504	11.8018	12.2841	11.7208	12.5502	13.0129	12.0476	11.4208	12.3586	12.5048	12.4508	11.5812	12.2628	12.8336	12.2874	12.3786	12.2827	12.1296	12.0754	11.62
KIT	12.7466	12.9443	12.5518	12.9015	12.8874	12.2378	13.0762	13.0949	12.0093	13.0961	12.4136	13.2575	13.1766	13.2039	12.5792	11.6214	12.3959	11.6171	12.4297	12.4388	13.0484	12.827	13.129	12.3722	12.6623	12.632	13.2593	12.3744	13.3624	12.4173	11.581	12.1826	11.5366	12.3864	12.6871	11.8708	11.366	11.8315	12.4872	12.3878	11.3289	12.4804	12.6067	12.3176	12.4331	12.2753	12.1859	12.061	11.9237
CCL21	13.0744	13.0308	12.5881	12.9074	12.8032	12.6492	13.1554	13.0579	12.0803	13.116	12.4861	13.2721	13.2051	12.8411	12.9992	12.1545	12.0727	11.958	12.2557	12.3163	12.715	12.9606	12.2967	12.3312	12.1937	12.6509	13.3516	12.4439	13.2061	12.5954	11.5898	12.2425	11.7088	12.2365	12.5067	12.0777	11.5659	11.6164	12.5528	12.466	11.6499	11.9415	12.9736	12.184	12.4838	12.1081	12.1206	12.0262	11.8323
WT1	13.0185	12.9289	12.6839	12.368	12.6213	12.0605	13.225	13.0485	12.0187	13.0585	12.4305	13.1405	13.0223	12.5998	12.2955	12.4288	11.673	11.6561	12.2714	12.2444	12.2355	12.8658	12.2079	12.4549	12.0199	12.3845	13.3025	12.4081	12.9473	12.7028	11.5166	12.1778	11.4899	12.4565	12.8104	12.0637	12.0693	11.9812	12.4051	12.3671	11.3382	11.0866	12.9163	12.3807	12.8092	12.1992	12.3556	12.1894	11.8162
MAGEC1	13.3191	13.211	12.7082	13.069	12.8011	12.875	13.3049	13.1689	12.1051	13.1034	12.477	13.2533	12.9524	13.1388	13.2159	12.1575	11.5628	11.9461	11.9498	12.3605	12.9964	13.22	12.1347	12.6895	12.119	12.9465	13.1801	12.5477	12.9627	12.6611	11.7656	12.2773	11.5896	12.3792	12.3402	12.022	12.0154	12.3993	12.4274	12.5128	11.8153	11.8096	13.2414	12.1579	12.3447	12.2872	12.2934	11.9384	12.0242
FPR1	12.8586	13.0348	12.6836	12.8481	12.9713	12.3868	13.4002	13.1337	12.0936	13.0323	12.4945	13.1791	12.6358	12.7268	12.7486	11.6096	11.584	11.9688	12.4514	12.1318	13.1629	13.3015	12.3116	12.8082	11.9621	13.0965	13.7611	12.4873	12.9155	12.186	11.5219	12.2606	11.4968	12.2801	12.598	12.0256	11.9398	11.9539	12.3366	12.3215	11.4824	11.3456	13.1033	12.4411	12.6308	12.4695	12.4221	12.2388	11.9034
TNFSF10	13.1122	13.1008	13.0745	12.9669	13.0606	12.7235	13.3992	13.198	12.1907	13.0783	12.5243	13.4096	12.3216	12.8389	13.2084	11.8339	12.503	11.9856	12.3644	11.8482	13.11	12.7566	13.1007	12.5783	12.0639	13.1404	14.0356	12.5731	13.0149	12.7405	11.7248	12.2448	11.6969	11.9588	12.4519	12.1512	12.0116	12.2722	12.299	12.356	11.8057	11.8548	13.1376	12.3363	13.0539	12.7248	12.3417	13.3777	12.3599
ST8SIA2	13.0704	12.9631	12.4368	12.5291	12.9785	12.3333	13.083	13.2729	12.1275	12.9282	12.4672	13.2799	12.2027	12.6055	12.9319	11.3754	11.7321	11.8883	12.2881	11.1916	12.8847	11.7557	12.3683	12.0434	11.5789	12.9711	13.5223	12.5226	12.9587	12.4353	11.5417	12.2024	11.8461	11.8374	12.106	11.9473	12.0515	11.5346	11.8444	12.1001	11.4978	12.0935	12.4754	12.1682	12.5943	12.5399	12.2775	12.1986	11.7456
CYP27A1	12.742	12.6679	12.0164	12.7821	12.9794	12.5321	13.2072	13.161	12.2835	13.1102	12.5197	13.4971	12.5716	12.5884	12.5047	11.6176	11.744	11.8534	12.2353	11.5224	12.3271	12.159	12.3157	12.0801	11.8213	12.7607	13.2554	12.3509	13.2193	12.7842	11.7303	12.2777	11.8858	11.8124	12.1306	11.8168	12.2957	11.6822	12.0629	11.8387	11.6176	12.0542	11.8625	12.1501	12.657	12.6231	12.2645	12.6046	11.7933
RUNX1	12.0665	11.8238	11.5371	12.1949	11.7928	12.0836	13.0741	12.8481	11.5435	12.4908	11.8427	13.0136	12.5877	12.84	12.7257	11.6652	12.0218	11.8931	11.7342	12.2607	12.622	12.0732	12.4067	11.39	11.8776	11.6249	12.7835	11.4656	11.9029	11.794	11.3899	11.5394	11.1957	12.0117	12.1143	11.7855	12.3546	11.7596	12.0774	11.9506	11.3625	12.0101	12.2875	12.8411	12.4593	12.4013	12.0985	11.5526	12.0934
ABHD2	12.4729	12.3132	11.9665	12.8266	12.1462	12.3317	13.3008	13.0818	11.5303	12.6751	12.1748	13.2795	12.9273	13.2347	13.3787	11.9718	12.2545	12.6736	12.0919	12.4438	13.0566	12.4104	12.9168	11.7602	12.2749	12.1299	13.1162	11.9304	12.332	11.9444	11.7446	11.9618	11.626	12.3578	12.6226	12.1387	12.6363	11.8169	12.295	12.329	11.9403	12.181	13.0969	12.9912	12.5602	12.6646	12.4501	11.8355	12.6344
MUC1	11.8578	11.9243	11.502	12.1802	11.5765	11.7402	12.3159	12.7774	11.4915	12.0991	11.8406	12.7156	12.3009	12.9286	13.5997	11.7718	11.8826	12.0861	11.8446	12.0243	12.1747	12.0664	12.3244	11.428	11.6939	11.5925	12.6917	11.4807	11.7145	11.5601	11.2221	11.5535	11.429	11.9172	12.0091	11.6592	12.236	11.6099	11.9515	12.1759	11.8372	11.8203	12.4874	12.1156	11.6592	11.9717	12.1541	11.5143	11.8163
TRAF3	11.5063	11.4334	11.1859	12.4017	11.4821	11.3369	11.4795	12.0934	11.7962	12.4544	11.5067	11.947	11.8483	11.9498	11.6803	11.2279	11.9004	11.0984	11.2825	11.3668	12.3322	12.1597	12.9866	11.1941	11.3957	11.438	11.5475	10.8619	11.4626	11.2196	11.2362	11.1894	11.2461	11.6432	11.9316	11.2726	11.5995	11.9975	11.9761	11.4624	11.033	11.2107	11.4085	11.2246	11.4497	11.1569	11.9608	11.2704	11.4322
STX4	12.4258	12.1539	11.3691	13.0507	11.6659	12.0926	11.9088	13.0211	11.4882	11.3785	11.8737	13.0277	12.4349	12.6132	13.3204	11.6896	12.3924	11.9091	11.3629	12.0152	12.6011	11.4502	10.8952	11.3385	12.2699	11.4546	13.7332	11.7384	12.1045	12.8156	11.4143	12.1633	11.6804	12.2559	12.7843	13.0871	12.4252	11.8843	11.9027	12.5962	11.2766	11.8847	12.435	11.8367	12.4233	12.2201	12.1776	13.3112	12.4474
CAV1	12.8059	12.7049	11.8022	12.8458	12.1379	12.2166	12.2627	12.7977	11.8729	11.7117	11.8741	12.6054	12.206	12.4029	12.7946	11.5605	12.3529	11.8406	12.3035	11.9515	12.4073	12.0782	11.9435	11.6605	11.9118	13.0536	12.9534	12.2294	12.5178	12.0293	11.8181	11.9204	11.8005	12.5108	12.3845	12.3735	12.2911	12.1048	12.294	11.7646	11.5737	12.2068	12.7939	12.6008	12.9103	12.7032	12.344	12.1149	12.6128
NR4A1	12.3341	12.2221	11.8494	12.3609	11.9069	11.9687	12.9784	12.917	11.6958	12.2586	12.1126	12.9631	11.9751	12.3826	12.3604	11.5822	12.5895	11.863	11.9981	12.0853	12.9879	11.5277	12.4691	11.6093	12.1739	11.8282	12.8492	11.7013	11.9975	11.2821	11.5914	11.6969	11.4393	12.2602	12.3946	11.7885	12.5298	11.9522	12.1803	11.9717	11.3333	12.0152	12.4462	12.6511	12.7977	12.5163	12.462	11.6573	12.075
MPC1	11.2598	11.1361	11.1467	11.2476	10.6351	11.0206	11.8728	12.5221	10.5527	11.2231	11.0328	12.0349	11.4278	11.2581	10.6463	10.7522	11.3169	10.6808	11.1249	10.8446	12.2605	11.2357	11.6959	10.1492	10.9761	10.9267	12.2734	10.5431	10.88	10.1396	10.5989	10.7037	10.4428	11.3988	10.8696	10.6874	11.146	11.1839	11.6265	10.9547	11.0137	11.1677	11.9086	11.9047	11.799	11.8837	11.7531	10.9774	11.537
RARA	12.195	12.0828	11.6168	12.2732	11.9423	12.1429	12.3784	12.8645	11.6568	12.277	11.9035	12.8602	12.291	11.8545	12.0957	11.4287	11.9918	11.7361	11.9854	11.6795	12.6231	11.7766	12.0375	11.4221	12.1414	11.8041	12.9933	11.4334	11.7836	11.2452	11.5796	11.6345	11.4249	11.7514	12.2829	11.5834	12.2256	11.859	12.0677	11.7593	11.2282	11.8873	12.2289	12.2868	12.3798	12.1968	12.2965	11.3641	11.6958
PAX5	12.5875	12.1963	11.9517	12.4319	12.1031	12.3205	12.68	13.1132	11.7593	12.4985	12.0789	13.084	12.6879	12.2864	12.9051	11.7132	12.392	12.1124	12.1442	11.9455	12.907	12.2245	12.9042	12.3913	12.3795	12.2016	13.1794	11.7159	12.3182	11.4494	11.8264	11.8663	11.3864	11.906	12.7203	11.9423	12.9065	11.8513	12.2997	12.0933	11.6261	12.2443	12.8003	12.8495	12.8225	12.9635	12.4467	12.506	12.1611
CCND1	12.2221	12.2299	11.932	12.3128	11.744	12.0859	12.5686	12.8164	11.7677	12.1972	12.0329	12.8151	12.3991	12.8636	13.7866	11.7873	12.2717	12.3211	11.9297	11.8786	12.3663	11.5941	11.704	11.7892	12.0084	11.9923	13.0531	11.3489	11.8932	11.4664	11.5277	11.7077	11.5306	12.5286	12.0221	11.7855	12.3374	11.5214	12.1042	12.0436	11.7319	11.9595	13.0734	11.8778	12.1761	11.5764	12.1251	11.3681	11.5456
KLRK1	12.3651	11.9624	11.729	12.4492	11.9296	12.2583	12.008	12.7745	12.0986	12.4611	12.2157	12.8229	12.5748	11.9799	11.954	11.9904	12.3384	11.5299	11.9878	12.3704	12.397	11.6172	12.3041	11.7316	12.0606	11.9438	12.9307	11.405	11.9234	11.8416	11.6723	12.1608	11.9078	12.4066	12.3638	11.8596	12.698	11.7838	11.9288	12.2464	11.5547	12.0268	12.1588	12.3171	12.3615	11.7439	12.1377	11.631	11.8744
CEACAM5	12.4735	12.9488	12.0773	12.8753	12.0345	12.6069	11.8562	12.9852	11.7133	12.4635	12.2802	12.9701	12.7873	12.9936	13.7784	12.1366	12.8602	12.2553	12.255	13.0849	12.5911	12.0438	12.1774	12.1807	12.3328	12.3405	13.1444	11.7534	12.0327	11.6503	12.0301	12.0047	11.8073	12.7064	12.3325	12.2496	12.6021	11.7502	12.4023	12.4952	11.886	12.0025	13.2541	12.3596	12.6138	11.7343	12.3554	11.6107	11.8618
CREB1	12.4504	12.3117	12.101	12.4853	12.0114	12.1899	12.1227	13.077	11.6402	12.4843	12.2573	13.0746	12.8108	12.6366	13.1054	11.9967	12.7124	12.1299	12.0471	12.8023	12.6838	11.8637	12.6443	11.6376	12.4298	12.2733	13.0351	11.596	11.9812	11.7458	11.8995	11.9079	11.5263	12.4756	12.267	11.8945	12.6025	11.7299	12.2715	12.3781	11.6008	11.9562	12.922	12.4166	12.4454	12.4648	12.1361	11.6799	11.9565
RORC	12.3547	12.0152	11.8377	12.3663	11.8511	12.0374	11.9919	12.7863	11.6162	12.3126	12.0168	12.779	12.4453	12.1948	12.0314	11.7972	12.5705	11.6451	12.0885	12.1269	12.5053	11.8451	12.107	11.2704	12.0854	11.7194	12.8388	11.6463	11.833	12.1929	12.0461	11.6715	11.463	12.5101	12.098	11.8593	12.2266	11.9437	12.008	12.1692	11.9092	11.7045	12.2905	12.1765	12.5562	12.4324	12.1244	11.3241	11.8046
RALGAPB	12.5268	12.3413	11.8703	12.3619	11.9141	12.1759	12.7701	12.9042	11.5281	12.4288	12.1874	13.0223	12.4278	12.675	13.038	11.9067	12.7276	12.0328	11.957	12.3943	12.0426	11.7733	12.5898	12.2829	12.2579	11.8573	13.1188	11.6583	11.8245	12.2303	11.6904	11.779	11.5858	12.513	11.8652	11.8493	12.367	11.8706	11.7973	12.0803	11.5828	12.1023	12.6386	12.1784	12.3031	12.5964	12.2131	11.3867	11.9525
IGHG4	12.258	12.3206	11.3396	12.4605	11.1705	11.7942	11.0009	12.4681	11.1072	11.1649	11.4332	12.3126	11.6026	12.6847	14.2091	11.2313	12.5039	11.7861	11.061	11.1971	11.0006	11.0557	NA	11.637	11.9984	11.4577	13.0285	11.5302	11.2663	13.0459	11.2543	11.1777	11.5808	12.0184	11.7741	12.1343	11.2009	11.8203	11.7143	12.2505	11.3076	11.7487	12.161	10.5099	11.3405	11.5937	10.6997	11.8829	11.0318
BTK	12.5736	12.5444	12.0447	12.6801	11.9955	12.1556	13.2601	12.987	11.7127	12.6661	12.4322	13.1018	12.5256	12.6333	12.9109	12.1953	13.3923	11.8238	11.9428	12.8815	12.1566	11.4439	13.0447	12.4314	12.4446	12.1861	12.9805	11.8401	11.8252	12.0068	12.1733	12.0699	11.7628	13.0057	12.0213	12.0792	12.8597	12.005	12.2776	12.2245	11.6786	12.4065	12.4083	12.5508	12.5134	12.575	12.3684	11.9927	11.9565
PTEN	13.2476	12.7809	11.9167	13.2965	12.1543	12.6367	11.8429	12.7682	11.6491	11.6417	12.1519	12.5364	12.3335	12.43	12.9132	12.1399	13.1438	11.6823	11.7768	11.8967	12.0139	10.861	11.2628	12.0217	12.1445	11.7671	13.4457	11.9931	12.168	12.9942	12.046	11.7386	11.9461	13.0053	12.6638	13.1131	12.3385	12.4464	12.0074	12.578	11.5694	12.3564	12.4208	12.0144	12.1768	12.5557	12.3234	13.004	11.8502
RB1	12.821	12.2993	12.0238	12.8509	11.8031	12.1761	12.1729	12.9257	11.63	12.5597	12.3277	12.9137	12.6349	12.3214	12.4667	11.9597	12.4906	11.9647	11.8185	12.2248	12.1265	11.2294	12.8541	11.8848	12.2123	11.9319	13.0353	11.6246	11.8037	12.2938	11.6916	11.7711	11.4706	12.4616	11.9251	11.8547	12.4533	12.1684	12.053	12.4846	11.4315	12.0763	12.3065	12.4675	12.1355	12.3615	13.1675	11.6287	11.7609
HLA-E	13.2231	12.9591	12.533	12.8075	12.1341	12.4241	12.2189	13.0424	11.7134	12.6403	12.2998	13.0022	12.5406	12.9226	13.2851	12.0446	12.6966	12.22	12.0834	12.2343	12.1646	11.6687	11.8711	12.1478	12.8234	12.2157	13.1526	12.0811	12.0595	12.7377	12.015	11.8702	11.7285	12.6179	12.0793	12.1091	12.3339	11.9737	12.3745	12.5684	11.7401	12.5757	12.8985	12.5812	12.5382	12.4883	13.0106	11.6428	12.4754
TIMP3	11.4587	11.296	10.7969	11.2846	10.1563	11.1461	10.9406	12.6679	10.5967	11.3194	11.0681	11.9966	11.6839	11.5325	11.1064	10.7746	11.6484	10.2645	11.0901	10.6696	12.0116	10.1388	12.4609	10.2954	11.2839	10.8028	12.2864	10.9137	10.3616	10.957	10.5508	10.825	10.3893	10.4914	10.5986	11.3029	11.3078	10.8939	11.3857	10.9688	10.4664	11.4446	11.2729	11.5616	10.6736	11.7866	11.6251	10.3234	10.7877
BCL6	13.1171	13.0822	11.8746	12.9236	12.0482	12.5441	12.0656	12.7826	11.9713	12.357	12.1364	12.8902	12.3769	12.9507	14.1958	11.9574	12.4594	12.1269	11.567	11.7885	12.2843	11.9429	11.7841	11.7407	11.9825	12.0003	13.1207	11.9608	12.1332	11.9611	11.7274	11.3921	11.6643	12.8051	11.7921	12.1007	12.1114	12.003	12.2046	12.4204	11.6252	12.46	12.4736	12.0291	12.0872	11.9449	12.2888	11.1649	11.3952
SRGN	13.283	12.7535	12.0839	12.8249	12.11	11.9959	12.4226	13.503	11.7339	12.8662	12.3424	13.0553	12.7421	12.7479	12.8877	11.8285	12.7202	11.729	11.9141	12.1006	12.641	12.1094	13.0846	11.7781	12.1417	12.0615	13.134	12.1317	11.9842	12.3013	11.9015	11.8477	11.4323	13.1957	11.8562	12.1545	12.4787	12.0415	12.2946	12.031	11.3476	12.373	12.2759	12.5534	12.6115	12.6465	12.7645	11.7607	11.9994
ABCB1	13.3681	12.7493	12.2655	12.7759	12.288	12.3703	12.535	13.038	11.6875	13.0691	12.4531	13.1273	12.7325	12.7451	12.9432	12.2311	12.6791	11.807	12.0471	12.3765	12.8392	12.2845	12.9892	11.8066	12.5042	12.4429	13.1554	12.1383	12.2352	12.2686	11.8965	11.898	11.3718	12.8052	11.8062	12.1463	12.6221	12.0892	12.2309	12.1344	11.4125	12.0985	12.4173	12.6592	12.6208	12.5319	12.4881	11.926	12.1215
CD274	12.8769	12.5978	12.1271	13.0646	12.2204	12.3361	12.2984	12.9526	11.8042	12.8962	12.3231	12.9666	12.5051	12.4478	12.5361	12.4148	12.6111	11.7049	11.93	12.1346	12.6222	12.0584	12.9302	11.796	12.3312	12.1568	13.1911	12.2118	12.1304	12.3215	11.7865	11.9782	11.564	12.4161	11.7637	12.0383	12.6079	12.0973	12.3277	12.3825	11.4065	12.1844	12.1865	12.3928	12.6048	12.2079	11.7578	11.7216	12.2768
MS4A1	13.2265	13.0325	12.3531	12.978	12.029	12.9557	12.5519	13.3627	11.8641	13.0003	12.4514	13.2585	12.4904	12.8932	13.1635	12.0662	12.1203	12.1597	12.0111	12.2833	12.8252	12.2804	12.7119	11.8782	12.8211	12.4916	13.9116	12.2697	12.3921	12.2234	11.8558	12.1313	11.6279	13.0701	11.7173	12.3623	12.6203	12.0959	12.4799	12.3221	11.5557	12.314	12.6238	12.4737	12.6558	12.1501	11.8035	11.8957	12.0209
SELPLG	13.3875	13.288	12.6275	13.2981	12.2168	12.967	13.06	13.6262	12.2095	13.2736	12.498	13.2859	13.0812	12.6945	12.9004	12.3635	12.6761	12.0459	12.2386	12.3512	12.8471	12.687	14.008	12.0723	13.2242	12.5855	13.5502	12.2948	12.535	12.5783	12.1807	12.367	12.0085	12.8684	11.6527	13.2704	12.5274	11.9815	12.2869	12.6171	11.5496	12.2951	12.5208	13.0529	12.9353	12.2451	11.8401	12.5545	13.7435
COG2	13.3406	13.0883	12.4324	13.0758	12.1165	13.0308	13.1277	13.7716	11.8868	13.0629	12.5156	13.4042	12.5377	12.877	13.0513	12.2108	11.9072	12.2262	12.1742	12.1675	12.7603	12.9159	12.9156	11.9297	12.7958	12.4653	13.8685	12.2067	12.4188	11.9626	11.8941	12.0863	11.6145	13.0067	11.7646	12.42	12.4554	12.0301	12.2085	12.3355	11.5154	12.2062	12.6245	12.663	12.5499	12.1756	12.474	11.8381	11.9291
CXCR4	13.4425	13.0969	12.9038	13.9282	12.6554	13.3729	13.2082	13.6655	11.9645	13.1794	12.474	13.2664	13.7954	12.7886	12.8475	12.6495	12.0956	12.3167	12.3491	12.2139	12.8775	13.0939	13.233	12.1865	13.1611	12.9544	13.7548	12.3569	12.8841	12.0667	12.0483	12.1016	11.7011	13.2586	11.9575	12.6744	12.9724	11.9857	12.0751	12.7099	11.5902	12.5553	12.3002	12.9337	12.689	12.7945	12.9721	12.1703	12.9487
MUM1	13.2818	12.9649	12.2978	13.0268	12.3183	13.1183	12.2941	13.8591	11.6509	12.5533	12.1504	13.2681	12.6693	12.8353	13.1659	12.0705	12.1246	12.2251	12.1057	11.7747	12.7472	12.5585	11.8369	11.8939	12.7607	12.4729	14.198	12.2168	12.0233	12.3025	11.7704	11.8927	11.5374	12.6781	11.8868	12.8357	12.6709	11.7767	11.836	12.4303	11.422	12.3688	12.3484	12.2816	12.0065	12.0336	12.4367	11.5408	11.7228
CT45A3	13.555	13.2039	13.2075	13.2879	13.0145	13.3813	13.1846	13.688	12.0672	13.3399	12.6573	13.3265	12.9297	12.9732	12.8898	12.3329	12.7437	12.2032	12.4871	12.6233	13.318	13.4753	12.8523	12.4422	13.1534	13.3227	13.5291	12.4522	12.1781	12.5017	12.1091	12.3309	11.819	12.4244	11.7311	13.0851	12.645	12.2005	11.9793	12.4142	11.7118	12.8272	12.1004	12.8513	12.5198	12.4991	12.5561	12.1462	12.1318
DAP	13.2413	12.7843	12.0646	13.1443	12.0803	12.6889	11.935	13.7291	11.4249	12.1761	11.9995	13.1747	12.529	12.6778	13.3026	12.0806	12.413	12.1216	11.746	12.0832	12.6973	12.2058	11.2002	11.6968	12.7159	12.6083	14.5527	12.1247	11.765	12.9886	11.5953	11.8217	11.5456	12.7441	11.5375	13.1165	12.4284	12.0821	11.5981	12.4744	11.2123	12.4126	12.2968	12.0157	11.904	11.9862	11.9278	12.8207	12.0253
MAP3K5	12.6151	12.056	11.348	12.7593	12.2504	12.2883	11.8901	12.7282	12.2935	13.5408	12.2974	12.6964	12.2277	12.3009	12.0483	11.879	12.4161	11.4239	12.0862	11.5262	12.9123	12.3792	13.2258	11.722	12.1128	12.7578	12.4156	11.431	11.3739	11.3376	11.5384	11.8525	11.6595	11.8568	11.5376	11.6666	11.834	11.8308	11.5112	11.9587	11.4507	12.0781	10.7912	11.8261	11.9749	11.7563	11.6627	11.2176	11.6401
CIITA	13.3024	12.8372	11.9964	13.031	12.0395	12.4666	13.1436	13.5738	11.7456	13.1054	12.3655	13.197	12.5023	12.4661	12.7705	12.1129	12.0758	11.7465	12.0867	12.4798	12.8143	12.9566	13.362	12.3241	12.6518	13.3287	13.7044	12.2437	12.1012	11.9158	11.9172	12.0841	11.3896	12.1859	11.6265	12.0147	12.0873	11.2949	11.8629	12.2663	11.28	12.8704	11.5481	12.8922	12.2572	12.3009	12.0904	11.8108	11.4832
EIF2AK3	11.7302	11.4535	11.1081	11.3158	10.7789	11.18	11.6909	12.6396	10.5986	11.4666	11.0767	12.0114	11.2643	11.4017	10.8781	10.6737	10.5583	10.2364	10.8847	11.0952	12.2033	12.2017	12.1255	10.9904	11.1406	11.982	12.5632	10.9932	10.988	10.6429	10.4854	11.0529	10.3545	11.3403	10.3093	10.7587	10.4161	9.83184	10.6774	10.852	10.2385	10.8127	10.6512	11.6633	11.104	11.501	11.0468	10.7607	10.3652
MLH1	13.369	12.804	12.105	12.8598	12.7161	12.7454	13.2671	13.475	11.9179	12.8682	12.2993	13.254	12.6812	12.9235	12.997	11.9789	11.9591	11.4554	11.6105	12.5467	13.0181	13.1793	13.2983	12.2739	12.4191	13.4202	13.85	12.451	12.1867	12.224	11.7133	12.1476	11.5404	12.4018	11.7617	12.1125	12.1015	11.0577	12.396	12.2461	11.5914	12.4131	11.5808	12.2077	12.3966	11.9568	11.8196	11.8929	11.6
MYEOV	13.419	13.058	12.4305	13.2409	12.7935	13.1029	13.5291	13.6078	12.0065	13.197	12.4358	13.3617	12.7497	13.137	13.1553	12.0786	12.3915	11.9662	11.9981	12.5365	13.0626	13.6765	13.0983	12.4734	12.6674	12.8741	14.0296	12.2031	13.4398	12.3644	12.1165	12.2285	11.7363	13.1758	12.3589	12.2793	11.7724	11.3521	12.7054	12.4531	11.9528	12.7577	12.7983	12.2632	12.7088	12.252	11.9149	11.6332	11.5494
CD86	13.3109	13.1689	12.3297	13.0783	12.3119	13.3413	13.2483	12.8416	11.7681	12.3419	12.267	13.1531	12.6008	13.2043	14.5025	11.6355	11.9825	11.9001	12.0295	11.6542	12.2804	13.1638	11.5436	12.0497	12.4001	12.4218	13.1357	12.1129	13.2757	11.9789	11.708	11.9404	11.6793	12.8631	12.2718	11.9887	11.3797	11.2946	12.3331	12.4851	11.8212	11.8233	13.0704	11.5816	12.0498	11.8865	12.5021	11.2952	11.5421
MCL1	12.614	12.0164	11.9665	12.5594	12.1506	12.7859	12.1917	12.6248	12.2109	13.399	12.1724	12.7051	12.0494	12.5907	11.9472	11.3886	11.7618	11.2937	11.9667	10.9741	12.254	12.1872	12.6396	11.9568	12.0293	12.495	12.0079	11.458	11.961	11.598	11.4088	12.0098	11.6501	12.2188	12.1853	11.5316	10.9044	11.6208	12.0157	12.0288	11.3005	11.493	11.5633	10.6624	11.9037	11.1712	11.1134	11.1479	11.5864
[truncated: 26 more columns]

## Sheet: Table S2-2
Supplementary Table S2-2. All Proteins identified in serum samples of papillary thyroid cancer patients(before and after treatment) and healthy controls (HCs) by DIA-MS.
Names	H1	H2	H3	H4	H5	H6	H7	H8	H9	H10	H11	H12	H13	H14	H16	H17	H18	H19	H20	H21	H22	H23	TB19	TB2	TB6	TB21	TB3	TB8	TB10	TB12	TB20	TB4	TB23	TB11	TB13	TB14	TB16	TB15	TB17	TB24	TB1	TB7	TB9	TB25	TB22	TB26	TB18	TB5	TA16
SERPINA1	66357.1	NA	NA	NA	NA	NA	NA	NA	NA	NA	NA	NA	NA	NA	NA	49060.3	20884.6	NA	NA	NA	NA	NA	NA	NA	NA	NA	NA	NA	NA	NA	NA	NA	NA	NA	NA	NA	NA	NA	NA	NA	NA	NA	NA	NA	NA	NA	NA	NA	NA
IGKV3-7	NA	NA	NA	NA	NA	35955.6	NA	NA	NA	NA	NA	NA	NA	NA	NA	31344.1	NA	NA	NA	NA	NA	NA	NA	NA	4682.28	NA	NA	60132.9	NA	NA	NA	35411.4	57292.4	38092	51342.9	NA	NA	NA	NA	145373	NA	NA	NA	25481	NA	NA	79181.6	NA	126248
IGLV8-61	42149.4	47261.7	295528	145388	186229	93686.6	161383	67077	218872	143565	76730.7	241247	7997.61	23467.7	121381	209055	26607.5	143657	45120.9	NA	147409	46564.5	26534.2	100778	167910	130055	NA	11825.9	56682.1	153395	79096.5	12255.7	169393	118555	120329	413174	116712	NA	NA	632614	25319.1	281888	200978	396190	217605	281619	271116	264237	309546
IGLV7-46	108570	122458	116292	82057.4	86855.7	101637	70421.7	59779.9	71233.2	78423.2	66807.7	71777.5	57340.9	43793.2	84866.8	128605	62731.1	52814.7	45126.3	28080.3	54161.6	31286.1	16400.7	59293.6	77960.5	43683.8	37626	44439	62192.5	97868.4	57223.8	26150.1	33523.4	49293.8	70942.7	170542	93158.6	139541	119960	146166	21582.8	175071	103540	163817	99577.1	131238	104208	142443	214255
IGLV2-18	78200.2	44497.7	76926.2	67055	19474.8	47499.8	64389.6	43163	28575.5	38998.7	41120.2	104335	40877.1	60786.8	78651.1	47434.2	41729.8	67879.2	26555.4	46627.6	83559.4	56042.2	45616.7	50487.7	48732.1	98189.3	62090.6	57311	42396.5	107915	91323.4	56064.3	77088.8	90383.7	37972.3	233845	63771.8	236809	134059	60571.7	27697.4	45292.5	185030	152408	144191	94293.5	112600	163912	125532
IGLV3-16	35090.1	21235	28045.2	25719.3	26788.1	14525.2	8903.75	29795.1	14673	12659.3	21377.6	15538.4	19325.4	15680.7	22290.8	33270.9	31402.5	33832.3	21442.6	23804.8	49228.5	25354.5	23309.5	22462.4	18433.3	13678.9	16866.3	17784.2	11716.3	26695.7	13811.1	5290.65	19839.7	17101.6	26626.7	48165.1	22560.2	18575.4	41346.9	38456.2	16730.2	38308.7	23094.5	22364.6	35256.2	NA	29553.9	35792.8	29390.4
IGLV3-12	NA	11898.5	NA	NA	NA	NA	NA	NA	NA	NA	NA	NA	2424.85	NA	NA	NA	NA	NA	NA	NA	1496.52	NA	NA	NA	NA	NA	22076.2	NA	6767.56	NA	NA	NA	NA	4955.43	11279.4	NA	NA	15124.9	NA	14250.9	NA	NA	9201.52	NA	NA	NA	NA	NA	NA
IGLV3-10	109689	NA	243832	111878	54387.6	11975.2	40540.2	NA	20182.1	54319.6	32058.6	31098.2	83513.6	23869	61429.1	92757.1	35362.9	82762.6	NA	67260.1	66121	52069.7	37121.1	106774	26296.8	28757.9	71701.9	86286.5	41168.9	36084	13174.3	47877.6	37545.5	34693.3	63298.9	48461.9	63509.3	74902.9	76054.5	47520.1	36382.4	80986.1	84429.1	30772.9	45584.6	39807.3	79928.6	111735	101711
IGLV3-9	285919	367209	222383	284168	99192.6	53078.1	323638	107521	60118.7	82383.7	122757	101513	340406	209759	84224.9	178150	118232	152470	92521.4	176283	86221.8	121085	122737	191013	102897	127098	117108	121390	110173	118865	108753	52072.8	89274.4	104416	146261	244201	171260	214210	289455	797232	143403	192530	274706	267407	223886	239776	214873	173079	232132
IGHV3-64	36906.7	NA	NA	NA	3820.57	NA	6373.81	5506.37	5723.03	2033.58	1174.09	NA	13813.9	1956.83	NA	1593.87	1414.1	4683.79	NA	NA	NA	NA	NA	NA	NA	NA	NA	42191.7	NA	NA	NA	NA	NA	856.023	7786.2	NA	NA	11434	NA	9653.34	NA	NA	3850.4	6609.94	18590.6	NA	NA	5695.36	81376.9
IGHV4-4	16596.3	12436.2	12852.1	11340.8	18573	5662.11	1587.71	15367.3	4847.46	11253.3	13049.6	4326.04	2636.37	18533.9	NA	5244.28	NA	NA	NA	11186.7	24603.9	28026	NA	NA	NA	9864.04	22288.1	NA	9110.84	NA	30149.9	15488.9	14782.4	20102.5	46675.2	20936.5	6504.87	36772.9	6762.65	181457	20352.6	12347.1	NA	61570.1	98108.6	25178	112580	72292.4	9203.23
IGKV2D-24	134023	89334.6	27348	176478	99687	35562.9	48814	75819.7	65073.6	81857.3	51892.8	75998.2	41781.3	78432.1	63412.9	33637	49855.9	70638.7	40226.5	27270.1	72498.4	68346.3	50308.5	49832.7	67982.7	71093.6	43078.7	54215.9	17871.6	133377	54049.5	68317.6	124356	48706.6	56349	72235	41659.4	87920.8	32652.8	107238	39112.2	38994.3	34153.7	83155	127624	35017.6	65904.5	87456.5	82923.2
IGKV1-27	NA	NA	NA	NA	1160.2	NA	578.615	NA	NA	NA	NA	NA	NA	NA	5870.12	NA	NA	3469.1	NA	6693.04	NA	NA	NA	NA	3291.95	4884.88	NA	NA	NA	7333.35	NA	NA	NA	2541.68	42892.5	NA	NA	14092.2	NA	25959.3	NA	NA	20494.3	NA	8664.36	NA	5813.44	4879.51	NA
IGKV1-37	18137.6	25765	14895.6	26470.8	9560.91	21414	36007.1	10187.7	15096.5	NA	NA	14430.9	22745	NA	NA	NA	5955.29	10057.3	NA	8115.51	NA	NA	NA	20793.1	NA	NA	33649.9	20294.3	4849.9	12536.3	9480.15	17214.4	6646.58	7730.94	41782.9	26487.1	NA	29524.8	NA	138836	NA	102676	99763.7	NA	116648	30487.8	22784.9	13393.9	NA
EPPK1	NA	NA	NA	NA	12786.5	NA	NA	12476.1	35514.2	NA	NA	NA	14397.2	NA	21245.7	13509.7	NA	NA	NA	NA	NA	NA	11278.8	NA	NA	NA	NA	NA	5410.83	NA	NA	NA	NA	NA	NA	NA	NA	64822.1	48237.2	51928.4	NA	NA	NA	NA	55777.9	35504.1	42573.8	30835.2	62727.2
IGHV3OR16-12	189403	91369	118784	151117	117399	139137	100424	75681.2	86567.7	82196.7	134097	117787	99907.2	125293	183658	138503	135037	130028	90170.9	120802	92384.4	82571.7	76943.3	136342	119157	119505	115179	91937.1	58132.2	152565	130048	83247.7	108316	66033.7	170926	150557	136852	223366	187804	327219	64387.1	264424	222587	290308	381059	217128	304760	249478	395956
IGHV1OR15-1	522056	600775	320805	252399	153774	127221	70452.3	214431	152385	178452	460768	165143	148389	381558	147957	446362	279888	371963	35847.6	288905	154112	295427	177062	205875	237254	173914	199920	276330	23187.5	424418	59086.1	124105	282541	314438	150355	67356.1	204242	96622.2	1.02888e+06	1.08711e+06	404167	159041	220595	199051	414603	476034	650370	532184	555877
IGHV3OR15-7	38064.7	8803.54	26855.9	7282.53	5432.12	NA	4343.12	8126.97	10932.3	38985.5	26788.6	4942.62	5450.03	12736.9	16595.8	11515.5	3727	7597.96	16430.4	22041.2	11320	9091.4	15229.4	3574.09	14591.6	14959.2	14314.7	13487.6	4707.36	28544	6983.84	10964	27585.1	10685.2	53667	10850.9	33892.2	50963.5	57073.9	69348.1	14159.6	70640.6	57197.3	63406.9	65302.2	33166.5	36958.2	7958.64	78325.2
IGLV5-45	58747.7	45186.2	59392.1	63714.2	70887.4	36359.5	16951.2	37820.2	23855.1	56601.1	24355.9	111720	68522.5	10729.6	44142.7	74447.1	53806.1	58115.4	45189	67743.9	11757.4	22817.1	14304.6	36633.9	28265.6	32552.8	17825.4	25373.5	33459.2	25401.3	44359.9	38270.4	30927	42407.6	41699.5	37273.9	35497	71556.2	70119.2	119764	NA	71991.5	62533.6	171857	59230.2	66817.3	203809	96255.2	79583.7
IGKV3D-15	77254.4	57645.5	93264	103766	51315.4	52843.8	30615.9	36068.6	25749.6	44338	35198.5	59187.8	33377.3	44893.2	38447.1	32071.3	57089.4	24879.4	26781.3	34605.3	17855.1	22504.6	27029.3	31783.4	34278.1	31942.7	44187.3	29357.5	24442.9	36949.7	37563.3	24647.9	51765	37990.6	57063.3	88685.3	68728.1	81028.6	57264.5	118450	53246.1	97210.1	76819.9	76697.3	57022.6	58408.5	81543.6	106727	92412.4
IGKV1D-8	19593.8	11964.7	12842.8	29972.7	6834.19	5767.99	11206.8	6836	7265.95	4007.5	10017.2	7790.52	53191.5	12027.7	7232.09	5421.15	11828.2	6889.08	5310.51	5786.42	7076.94	4851.17	4107.04	11160.6	14116.5	55953.2	6320.49	11476.4	5995.01	6096.51	3075	7415.56	4165.17	12643.2	9120.01	7512.15	3846.34	24460.6	20014.4	26766.5	5931.01	20674.2	36875.7	21343.3	31727.4	16395.1	34067.1	25702.5	15497.1
PTPRJ	7943.34	12765.7	10617.3	17808.1	6859.05	9721.31	9645.82	NA	4284.35	10655.4	19711	15345.5	NA	20778	9317.9	5957.19	5288.4	7165.89	8107.85	14692.6	11574.7	NA	NA	17318.6	NA	23755.9	12097.2	NA	10502.9	8572.21	16442.5	13101.7	10467.8	11384.9	13720.9	7091.34	6452.87	25716.9	NA	NA	19635	18052.6	NA	24094.7	16623	NA	19856.9	NA	NA
CDH1	10945.1	8483	9587.11	3894.94	6259.85	8686.13	10615.8	2815.79	NA	8587.66	8681.78	7066.56	23309.6	12969.6	4970.47	9955.29	8000	2539.62	2561.74	7199.84	3005.6	4890.77	9268.91	NA	NA	7040.66	3366.56	NA	5191.93	1929.61	3367.49	3639.69	11679.5	4328.88	2314.59	4074.49	NA	5378.6	11278.2	11501	NA	11272	9180.11	10448.9	7117.9	6201.38	8570.84	7505.48	7593.22
PRH1	NA	NA	NA	NA	6714.89	4831.42	3779.21	4630.93	5912.44	6548.97	2302.98	NA	5130.56	NA	NA	828.578	NA	NA	NA	NA	NA	6884.71	NA	NA	NA	NA	NA	NA	14638.6	14045	9251.54	10364	9294.61	16908.3	NA	14650.3	26263	28427.5	6468.37	NA	NA	3414.29	27291.8	17322.7	5760.59	16547.8	21912.2	12309.8	8270.91
EEF1A1	NA	NA	NA	NA	5145.89	NA	NA	NA	NA	NA	NA	NA	3755.83	NA	NA	10645.1	NA	NA	NA	NA	NA	NA	NA	NA	NA	NA	NA	NA	NA	NA	NA	NA	NA	NA	NA	NA	NA	NA	NA	NA	NA	NA	NA	NA	NA	NA	NA	NA	NA
ABCB7	3.82211e+06	5061996	4.64467e+06	3.38057e+06	1.11024e+06	780856	1.16112e+06	890299	572034	1.08982e+06	308661	1.94966e+06	1.21544e+06	1.86491e+06	688015	511580	797829	1.19833e+06	1.48861e+06	1.48155e+06	1.55518e+06	714691	328076	1671147	1.07906e+06	1.1697e+06	1.35469e+06	1.22723e+06	10233.8	NA	8241.79	13308.3	10751.3	8090.67	NA	NA	NA	NA	NA	NA	NA	113876	94746.6	NA	NA	NA	NA	NA	NA
GNPTG	NA	NA	NA	NA	NA	6252.89	NA	3931.29	NA	NA	5930.06	6040.49	5627.14	NA	NA	NA	NA	NA	NA	NA	NA	NA	NA	NA	NA	NA	NA	NA	NA	NA	NA	NA	NA	NA	NA	NA	NA	9502.26	NA	NA	NA	NA	NA	NA	NA	NA	NA	NA	NA
ALB	121862	116829	106432	110411	58325.9	50234.9	108598	51301.8	72613.6	104299	59596.3	64216.3	51646.6	63271.2	79116.7	56382.1	68476.3	62376	64831.4	71800.8	53613.8	28778.2	62494.5	89973.5	68122.2	61272.8	133186	95477.2	186753	226581	100020	74235.2	95864.8	243679	117500	177744	139919	216924	258301	364942	193266	164186	356772	247223	234066	240940	368871	237078	261661
ALDOB	4342.7	23864.1	8511.67	5971.89	5589.77	NA	2016.46	2554.31	NA	4592.75	2694.18	25032.5	7307.54	9056	10878.9	6499.98	1155.23	1958.03	5528.08	9233.48	1277.97	4335.9	1455.77	4437.34	2674.05	31027.1	3826.62	NA	4015.33	NA	5168.72	6160.16	2669.11	1607.2	1167.88	5547.86	745.171	3651.38	7748.75	35651.8	NA	7091.51	8022.23	4658.37	17676.2	3931.84	9623.58	6342.02	5575.12
FCGR3B	10438.1	NA	34402.8	20186.6	22552	NA	NA	11913	7566.77	7777.02	NA	17595.2	12988.4	12498.3	17819.7	NA	18473.8	NA	12363.4	12412.2	15622.8	NA	15257.8	23203.8	10865.9	12767.2	17969.8	NA	17425.1	27230.3	NA	12728.4	20418.1	17817.2	9606.69	NA	NA	11142	NA	NA	NA	NA	23840.5	25833.8	12588.9	NA	13354.4	19949.9	NA
HYOU1	87137.6	NA	118713	120200	65075.7	70072.5	NA	NA	8512.32	NA	NA	NA	NA	NA	NA	68097.8	NA	60385.8	32260.4	55821.3	71046	4609.02	NA	NA	NA	NA	NA	NA	19412.9	34501.7	15237.1	16593.3	33019.4	25238.2	18937.6	37025.7	9865.22	NA	4280.22	3828.02	1708.25	6452.67	5184.32	2604.79	NA	2549.94	5011.87	4419.98	NA
TNXB	42463.6	42715.9	27193.3	26597.2	17103.5	21166.4	14768.7	23562.1	9808.58	16385.4	22621.7	20817.8	23796.5	17320	23090.8	27555.1	25740.1	15171.5	15257.9	21463.6	14359	11465.5	14087	32044	9658.05	20388.6	14704.3	19509.7	31665.3	39158	52318.1	26795	22258.6	19788.7	55192.8	24934.6	17038.8	31169.3	41035.6	28788.4	12190.3	34830.2	28136.1	37401.9	41760.4	26397.9	27426.2	29783.7	28333.3
ADA2	NA	NA	8432.36	NA	1574.55	NA	2896.37	NA	3858.12	6396.27	3602.27	8505.61	5245.6	7360.02	5034.82	2743.83	NA	2692.61	NA	NA	NA	2874.56	NA	NA	NA	4817.28	8129.96	NA	NA	NA	NA	4131.21	NA	4509.25	NA	9300.62	NA	6886.3	NA	7201.45	NA	NA	8125.3	NA	2523.22	3734.21	4288.08	NA	5011.85
CHL1	10640.8	10307.2	25205.2	15569.6	13883.9	6967.27	7337.74	9692.53	11233.6	8802.53	12590.6	9075.59	7366.82	10118	7786.3	9461.13	6802.76	7994.74	7809.01	10258.8	9360.28	5166.88	9374.92	10596.5	7144.97	7776.87	7779.75	7418.01	12885.6	23069.4	14795.5	10779.3	11445.2	14679.1	15922.5	17829.4	10456.9	30033.3	21083.2	28651.5	12317.2	18142.2	25256	32474.3	50302	21151.1	26226.2	16591.6	28084.6
IGKV2-40	805273	1.73968e+06	1.6514e+06	2.05066e+06	1.19861e+06	2.44866e+06	745600	1221772	1.26335e+06	597019	1.7038e+06	669990	276572	1.07806e+06	1.456e+06	1.52629e+06	637658	618845	803934	638174	563065	891475	1.12197e+06	1.56399e+06	638737	1.53488e+06	1.37735e+06	1.40197e+06	1028835	909030	558327	584663	284472	587082	1.05069e+06	903970	1.76078e+06	2.48077e+06	1.50219e+06	796324	967048	1.50515e+06	1.51226e+06	845380	662250	2.00949e+06	1.82986e+06	1.98573e+06	878012
KRT81	23151488	16389060	10715736	65319.9	17286092	16326763	9782025	12752918	8888230	11904859	52039.5	5395840	6.01246e+06	8820281	72331.3	350877	14436622	42471.4	6.34659e+06	6.57899e+06	8188193	5.10965e+06	5.75095e+06	9416786	13659773	6380960	4802242	8045859	15307543	5978155	11262704	5.33686e+06	4.65377e+06	6895445	7.28832e+06	51140.3	7.1531e+06	16937932	213611	16583254	10030237	13624077	20403624	15397737	14194864	13265536	16830864	23337074	14726251
GPX3	265238	273013	332131	257743	142828	112462	251312	133924	96353.2	252617	216856	254211	209294	290362	236220	196474	178747	168589	200815	266175	184095	115124	193234	288189	172993	248669	221523	229771	238836	221788	224461	158222	217563	310347	286091	221683	199337	724440	369139	510554	168435	430250	498056	349826	402493	405918	418293	518050	631340
F5	64936.5	63991.5	61615.4	80495.6	52895.7	64146.3	57292.2	30897.8	39782.4	59229.8	78456.6	60323.2	44573.9	70386.9	45789.2	49553.2	39468.9	32030.3	38664.3	38191.6	38953.2	23790.6	28092.8	40842.1	31700.8	48317.9	35079.7	41975.6	41529.1	30086.9	28989.2	22995.9	31305.1	29936.3	29255.4	54977.8	27375.8	63859.8	77623.5	85252.6	37984.4	69479.4	74329.4	82177.9	82007.4	59258.7	90133.6	81246.4	120154
IGLV5-52	NA	NA	NA	NA	NA	NA	NA	NA	NA	NA	NA	NA	NA	NA	NA	NA	NA	NA	NA	NA	NA	NA	NA	NA	NA	NA	NA	NA	NA	1256.78	NA	NA	NA	NA	NA	NA	NA	NA	NA	NA	NA	8695.04	NA	NA	NA	NA	NA	NA	NA
IGHG1	74067824	43077256	42082528	63902280	42043144	29049340	31461320	19936290	16695901	18439030	27215946	62977852	27808004	32102066	41269516	35269300	50158396	22133854	22643208	43168144	18269274	20671984	24400666	45914564	32130996	30350942	49543136	23820196	28850144	50192012	52090484	26021784	43004856	55459192	41089084	58853664	34060488	76940704	80749760	124788720	48190800	90337344	83225472	62378240	81140256	62132032	96849520	85697912	74278672
IGHD	103449	114920	51191.8	301134	68804	NA	55755.1	25956.4	17964.6	NA	22361.8	47609.8	13570.2	NA	72875.5	139039	96283	35059.2	19651.6	103413	16394.9	45396.3	29138.2	11920.9	87744.3	7138.76	116997	138334	92251	117063	141096	40880.3	NA	54738.3	13860.6	NA	121218	36159.2	168799	59317.7	26083.2	64061.3	256963	37314.5	89606.6	499856	40396.3	43365.9	159153
IGHV1-45	13023.5	15983.6	5702.68	8246.9	2210.33	NA	3316.93	6000.49	2651	2176.73	5991.09	7171.55	6862.51	5470.71	6718.37	4985.98	6943.06	4015.92	3006.14	5506.57	5542.39	3532.71	3765.39	4358.68	9804.72	7803.87	6111.51	4223.12	NA	NA	NA	NA	NA	NA	NA	NA	NA	NA	NA	NA	NA	NA	NA	NA	NA	NA	NA	NA	NA
IGHV3-49	164254	81999.5	139717	80142.4	52688.8	136773	57231.4	58958.9	47606.3	53316.2	73297.5	22783	110198	56126.9	76402.8	32166.4	115841	73056.5	96300.2	122363	48011.7	81952.5	52328.2	85891.5	101547	35599.7	45509.4	53438.8	17930.8	30564.8	43756.1	12578.2	68932	19702.1	55634.6	35229.1	32465.5	69448.1	62346.2	133540	20622.7	62703.5	136375	97671.2	65892.5	85954.1	91014.5	87710.3	105239
EIF4G3	269663	24688.3	13889.8	5160.78	85643.1	279708	20519	6658.06	31025	87245.5	5020.12	38926.3	39690.1	2437.68	30680.4	35947.7	33472	7322.88	9376.87	11399.9	11192.6	13172.3	8813.39	8904.04	20596.4	30405.3	116808	5986.34	8103.09	5585.03	6005.35	2201.95	1856.1	12400.2	3835.98	14482.5	14306.4	6428.66	31171.9	6279.84	4661.13	8203.68	44448.2	8102.24	3901.29	2825.66	9988.48	4210.72	25639.3
PVR	NA	NA	NA	NA	NA	NA	NA	NA	NA	NA	1542.49	2144.43	1444.29	NA	1326.1	NA	NA	1071.48	NA	NA	NA	NA	NA	NA	NA	NA	NA	NA	2527.28	4311.98	2007.84	1107.95	2836.37	NA	NA	3226.66	NA	NA	9121.23	6351.88	NA	NA	3934.8	5453.46	6361.29	5094.85	3227.01	5662.04	6600.98
C1QB	814358	717875	671970	638219	449935	457081	425281	417940	323850	492859	492361	397955	374419	616406	452539	356484	341156	257191	434416	414734	353433	362004	307285	334279	317906	332069	96935.7	549364	566945	455105	686023	394734	273537	431492	441539	744529	409593	1.1523e+06	1.00179e+06	821212	550253	862478	846592	1246053	1015395	693495	795495	743983	998135
IGKV6D-21	NA	16744.6	25321.1	13456.6	21764.2	300497	15925	8402.6	581.699	4928.74	30652.5	40223	43543.1	12051.4	21273.1	44187.1	3858.06	18311.1	35487.6	59297.4	41009	5122.93	9082.1	11182.1	25520.4	15583.5	25869.6	18050.1	46001.8	7975.68	64800.7	18381	19702.1	5406.9	NA	31504.5	27163.7	83526.9	80912.3	NA	42302.9	50884.7	83342.9	69383	13904.6	24935.1	84861.8	15535.1	44735.6
TKT	NA	NA	NA	NA	NA	NA	NA	NA	NA	NA	NA	NA	NA	NA	NA	4330.67	NA	NA	NA	NA	NA	NA	NA	NA	NA	NA	NA	NA	NA	NA	NA	NA	NA	NA	NA	NA	NA	NA	NA	11240.2	NA	NA	NA	10337.6	NA	NA	1544.82	873.602	719.502
IGLV1-36	10433	57030.7	52013.4	95826.8	10960.9	13261	16955.5	37476.5	39428	10398.3	28959.4	67862	43088.4	52202	24862.4	118412	3422.66	48760	21670.5	41395.9	55495.4	25958.5	104377	31272.6	21707.9	15521.4	7129.83	10632.2	13400.3	6475.11	18641.5	10859	33138.1	49685.2	68978.2	25585.5	15202.4	61965.9	57502.4	82524.9	21350.9	37245.9	9187.17	14033	15705.8	34340.9	60554.1	59485.2	88255.1
IGHV6-1	114597	169155	114621	140946	111095	115785	128546	133479	74129.5	61766.4	106020	192982	136903	170869	71136.9	88305	94561.2	57350.1	60463	117339	118356	73421.3	62637	144982	93389.4	99091.9	68279.6	66954.2	43851	66247.2	49463.8	44404.4	146514	52476	93029.4	89892.4	37148.1	218447	85985.3	90607.9	37292.9	176758	252574	49913.4	49510.8	96283.4	1.07292e+06	93326.8	76309.6
IGHV3-15	68651.1	54257.2	69462.1	90256.5	36812.6	49114.3	32828.5	38732.9	58207.1	25074.7	67675.8	50688	55714.6	29246.4	54917.5	44516.8	35049.5	34079.3	58341.2	28582.1	35261.7	26461.9	32040.2	33456.6	33496	41161.2	66040.6	82211.6	29577.9	27277.2	62629.7	92609.3	49131.5	44829.1	25523.6	30099	37703	73291.2	120343	174851	38082.2	105144	99166	78176.5	118631	46902.1	90537	133159	109764
IGHV3-21	6216.38	9426.31	NA	7720.99	7544.54	NA	3320.09	2184.19	NA	5256.38	5006.62	4688.8	3574.5	5293.15	NA	3641.15	6955.23	3620.16	NA	4477.25	NA	NA	NA	NA	6866.47	3630.33	8271.13	NA	NA	5790.64	1854.06	1983.26	5228.94	16602.2	2910.72	NA	3575.81	8634.09	10546	25982	888.421	20825	36473.8	21505.8	18249.7	14915.4	16011.1	25748.4	43072.6
IGHV2-26	27085.7	11794.6	41800.4	23909.2	19243.4	22592.4	12289.9	16712.6	12215.5	7481.58	14722.6	12300.1	13765.3	12012.2	18058.9	8573	7368.54	7815.24	9844.48	13233.5	6394.25	19598.5	10934.1	11240.1	13029.5	8152.9	13953.5	NA	3467.03	6026.92	6417.59	2266.53	NA	5096.55	4677.14	15823.3	6510.8	29932.8	18490.9	24042.4	5703.03	10560.1	43179.1	8491.52	18537.4	2737.19	19299.1	23109.4	35365.9
IGHV3-73	38480.7	9283.34	22302.3	40310.6	16136.5	32899	33732.8	7281.18	14182.4	17215.6	19431.6	19550.5	26895.3	17596.5	40750.3	8825.76	19350.3	10845.9	7971.47	7080.71	9131.4	10763.3	7645.88	8082.22	14956.9	13089.1	12724.9	25774	17436.9	52332.3	22691.8	26163.2	18930.6	28924	32837.6	24809	50602.3	77294.6	39217.8	69277.7	25919.3	39625.7	70059.4	96823.7	90392.8	49167.7	46613.8	67581.2	69988.9
IGHV3-74	NA	NA	5134.94	NA	NA	NA	NA	4797.55	NA	NA	NA	5600.19	NA	NA	6296.44	NA	NA	NA	NA	NA	NA	NA	NA	NA	NA	NA	2063.87	NA	NA	10308.4	11323.3	7059.16	6881.94	12345.7	6204.36	14126.9	14362.3	20597.6	18425.9	21629.6	9479.91	NA	19481.6	6213.8	13033	11354.4	12963.5	21237.3	26904
IGHV3-43	37971.2	22239.6	28366.8	33212.8	5401.12	14114.4	10518.7	19405.1	23732.6	NA	37217.1	11431.9	6263.27	24665.2	20851.1	21410.5	10106.7	33581.4	23347.3	NA	22622.7	14155.6	13062.5	8824.48	NA	9227.82	6410.97	NA	28481.6	42281.3	43864.9	25829.7	48190.2	19253.9	41501.2	45161.6	44484.7	35301	76311.2	83840.7	21619	54085.8	NA	60748.7	72301.5	43701.3	101310	77849.8	83372.3
IGLV9-49	153717	NA	NA	84338.9	95736	150576	NA	135928	30752.9	101026	NA	190380	20330.2	NA	24875	1338.03	NA	NA	NA	NA	NA	NA	NA	NA	1729.94	NA	4503.44	NA	73631.8	49873.4	109209	15932.8	17415.7	101790	35691.6	37201.1	95605.2	62222.3	312628	309228	57619.8	139644	255725	137028	107782	41351.5	NA	165124	165704
IGLL5	2.41641e+06	2416405	3.33668e+06	3.71229e+06	1.9465e+06	3.77835e+06	1.83688e+06	1.46965e+06	2.50303e+06	1.39805e+06	1.43866e+06	1860591	3.11411e+06	1.22533e+06	3.52833e+06	2.27567e+06	1.97489e+06	1.66156e+06	1.60022e+06	1538864	1.50001e+06	1.37077e+06	2.39282e+06	2.48054e+06	1.55066e+06	1.04897e+06	1.4935e+06	1.95663e+06	2.60657e+06	2.37782e+06	5.75412e+06	1.71235e+06	1.69346e+06	2.03568e+06	3.553e+06	4419202	2647854	5688847	5.04135e+06	7500347	1.82625e+06	4919686	5.23452e+06	4.53855e+06	5.8519e+06	2.01894e+06	5.66722e+06	7.54709e+06	5.91237e+06
IGKV1D-13	62301.6	38270.3	39351.4	31219	33349	40434.2	41666.1	28877.1	26479.2	16934.5	31011.6	19038.5	12891.8	24801	19072.3	12379.7	25429.2	19721.8	NA	9651.95	20859.2	11626.8	6708.03	8930.37	NA	16050.4	NA	350145	10907.6	40839.7	7757.58	9090.11	15764.7	11625.9	5497.83	12784.2	34300.6	123396	74376.5	207369	18286.5	207058	90945.6	33415.6	43748.9	207460	26586.9	39024.7	112085
IGHV1-69D	115554	37962.9	34541.7	40328.7	37417.5	50115.3	25061.2	48768.9	61813	29088	43810.6	31281.9	77301.2	120390	32777.9	18830.8	21288.3	106666	42511.6	23329.3	98358	44063.4	82553	29424.8	47006	70132.8	25818.9	30803.4	55138.2	63856.7	96559.5	60041.3	59809.8	38910.8	140573	46904	59116.5	30593	133844	46572.1	72815.8	33058.5	158197	148980	436904	72453.8	26845.3	146268	27476.5
CRTAC1	9419.19	11076	6955.69	7163.48	5377.92	7389.82	5129.25	6267.89	8573.47	9121.28	9175.47	5550.1	10227.8	5061.74	5489.85	5576.96	7528.51	5820.88	4926.88	5452.81	7369.27	3918.66	5648.22	8082.47	4717.85	6506.99	6802.11	9872.37	15173.7	9664.69	10573.6	12603.2	11953.2	11350.7	21476.6	16719.3	8898.52	30403.7	36924.4	20817	8583.4	24987.1	22818.3	30638.1	13583.1	25205.4	29376	23853.4	19649.7
COL11A2	2.31171e+06	1.75585e+06	1.67794e+06	2.36615e+06	1.86375e+06	1.76924e+06	1.66485e+06	1.24781e+06	1.72695e+06	1.40208e+06	1.92882e+06	2197635	1.63862e+06	1.73825e+06	1.84368e+06	1506043	2.09151e+06	1.54481e+06	1.5073e+06	1.83212e+06	1.31948e+06	1.45183e+06	1501505	1.65233e+06	1.76173e+06	1.77756e+06	1718710	1.36229e+06	1.26613e+06	1.7081e+06	1.52133e+06	1.42173e+06	2.07266e+06	1.66161e+06	1.95117e+06	1.86922e+06	1.17746e+06	3.28133e+06	2.51324e+06	4580881	1.33791e+06	4373274	3013412	3.34505e+06	3.5097e+06	1.7749e+06	3.23683e+06	3.84117e+06	2910567
RPSA	NA	NA	NA	NA	NA	NA	NA	NA	NA	NA	NA	NA	NA	NA	NA	NA	18019.7	NA	NA	NA	NA	NA	NA	NA	NA	NA	NA	NA	NA	NA	NA	NA	NA	NA	NA	NA	NA	NA	NA	NA	NA	NA	NA	NA	NA	NA	NA	NA	NA
ALB.1	51557.8	36137.8	17771.3	41542.9	21459.9	20689.5	16597.9	8703.49	20650.3	25449.6	30284.9	15517.6	22441.8	20076.4	25937.3	43884.8	27154	15096.4	22268.9	21156.7	27927.3	8473.71	35088.3	17742.2	18905.9	15650.1	20963	22649.8	42979.6	18761.7	28998.5	30156.3	60649.8	15526.8	36105.5	57953	37688.1	28507.8	77473	33086.2	23310.2	38660.8	24939.4	84113.5	74911.5	42524.6	42043.9	21073.7	58577.1
ZG16B	NA	NA	NA	NA	NA	NA	NA	NA	NA	NA	NA	NA	NA	NA	NA	NA	NA	NA	NA	NA	NA	NA	NA	NA	NA	NA	NA	NA	NA	NA	NA	NA	NA	NA	NA	NA	NA	NA	NA	NA	NA	NA	10653	NA	NA	NA	NA	NA	NA
YARS1	135643	156161	142197	430617	126383	170268	47774.1	109621	63836.5	125701	134331	222262	90644.5	840782	155229	76787.5	83370	50057.9	88599.8	92044.4	73129.9	57823.2	101717	139888	53625	106442	127489	175955	122118	157488	85531.9	98123.3	95987.4	139743	69979.9	76301.5	66733.8	337870	264982	395496	90775.9	404296	293176	198445	207057	199820	219606	199257	244684
GP1BA	56196.3	60593.3	34231.5	370050	90229.8	156008	74205.7	18581.6	80059.4	156298	146836	33060.1	81212.2	353547	190505	126107	157724	35052.1	89291.6	198731	90666.7	13272.6	169081	210900	109546	242844	330185	248438	542170	140503	343125	114216	296795	245704	245630	281212	61015.5	918742	518517	1135432	373249	323137	642653	334682	506690	400272	1.08499e+06	325771	770633
IGKV3D-20	480377	239514	316106	411784	306149	278217	423574	315143	153545	329194	433228	252189	202024	195166	378361	260435	311920	199933	199792	158530	133825	154921	182910	188073	189754	231156	212131	272515	136638	97280.6	165274	132523	199192	189625	133572	198746	246320	503484	288947	536551	231099	485079	361900	359810	140115	301813	479294	657365	587724
IGHV1-3	49893.5	27656.8	55363.8	47109.6	23800	NA	21602.3	30461	15059.2	20373.8	28750.6	23545.3	31089.9	41495.1	19672	25096.6	25639.6	31872.2	NA	87045.2	54842.4	17222.3	82894	40009.1	29684.3	55085.6	51860.5	26527	NA	NA	75247.3	54176.2	37153.5	34991.2	47196.8	63834.4	NA	82440.1	46347.4	113071	22795.6	53548.9	17620.1	44932.8	80544.2	46506.1	84894.3	75514.9	NA
IGHV1-18	166902	114734	65589.4	156538	37912.6	45027.7	101876	99786.9	39396.9	39976.9	92177.7	101627	100982	109265	101185	124932	97663.7	74965.6	49971.1	53162.2	80973.7	29556.1	41992.1	82986.6	60897.2	102276	91680.2	58059.1	44617.8	80050	88610.3	62731	77727.4	111740	89239.9	137564	161954	198364	291925	253831	69673.8	137460	262157	123683	160233	134366	184168	225158	319091
IGHV3-20	NA	NA	NA	NA	NA	NA	NA	NA	NA	NA	NA	NA	NA	NA	NA	NA	NA	NA	NA	NA	NA	NA	NA	NA	NA	NA	NA	NA	NA	NA	NA	NA	NA	NA	NA	NA	NA	NA	NA	7458.44	NA	NA	NA	NA	NA	NA	NA	NA	NA
IGHV1-24	10657.4	10234.1	12145.8	6999.29	15736.4	NA	10749.5	12764	NA	NA	7525.92	5678.44	2845.02	7141.33	8266.36	8376.17	8657.43	20401.1	2589.37	NA	8372.29	11900.7	NA	9851.62	5231.91	8544.61	9724.02	8042.15	NA	7492.71	4505.9	4357.7	2570.38	6731.65	7179.57	10999.8	15535.5	17978.4	22948.2	13119.7	5752.73	16368.4	29841.5	NA	44325.1	22121.4	38305.2	24176.2	59811.6
IGHV4-28	11479.4	NA	NA	NA	42322.5	754805	345424	662997	616921	18206.9	4166.39	2255.71	820284	NA	NA	3079.96	NA	1624.15	3321.41	NA	NA	591299	NA	NA	NA	NA	NA	NA	277225	160849	175751	221233	99529.6	284701	199297	126632	147786	215384	231242	434460	264427	330464	332777	168756	430014	440630	364514	323433	445593
IGHV3-35	62134.4	59484.4	70883.8	54353.3	32643.2	28844.7	22449.5	26036.7	36197.5	36884.6	30328.1	46408	47509	32331.8	47057.9	35233.5	42008.1	46126.6	25955.3	35184.1	44471.9	27400.5	30531.6	53509	33264.8	41657.3	33618.1	43137.9	47494.5	59148.7	47343.8	33959.6	53396.3	30150	62933.3	101798	39366.2	134179	129551	152335	46219.9	79467.9	89876.1	130298	107235	78974	76563.1	130634	98823
IGHV3-38	51411.4	43032	48337	86910.2	36711.9	43948.7	15726.8	36210.9	33927.7	37101.1	44419.2	20057.8	23929.4	46110.8	14770.5	36247.5	26306.5	23475.9	14890.5	16081.4	27308.9	14084.8	18341.9	23046.7	12317.9	19216.3	17263	31894.5	41337.7	96747.5	62697.5	27660.3	32573.4	50959.2	72597.5	74887.9	69325	77484	56426.8	99214.2	48758.9	84656.2	89708.7	80173.8	102199	76512.3	83828.3	78311.8	97715.6
IGHV5-51	177605	99665.6	146227	135434	100453	34514.5	81415.3	77715.5	80386.9	68480.1	102551	111137	116694	167756	176061	69490.3	125246	214003	86075.4	187359	220958	47326.4	150146	176017	180504	188264	242485	129412	79884.3	174867	156080	73240.9	138950	176867	119966	230424	166107	117321	154500	242388	140428	184126	267273	224088	204835	212185	240982	151180	252028
IGHV2-70D	277899	9066.9	70436.6	14950.1	5918.02	120376	2977.02	54368.3	178772	61200.3	225088	169355	68519.9	109074	67151.3	4847.99	62745.1	70556	NA	2921.73	55283.3	123974	42375.5	29889.8	3804.79	23034.9	110933	71216.6	NA	66854.1	13011.5	81375	26436.1	NA	NA	NA	116593	90684.9	NA	561029	100725	17329.5	6441.04	195194	100616	137521	334917	NA	201308
IGKV3D-7	1.22096e+06	1127149	778737	1.57949e+06	857966	1.0995e+06	736771	716905	568657	525878	420313	678288	666278	237263	447355	437180	534747	406299	349352	378186	270292	261863	195529	353599	251478	367324	431781	407881	133466	169971	344677	234366	271605	466392	252232	508694	415107	837710	1.0854e+06	1.03057e+06	399253	1.24495e+06	625812	440929	660467	595720	951824	1.48142e+06	858785
IGKV1-8	64891.8	29082.9	138080	35259.5	46411.8	58208.5	23496.1	27315.8	14788.4	14968.2	26638.3	58806.6	56090.9	23827.2	43501.4	39662.6	47813.9	29007.8	13586.1	92158.6	28348.8	14852.9	30098.7	72160.6	52991.7	27645.8	143867	27721.9	48664.5	86572.7	63650.5	31730.9	41561.2	33643.3	53029.2	35225.6	23050	104341	42130.3	104816	58984.8	158664	130096	38417.6	72059	59154.6	35233.8	90708.4	99494.1
IGKV1-12	57554.3	33659.3	67004.9	34765.2	18000.5	31933.4	25890.6	23698	9999.2	12661.2	11496.4	38914.7	29167.4	25288.9	35494.3	32969	55493.8	22747.5	18662.2	36108.2	38457.4	19297.5	36682.9	33241.9	57206.5	20936.8	72413.6	25380.3	13226.2	27914	29925	18167.3	19875.9	19428.9	26952.9	44128.4	31046.1	163011	67177	262728	34441.1	228157	214259	142940	86459.2	93478.8	100322	102096	189470
PNKP	4957.86	NA	NA	NA	NA	NA	NA	NA	NA	35654.4	NA	NA	NA	2171.14	NA	NA	NA	NA	NA	NA	2567.24	4009.19	2007.03	NA	NA	NA	NA	NA	459985	123480	782491	4334.34	29115.3	1.07977e+06	70069.1	74200.5	NA	NA	NA	NA	1.38556e+06	NA	NA	NA	NA	NA	NA	NA	NA
PHF6	634804	534828	469136	599932	228366	1.47072e+06	NA	NA	183001	78081.3	NA	NA	72622.6	357409	211897	1.12667e+06	298130	45734.9	NA	346021	NA	NA	NA	376685	718.341	426232	1.28623e+06	410220	671324	569546	615057	454732	297143	394927	542201	533115	383764	1.35308e+06	1.08636e+06	1.48708e+06	482064	1181026	1114085	884531	1.34501e+06	1.12958e+06	873889	916053	1.00312e+06
HLA-A	36044	NA	NA	NA	14543.2	NA	NA	NA	19808.4	NA	NA	NA	42715.4	27093.6	NA	21010.2	NA	NA	NA	68519.2	8244.46	22085.5	NA	NA	NA	NA	NA	NA	10158.3	12630.3	NA	NA	NA	9280.41	17282.4	14912.7	10482.9	NA	NA	31339.6	5282.91	25000.9	NA	36118.2	22763.2	NA	41709.7	NA	36217.5
HSPA1B	NA	NA	NA	NA	NA	NA	NA	NA	NA	NA	NA	NA	NA	NA	NA	3089.58	NA	NA	NA	NA	NA	NA	NA	NA	NA	NA	NA	NA	NA	NA	NA	NA	NA	NA	NA	NA	NA	NA	NA	NA	NA	NA	NA	NA	NA	NA	NA	NA	NA
IGHA2	10314702	7.79602e+06	12197245	9686754	4793303	6185326	7562109	4.55776e+06	7527499	6.08046e+06	5570133	9329402	6884944	7.78991e+06	4987687	7.54802e+06	9245896	6.80484e+06	5924348	9642460	6.27306e+06	5.56635e+06	4318199	4.90004e+06	6.55335e+06	8.11566e+06	8590701	4717314	5.62521e+06	7939930	9624366	3.24439e+06	2.70173e+06	3.78661e+06	7798172	9469581	5803398	8198839	14449137	19960906	2.64238e+06	11784182	12004948	9218637	20743126	9573539	10041422	13170173	14769765
IGHV1-69-2	NA	NA	NA	NA	NA	NA	NA	NA	NA	NA	NA	NA	NA	NA	NA	NA	NA	NA	NA	NA	NA	NA	NA	NA	NA	32212.9	19416.5	NA	NA	NA	NA	NA	NA	3181.87	NA	NA	6651.42	NA	NA	NA	NA	NA	NA	NA	NA	NA	NA	13022	36038.4
KIF5C	2396680	2.04395e+06	2111390	2.38456e+06	1.79217e+06	1555377	1490239	1.41928e+06	1.33429e+06	1.27581e+06	1.71515e+06	1.50747e+06	1.318e+06	1.78846e+06	1.91341e+06	1644616	1.35733e+06	1.14381e+06	1.25818e+06	1.58153e+06	841184	426604	1.23322e+06	1.74051e+06	1.23859e+06	1.77011e+06	1.61216e+06	1657160	1.40398e+06	1.17024e+06	435721	1.03917e+06	195745	390223	506895	480951	326881	1.18022e+06	3367181	4.63119e+06	322833	3.52138e+06	1.00398e+06	612011	4.54038e+06	628149	537888	735390	689880
A0A0G2JRQ6	10014.8	NA	NA	NA	5805.91	NA	NA	NA	NA	NA	4416.76	NA	NA	435.403	NA	NA	NA	NA	NA	NA	NA	NA	NA	2880.51	38488.1	NA	5151.3	NA	7565.46	8779.29	8883.04	23026.5	34523	NA	5265.82	31064.2	4913.66	NA	69634.7	30864.3	6626.2	51944.4	65558.8	119009	36552.8	155704	113798	52996.2	26336.5
IGHV7-4-1	NA	NA	24613.7	NA	NA	NA	NA	NA	NA	26335.2	8440.44	NA	17500.2	22845.3	5733.85	52183.6	19341	6998.47	NA	21324.1	NA	NA	NA	24328.6	NA	2143.86	NA	12887.6	NA	NA	14067.3	29945.5	10066.1	NA	NA	36552.8	NA	NA	53477.9	56717.4	NA	NA	NA	NA	25236.7	NA	NA	39758.5	NA
A0A0J9YW62	NA	NA	NA	NA	NA	NA	NA	16382.6	NA	NA	NA	NA	NA	NA	NA	NA	NA	NA	NA	NA	NA	NA	NA	106366	16599	NA	NA	NA	NA	NA	NA	NA	NA	NA	NA	NA	NA	NA	NA	13788.3	7197.94	NA	13963.1	7407.89	37718.4	NA	NA	NA	NA
IGHV3-64D	497.581	21523.5	155569	29861.6	133068	63111.1	253743	48911.6	39540.2	31167.5	67662.1	16941	NA	42958.9	135881	99769.9	62084.3	82492.8	43539.4	45775.6	55032.8	17502.4	41186.9	117278	71092.9	47362.1	82197.2	55162.6	43327.2	36864.2	49612.1	45487.2	79612.5	70780.3	124648	86756.6	30656.1	85954	55931.9	142819	47454.2	89889.7	90295.5	128918	106182	106825	147403	48895.6	185640
MAGEB6B	103455	62049	146887	108057	81987.9	68519.8	49657.9	53704.4	64560.6	68176.8	91505.4	115855	62297.3	79288.7	91161.3	61792.8	69339.5	45532	54808.1	44739.5	42765.7	74553.7	47308.7	80216.4	63821.1	46999.5	48532.9	85117.4	96122.9	86447.6	45355.3	74829.9	49787.6	95321.3	78216.4	79164.2	57090.4	205065	130757	139459	76240.9	92560.1	102935	76552	82642.6	85675.5	111131	109901	153775
GPI	NA	NA	NA	NA	1839.99	NA	NA	NA	NA	NA	NA	NA	NA	NA	NA	NA	NA	NA	NA	NA	NA	NA	NA	NA	NA	NA	NA	NA	NA	NA	NA	NA	NA	NA	NA	NA	NA	NA	NA	NA	NA	NA	NA	NA	NA	NA	NA	380346	NA
WDR81	1.79557e+06	1.98502e+06	2.08455e+06	1.82576e+06	1.35374e+06	1.25003e+06	1.05047e+06	1.04938e+06	822032	1.25033e+06	1.19982e+06	1203175	1.16849e+06	1.52927e+06	1.61768e+06	1.16729e+06	1.33207e+06	1.06694e+06	1.1114e+06	1390907	905946	636444	2.64985e+06	3.14731e+06	2.02649e+06	2.01659e+06	2568683	1.91655e+06	2978223	2.63648e+06	1.80365e+06	2.42682e+06	2145600	3.07434e+06	1.82161e+06	1645473	1.10315e+06	3.53031e+06	2774000	2515454	2.73268e+06	3273453	3.22794e+06	2.50646e+06	3.25725e+06	3.04425e+06	3.85739e+06	3.22096e+06	3.63642e+06
IGHV5-10-1	12562.6	93783.4	62230.9	71355.6	32943.7	32579.7	27947.9	32463.5	75978.3	5909.98	8497.83	39682.4	12918.7	15182.8	17820.6	11974.6	9660.76	15502.8	3895.23	20781.4	31078.7	8160.7	13358.1	17360.3	19162.6	8131.37	22068	12957.9	31746.3	10284.3	20138.1	NA	24984.1	27342.6	23112.9	22934.4	13704.9	22536.1	41864.9	118638	20687.3	NA	53493.7	63747.5	107483	70596.7	119433	NA	NA
A0A0J9YY99	50999.8	13843.9	99065.5	27732.7	21874.5	23022.5	37723.3	19052.7	13556.4	17941.9	83075.4	11785.5	46973.4	52485.8	21018.2	7808.21	33814	35388.3	21102.1	23670.9	14438.1	21669.8	38984.9	15400.9	32026.5	20427.4	20420	8764.11	3621.67	9078.02	3209.54	7976.85	29263.5	12579.6	4519.94	3053.67	8890.28	65459.7	76479.5	131776	2489.48	85074.2	67789.5	68140.3	54305.2	23649.9	70689.6	85831.1	78534.2
PRSS2	956107	1.2177e+06	2.28087e+06	2.68048e+06	361906	405458	349890	395995	363988	384471	336023	376927	356853	1.57049e+06	507932	1096102	1.02653e+06	306406	313170	317113	209569	173946	294762	1.55794e+06	204751	984414	375991	691949	1198620	314844	304957	1.35861e+06	321631	1.36179e+06	371762	1.31797e+06	329366	893350	3.69907e+06	1.25884e+06	326922	2.19295e+06	761179	809281	1.06641e+06	642481	2604053	2.54802e+06	2848429
PROS1	403897	534285	523836	555532	304447	356625	318336	200954	225914	334574	518440	252148	283771	487348	290563	453433	291277	280318	224572	440816	314111	183583	283249	395207	284855	707254	292707	356944	407820	366363	432494	410985	396116	369643	410024	449212	270440	799005	813442	888497	347420	778633	526013	956936	762612	646901	634485	568124	783134
PROCR	NA	NA	NA	NA	NA	NA	2428.4	NA	NA	NA	12828.3	NA	2387.32	4130.93	2216.16	3053.45	NA	NA	2046.97	NA	3530.53	5363.31	NA	NA	NA	NA	NA	NA	NA	4350.78	NA	NA	NA	NA	NA	NA	NA	5516.58	26768.6	11887.8	NA	NA	8920.94	6202.24	5687.65	8833.64	7130.39	4930.77	7251.29
hCG_2039566	NA	NA	NA	NA	2676.6	NA	NA	NA	NA	NA	NA	NA	21960.6	NA	NA	42684.3	NA	NA	NA	NA	NA	371.475	NA	NA	NA	NA	NA	NA	NA	NA	553.356	NA	NA	NA	NA	NA	NA	NA	NA	NA	NA	NA	NA	NA	NA	NA	NA	NA	NA
HLA-A.1	3878.24	NA	NA	NA	NA	NA	NA	NA	2200.35	NA	NA	NA	1456.41	2750.48	NA	NA	1739.57	NA	NA	6002.03	NA	NA	NA	NA	NA	NA	NA	NA	NA	NA	NA	NA	NA	NA	NA	NA	NA	NA	NA	NA	NA	NA	NA	NA	NA	NA	NA	NA	NA
SELENOP	145100	198998	165970	160990	74201.4	92928.8	111291	71398.1	55774.4	78069.2	70853.8	85924.7	77676.1	123916	86811.1	116634	87037.9	59917.3	95700	86699.2	56895.9	52889.1	89839.3	107134	57341.1	93867.2	85355.8	71850.8	98367.4	83706.3	97554.6	64009.9	110266	66469.2	114152	119134	74420.4	159276	169264	151324	80114	163950	160731	242768	191305	147838	151080	150259	161398
CTSD	12872.9	9391.16	11314.2	13129.4	57196.9	7633.92	2935.3	4253.7	7487.15	5616.79	4521.59	5434.94	11675.1	6131.99	8969.69	10986.1	6163.94	2674.56	2611.34	13099.1	NA	1124.14	2165.22	6994.36	NA	13776.3	5761.76	NA	5097.96	5416.16	12153.3	3877.02	5763.57	1414.91	3155.72	7918.76	1928.7	3137.06	26901.8	39506	1701.94	16747.3	4735.71	13542	15803.9	14830.1	6170.76	7351.64	10614.3
KRT10	NA	NA	NA	NA	NA	NA	NA	NA	NA	NA	NA	NA	NA	NA	NA	7915.43	NA	NA	NA	NA	NA	NA	NA	NA	NA	NA	NA	NA	NA	NA	NA	NA	NA	NA	NA	NA	NA	NA	NA	NA	NA	NA	NA	NA	NA	NA	NA	NA	NA
BNC2	351345	650206	335551	419109	467573	516835	482383	336865	361737	175518	375778	340102	370662	290852	555490	371355	199671	333420	352073	484566	296915	275413	339551	521494	239729	322408	283420	409829	416601	384924	373718	280877	278453	332148	408523	504505	448078	754684	712190	628335	418508	679570	710886	724385	646253	621524	579151	696333	850373
CSTB	NA	NA	NA	NA	10447.5	NA	NA	NA	NA	NA	NA	NA	NA	NA	NA	NA	NA	NA	NA	NA	NA	NA	NA	NA	NA	NA	NA	NA	NA	NA	NA	NA	NA	NA	NA	NA	NA	NA	NA	NA	NA	NA	NA	NA	NA	NA	NA	NA	NA
IGHG3	2.51491e+06	1482161	1.07925e+06	671838	480063	863061	1365546	669326	383593	350027	1.11286e+06	1.52928e+06	1.48686e+06	991043	1.19202e+06	627984	1.34677e+06	334973	848294	661939	346008	1.22241e+06	1.46834e+06	652156	789448	295206	585818	828352	1409025	1.0992e+06	863574	293684	1208953	910997	625684	1.92971e+06	2.94957e+06	1823158	2189242	4.00552e+06	1.07306e+06	2.73236e+06	1.14349e+06	2.43745e+06	3.57802e+06	2.12054e+06	1.71055e+06	2301077	2.69377e+06
IGHE	NA	NA	NA	NA	638.12	NA	NA	NA	NA	196.12	NA	4852.86	1175.35	1445.83	0.372299	123.307	315.268	2716.28	NA	NA	NA	516.523	NA	NA	NA	NA	NA	NA	NA	NA	NA	NA	3773.8	NA	NA	NA	NA	NA	NA	NA	NA	NA	NA	NA	NA	NA	NA	NA	NA
IGHG2	14530376	10129041	15481972	14801299	15733924	8854271	13041956	8241548	12545605	10276472	14256468	11050048	9567264	14203074	15749493	13200952	8579776	11996699	6.85424e+06	6904324	8774277	9278387	12175777	11599869	15429130	7230248	8760055	11855214	6399825	9313648	9293779	6427490	16854516	10188848	21100714	22229174	12462343	35290536	20426952	33357478	5.83051e+06	29706352	24389194	36640988	16718380	17385642	22874972	35432512	24727452
IGHG4	6.58526e+06	34015.5	1.46892e+06	4.69935e+06	5.16976e+06	185532	4.14498e+06	1.40523e+06	277668	316690	1764300	4010762	5.2925e+06	8694708	2.72142e+06	275262	5.18801e+06	5470008	1.94119e+06	4.13528e+06	1.46146e+06	4.44326e+06	1.65663e+06	92971.6	7.0341e+06	692136	266826	1.2009e+06	1.82956e+06	782859	2.22584e+06	1.9033e+06	9501141	7.97815e+06	2.03087e+06	13405.6	1.08403e+06	3.24082e+06	7.45224e+06	44527196	2.53543e+06	9340819	17300172	10203542	11002925	5.06163e+06	14181606	7809010	1919392
IGKV1D-33	179200	139804	649132	852394	46924.7	310363	905138	768784	761147	651149	998284	1.04124e+06	87763.8	621375	793866	608499	903846	984001	628482	578494	646545	648778	681225	494675	695069	465431	850975	387741	503749	1.17174e+06	917467	570892	877767	1.11928e+06	1.35618e+06	1.1285e+06	892189	1.3342e+06	1.49059e+06	2.64624e+06	689388	1.51786e+06	1.71727e+06	967267	2.17087e+06	1.45859e+06	1.15276e+06	1.72054e+06	1801379
TPM4	NA	NA	NA	NA	NA	NA	NA	NA	NA	NA	NA	NA	NA	NA	NA	NA	NA	NA	NA	NA	NA	NA	NA	NA	NA	NA	NA	NA	NA	NA	NA	NA	NA	NA	NA	NA	NA	13535.7	24534.7	9402.59	NA	NA	NA	NA	NA	4642.14	NA	NA	21384.4
HSD17B4	NA	NA	NA	NA	NA	NA	NA	NA	NA	NA	NA	NA	NA	NA	NA	3729.79	NA	NA	NA	NA	NA	NA	NA	NA	NA	NA	NA	NA	NA	NA	NA	NA	NA	NA	NA	NA	NA	NA	NA	NA	NA	NA	NA	NA	NA	NA	NA	NA	NA
A0A2R8Y7X9	4543.08	6551.36	NA	NA	NA	NA	NA	NA	NA	2349.36	NA	NA	7227.49	NA	5272.78	NA	NA	28919	7023.05	NA	NA	5317.36	NA	NA	NA	NA	NA	NA	NA	NA	NA	3287.01	NA	NA	34694.7	NA	NA	NA	NA	NA	NA	NA	NA	28516.9	NA	3859.92	NA	NA	NA
BLVRB	NA	NA	5218.61	NA	372.665	NA	NA	NA	NA	NA	NA	NA	3755.55	NA	606.755	2066.81	NA	592.275	NA	2384.59	NA	513.476	NA	3488.83	NA	732.638	4626.44	NA	NA	10804.2	NA	NA	NA	NA	4571.67	NA	NA	NA	NA	17274.2	NA	NA	NA	11764.7	NA	8537.77	NA	NA	NA
CC2D2B	11226990	14929674	13312975	14899505	6224536	14254966	2.70962e+06	9432604	6.75704e+06	4.1204e+06	15382627	5371240	2.56343e+06	12612586	7365816	5404290	4.13737e+06	6029941	5.38434e+06	5.34445e+06	4336910	5.95582e+06	5.60621e+06	9162921	6641828	11273312	8428261	10238101	10133377	6682390	9227239	7.40122e+06	7.04492e+06	7.13233e+06	9977515	11937802	8.12406e+06	17640746	20727918	18900098	9368584	22348002	11470949	21531598	18577792	14151738	23625098	18345776	21841262
GLUL	NA	NA	NA	NA	NA	NA	NA	NA	NA	NA	NA	NA	NA	NA	NA	3241.3	NA	NA	NA	NA	NA	NA	NA	NA	NA	NA	NA	NA	NA	NA	NA	NA	NA	NA	NA	NA	NA	NA	NA	NA	NA	NA	NA	NA	NA	NA	NA	NA	NA
CFHR2	78412.1	81560	51479.8	62573.1	37144.4	34387.4	9580.84	11641.3	23222.9	29373.4	30675.9	17532.6	16393	18883.7	13481.8	35480.1	46006.7	34485.3	14499.7	19584.1	18703.7	17179.7	21307	53187.2	19742.5	15446.3	18362.2	33760.1	28382	49278.4	29951	22671.3	27893	19094.4	35524.1	35621.1	25935.4	50264.2	106076	46364	15382.1	42226.9	72629.4	41886	48661.9	28879.1	133290	37154.1	52464.9
CREG1	NA	NA	NA	NA	24493.4	NA	NA	NA	NA	NA	NA	NA	NA	NA	NA	NA	NA	NA	NA	NA	NA	NA	NA	NA	NA	NA	NA	NA	NA	NA	NA	NA	NA	NA	NA	NA	NA	NA	NA	NA	NA	NA	NA	NA	NA	NA	NA	NA	NA
C1R	145047	169979	185791	165478	108991	128163	101349	65194.3	125287	122263	133184	96232.9	114008	167591	110495	131467	100738	76060.2	108093	84140.4	90024	83935.2	119144	86993.4	101353	151466	75538.9	129188	111734	115806	155825	66681.2	111706	97390.4	101360	100101	74129.7	256473	203353	228666	105916	250181	171286	167404	187887	197836	199036	165094	246509
A0A494C0J7	NA	NA	NA	NA	805.246	NA	NA	NA	NA	NA	NA	NA	NA	NA	NA	878.838	NA	NA	NA	NA	NA	NA	NA	NA	NA	NA	NA	NA	NA	NA	NA	NA	NA	NA	NA	NA	NA	NA	NA	NA	NA	NA	NA	NA	NA	NA	NA	NA	NA
TYMP	NA	NA	NA	NA	NA	NA	NA	NA	NA	NA	NA	NA	NA	NA	NA	5886.65	NA	NA	NA	NA	NA	NA	NA	NA	NA	NA	NA	NA	NA	NA	NA	NA	NA	NA	NA	NA	NA	NA	NA	NA	NA	NA	NA	NA	NA	NA	NA	NA	NA
PEPD	4711.98	5411.9	4459.61	5965.4	4023.28	NA	10843.3	6196.11	5533.62	2702.38	1940.19	6052.33	4889.26	2315.31	4694.79	5400.38	1336.7	NA	917.923	2802.72	1986.09	1345.6	NA	2383.68	NA	2526.37	2554.36	3340.78	5692	1602.43	1626.34	2332.95	NA	4792.39	377.693	4786.26	789.39	8034.25	17333.3	8506.46	2597.14	NA	14440.3	11034.7	9359.79	7203.28	13562.7	9118.18	7510.7
IGHV3-72	3.49973e+06	2.52985e+06	3.08765e+06	4273621	2.88951e+06	3.1665e+06	2.68478e+06	2.5635e+06	2299394	2.50232e+06	2.86554e+06	3.71698e+06	3.30107e+06	2429313	4.76425e+06	3.4729e+06	2.21547e+06	3.74217e+06	2.0322e+06	3.00999e+06	2212321	1.96964e+06	2.00621e+06	3.62754e+06	3142281	2.46603e+06	3.47486e+06	3914737	1.19334e+06	1.916e+06	1.45257e+06	1.66204e+06	2.21697e+06	1.55189e+06	2802226	2.92152e+06	4034791	5741861	4822624	7308156	1.92873e+06	4.00678e+06	6.43628e+06	5.84107e+06	4.88311e+06	3521201	5680862	7091221	6727638
CALM1	NA	NA	NA	NA	NA	NA	NA	NA	NA	NA	NA	NA	NA	NA	NA	NA	NA	NA	NA	NA	NA	NA	NA	NA	NA	NA	NA	NA	NA	NA	NA	NA	NA	NA	NA	NA	NA	NA	11718.4	NA	NA	NA	NA	NA	NA	NA	NA	NA	NA
OBSCN	3.57726e+06	2.94168e+06	3.70412e+06	3011069	3413896	2.408e+06	1.29331e+06	1.29479e+06	NA	1.64103e+06	619426	952515	1.41572e+06	1.95809e+06	2.27852e+06	2.10785e+06	1.22685e+06	1.8063e+06	1.85316e+06	2.65832e+06	1.10233e+06	649913	2116068	1.1977e+06	1.59372e+06	694417	697291	1.17042e+06	2.94086e+06	4.16446e+06	3.72138e+06	2.3334e+06	2.46487e+06	3.19535e+06	2839945	2.66432e+06	2.8722e+06	6705943	2.69753e+06	2.88753e+06	4688979	3114264	1430720	2.31489e+06	3.58486e+06	6.36126e+06	2073800	2.56938e+06	3.48532e+06
LDHB	42306	19881.2	8423.45	19463.2	4019.26	7140.99	8476.92	14397.7	1528.75	6055.31	NA	13729.5	4729.47	6770.21	4751.15	NA	3140.96	NA	NA	NA	8277.05	114064	18278.7	4490.29	3032.23	NA	6911.08	13491.2	NA	NA	NA	12825.8	22701.5	30664.7	18749.4	39454.8	14234.8	NA	34700	44638.5	50562.5	NA	455812	NA	98098.7	120096	NA	NA	NA
IGKV2D-28	346225	217244	311618	292423	215338	227542	148800	99203	148998	216436	202576	228269	170308	234298	333774	209100	267552	257718	160436	165449	156809	138791	182084	193683	225805	279589	178086	141889	99389.9	116387	130481	211998	149968	240105	232033	224858	158035	715704	292726	625315	112289	467375	714788	279142	475670	328122	442481	831560	611384
IGKV2D-29	13793.6	NA	45619	125115	NA	42424.4	NA	NA	NA	51297.4	5212.39	84912.2	NA	NA	78853.8	99736.4	NA	9993.11	35946.5	15169.7	64326.8	NA	71042.2	6153.65	NA	69270.7	9621.87	NA	13966.4	13975.6	16182.5	59017.8	14589.9	4462.61	9464.79	12881.4	7741.45	77323.8	NA	47429.2	22494.8	23891.4	24105.7	235603	48571.7	74271.1	47785.8	102822	76051.1
SSC5D	NA	NA	NA	NA	NA	NA	NA	NA	NA	NA	NA	NA	NA	NA	NA	NA	NA	NA	NA	NA	NA	NA	NA	NA	NA	NA	NA	NA	NA	NA	NA	NA	NA	NA	NA	NA	NA	NA	NA	6348.57	NA	NA	NA	NA	NA	NA	1096.89	NA	NA
IGKV2-29	NA	NA	13033.5	3699.52	15561.8	23178.2	10485.3	NA	13713.2	10352.9	11328.5	32184.3	NA	NA	61757	8064.37	NA	NA	28148.6	55436.4	11608.8	NA	30763	3459.7	NA	14450.6	NA	NA	9666.41	9997.21	20235.8	13206.1	15365.5	NA	8402.63	24786.7	6433.61	31758.5	32335.1	NA	10345.9	39590	71669.8	31066.3	NA	20325.1	33332.7	36842.6	14162.3
IGFBP3	115905	91789.4	87320.4	108126	123148	140682	74367.1	67357.5	55736.3	32362.7	35382.1	65515.9	51363.7	50062.4	81950.9	87091.8	67282.5	63778.4	49349.8	77156.8	53688.9	20657.8	66479	112392	74576.8	148056	97663	83353.5	53339.8	67414.5	56390.6	53409.4	41796.2	30725.5	50985	64894.5	60067.9	154144	168034	113381	55715.4	211203	129254	168106	142276	106998	155620	151415	193558
APOC3	3.02802e+06	5.41333e+06	3.76805e+06	2.38734e+06	1.32077e+06	3.30101e+06	906169	1332422	1.76017e+06	2.16655e+06	1.52101e+06	1.82103e+06	801980	3009232	1.49951e+06	2.37786e+06	1.22189e+06	1.6782e+06	1.30373e+06	3.90171e+06	1.40511e+06	967906	2.24684e+06	2.55138e+06	1.03323e+06	5.95626e+06	3357712	5961587	3.83542e+06	1963205	3.87558e+06	3.56185e+06	1.71418e+06	1.79954e+06	2085467	4911853	1.60733e+06	3.75952e+06	5.07406e+06	4513448	3.00462e+06	5246022	1.54509e+06	6315275	5.09096e+06	3.58167e+06	6164436	3.67035e+06	3945743
FBLN1	29006.6	19942.4	17805.8	22654.3	20760.3	9865.01	17060.6	1515.71	2664.18	13690.7	16951.5	8046.13	3550.2	17655.2	26229.1	12151.9	4340.38	2816.79	4026.79	3880.89	2320.49	4020.78	2112.72	2781.18	4120.78	16373.6	14828.7	13675.3	18224.8	37617.5	17251.7	23754.7	26996.5	41639.8	22341.7	38428	14512.1	69705.9	56581.3	68952	28760.7	84536	106422	45118.4	58815.8	80219.1	76363.9	66214.8	79361
CFHR1	128293	103527	75009.1	159239	104638	78673.9	58504.1	49437.6	55477.3	88927.3	93917.9	61569.9	46506.1	53955.5	72360.8	87070.8	80474.6	48018	44322.6	62417.5	70528.8	60799.7	76651.2	81105.3	63086	140193	62040.6	45226.2	116480	107605	127443	54072.6	83916.8	81943.6	85538.7	140047	71757	246478	46126.1	176674	90377	185456	160722	241893	238837	159120	232892	170524	265929
POSTN	2201.36	5463.04	NA	4951.51	1304.37	1437.5	1549.58	NA	1098.88	958.498	3472.49	2651.34	1702.27	2989.44	3273.62	772.591	2102.74	1888.02	2341.93	1306.07	5067.25	2119.14	2219.78	NA	1678.53	3315.8	2958.63	3399.61	2581.98	8184.52	9765.73	5890.4	1320.52	7001.54	2864.3	2899.79	1075.23	6331.62	6120.5	2138.57	826.393	2958.12	5610.18	5548.32	NA	NA	3902.34	5373.92	8366.07
CCT3	1.31878e+06	212355	1.69842e+06	1.68023e+06	87365.6	NA	NA	954840	1.17389e+06	126735	1.47762e+06	943193	38474.2	2.01076e+06	808527	93611.8	806320	NA	656480	158452	NA	NA	292884	173584	1.10118e+06	NA	148498	183919	1.26817e+06	549493	1.79206e+06	1.21044e+06	1.43143e+06	1246429	1.20416e+06	1.69831e+06	1.34881e+06	1.93152e+06	972015	1.49727e+06	1070546	2.69993e+06	570268	2715992	2.02323e+06	1.6804e+06	1.8147e+06	1.46933e+06	785068
UBB	40354.6	NA	15754.5	NA	34720.3	NA	8244.96	9291.21	9375.14	NA	5658.24	NA	14632.3	NA	NA	21578.2	25170.4	NA	NA	9536.12	NA	NA	10825.3	NA	4736.74	NA	NA	NA	8429.3	NA	8027.3	NA	7284	NA	13889.5	12003.6	NA	24692.4	34099.7	38810.6	NA	12029.3	19828.6	15371.9	12708.9	14672	17570.8	NA	30768.2
B4E1Z4	1.67889e+06	1.96512e+06	1.1999e+06	2.0467e+06	1318567	1465255	1.21562e+06	1.14206e+06	754835	1.23613e+06	1.35615e+06	1.25992e+06	1.38443e+06	1.62221e+06	1.08081e+06	1276859	964738	696297	886465	1.35394e+06	1.0344e+06	610443	948818	1.00314e+06	1.15733e+06	1.81894e+06	849921	1.1277e+06	1.24742e+06	1.16738e+06	1181105	1.05153e+06	1.30034e+06	1.13238e+06	1.35878e+06	1.88304e+06	1263504	3.07609e+06	2.81682e+06	3.17568e+06	1.40022e+06	3.47523e+06	1.80684e+06	3.197e+06	2.97679e+06	2679418	1.96715e+06	1.85266e+06	2.78029e+06
MYL6	NA	NA	NA	NA	3587.01	NA	NA	NA	NA	NA	NA	NA	NA	NA	NA	NA	NA	NA	NA	NA	NA	NA	NA	NA	NA	NA	NA	NA	NA	NA	NA	NA	NA	NA	NA	NA	NA	NA	NA	NA	NA	NA	NA	NA	NA	NA	NA	NA	NA
ITIH4	4102.37	NA	11448.1	7461.93	NA	NA	6102.6	2737.13	3865.72	8640.54	5537.08	NA	6245.69	5345.72	6321.88	16130.2	NA	2763.58	4038.18	6600.29	4396.73	2811.68	5203.02	NA	4441.38	3103.12	4476.52	2946.9	7793.56	6280.94	5353.96	2711.09	7901.19	5310.95	6611.22	11808.8	6219.88	17826.9	11481.6	12196.9	3119.52	18727.9	12872.8	15486.5	15676.7	9770.88	14072.4	7443.06	20005.9
ARHGAP17	223749	259947	209803	217048	249966	252436	230261	259046	184721	184853	232784	194387	182752	200671	162931	134380	91602.4	49580.6	NA	42745.4	NA	30806.2	NA	113686	60562.9	116423	80526.9	98379.2	68464.5	71142.4	55312.8	88820.8	136083	113873	81789	162599	144204	838.245	NA	NA	NA	42543.7	34106.4	NA	22362	NA	6465.06	29282.7	NA
C1S	99017.4	128024	114354	130429	83925.4	22202.4	81044.8	54802.3	24130	101467	97138.2	73381.9	92202.3	113528	81983.8	23143.2	66667.8	65019.3	97298.9	97010	66302.8	81807.3	73323.4	98279	76359.4	136436	44147	119670	89625.5	72738.6	102771	94420.8	102607	74548	86084.1	99834.6	58778.3	239687	228656	262388	45704	184552	175977	240211	215346	195915	157713	168931	251876
CCDC126	4825.76	7701.95	2783.36	NA	1277	2285.49	3336.64	NA	5086.01	2403.17	8564.75	3857.76	4092.55	5491.17	2868.85	2598.55	4205.18	NA	1592.53	NA	1861.87	2167.11	3147.56	3526.83	2068.21	7138.2	4443.89	6479.8	8169.1	6911.9	7414.8	728.964	7447.79	4956.05	5207.58	4980.13	3923.22	12612.4	9178.58	7876.14	4106.46	10698.4	13634.3	7128.78	8262.18	10598.3	7904.48	7457.12	7735.85
PPIA	NA	NA	NA	NA	674.557	NA	NA	NA	NA	NA	NA	NA	NA	NA	NA	NA	NA	NA	NA	NA	NA	NA	NA	NA	NA	NA	NA	NA	NA	NA	NA	NA	3005.86	NA	NA	NA	6168.7	5013.87	6904.29	2675.75	NA	NA	NA	1066.92	NA	2492.33	3437.19	NA	7084.94
SPP2	28331.5	38480.3	19913.5	38196.6	30051.2	21353.4	16055	7088.27	16151.1	10810.8	20926.8	14490.1	12301.1	16912.7	17642.4	20285.3	11835.9	21486	11823.5	17561.8	15878.4	12252.1	16091.4	20351.9	19806.5	19150.1	21841.6	13022.4	24470.2	26550.2	29071.4	17577.1	10197	20455.6	25480	24270.2	23282.2	44332.3	52500.8	43541.2	19830.6	30364.4	21318.7	33867.2	39887.3	27577.4	58766.8	48286.8	63894.5
TF	113846	34916	71590.1	44140.9	300278	125459	179146	170724	126525	93404.5	81154.9	126981	81881.3	284956	41684.1	167879	32692.6	39867.4	37740.7	34266.4	45067.2	42081.9	40421.5	122307	32941.6	25588.5	38693.9	155337	49369.3	692209	40302.6	29467.2	27286.7	39275.2	39289.9	1.69738e+06	1071904	141694	113656	128831	589987	4563977	85163.4	92843.3	90426.1	118855	64195.3	68054.9	130504
FGG	NA	NA	NA	5635.88	35497.6	NA	NA	5626.22	2897.33	4606.62	NA	NA	11870.3	4738.94	9710.06	5281.1	NA	2703.1	3685.04	NA	4882.47	NA	2743.13	26676.5	89164.2	NA	4271.01	NA	2346.42	131731	487.759	NA	2814.75	5518.76	48907.5	3944.67	3713.17	13973.9	5680.82	7048.45	4594.69	4874.04	8368.79	3.83672	6705.06	NA	5093.05	4033.71	15228.2
LTBP1	4321.61	5218.9	6524.98	5221.24	2773.48	6823.06	NA	NA	1069.25	693.482	2871.88	NA	857.819	5833.82	NA	1692.54	697.826	1100.58	2892.52	6671.79	NA	3079.67	4294.95	5799.74	3093.61	8070.58	849.565	4694.71	3953.69	3149.5	7101.53	3542.42	5210.42	3593.02	2573.25	3198.84	3491.59	10388.9	6204.98	12555.1	4456.75	13424	NA	9345.98	12096.8	12939.6	8047.22	9962.5	8292.57
IGLL1	38454.6	35989.5	50613.2	86727.7	20961.6	44778	28916.3	19948.2	36784.4	15720.2	19743.1	40610.6	25213.9	22620.9	16961.9	38707.8	17716.2	20149.1	15397.6	19528.1	18426.9	19005.2	16227.1	22088	20823.2	16684.9	19942.6	19694.1	NA	31659.8	74383.2	23981.9	30468.1	42479	49652.2	69007.6	32922.4	21186.4	39925.2	43358.6	NA	22691.4	13744.2	21863	38694.7	17914.6	34948.1	33432.6	22127.2
APOD	2.77842e+06	2.13263e+06	2.12549e+06	1.91198e+06	1.69115e+06	1.15443e+06	1.04438e+06	1.28045e+06	1.0252e+06	1.21238e+06	1.53142e+06	1.37352e+06	1.83398e+06	1082389	3.03671e+06	2043447	2658925	1.97526e+06	2.30851e+06	2812042	1.63959e+06	2.22551e+06	1.45553e+06	2.39818e+06	1.53497e+06	1.81835e+06	1.94629e+06	1.60385e+06	1.60365e+06	2.08168e+06	1.42324e+06	1.36181e+06	1.29846e+06	2.16139e+06	1980924	2.32001e+06	1.08483e+06	2.7441e+06	2.87323e+06	1.9808e+06	1.8427e+06	2392374	1.85823e+06	1.81403e+06	2.00363e+06	1.30898e+06	2.38601e+06	2610144	1.50743e+06
CD163	9290.95	6269.06	10734.2	9324.06	6892.86	10981.6	5121.28	7168.6	6363.25	9589.87	7870.28	17924.1	7125.49	11308.2	12515.2	5177.5	5612.06	5396.23	5308.98	3689.63	4980.67	5840.48	3743.52	4971.7	3707.78	7780.37	9196.12	6876.23	4051.1	6165.68	8611.86	9476.44	4784.09	5316.66	4740.49	8534.51	3217.92	10803.6	19086.9	16748.8	3025.87	12280.9	15770.7	17436.7	10089.9	18302.5	15777.4	10049.1	10114.3
PSAP	14102.5	19785.3	16734.4	16505.7	10674	NA	10818.5	10678.7	13020.8	9576.14	8628.36	9637.79	7349.62	6549.1	2763.32	8025.05	10893.9	8969.1	7839.26	7555.01	NA	8237.74	NA	4849.54	NA	13632.4	16000.6	9223.23	2086.44	NA	NA	6758.07	5212.94	NA	10925.7	15189.5	NA	5763.59	15970	17183.3	NA	31115.5	NA	12232	10741.3	19126.8	7774.42	10896.2	NA
RHOA	NA	NA	NA	NA	NA	NA	NA	NA	NA	NA	NA	NA	NA	NA	NA	NA	NA	NA	NA	NA	NA	NA	NA	NA	NA	NA	NA	NA	NA	NA	NA	NA	NA	NA	NA	NA	NA	NA	NA	NA	NA	NA	NA	NA	NA	NA	NA	NA	NA
TMEM198	2.02138e+06	2063024	1940868	2.34485e+06	1.60425e+06	1.64237e+06	1.44371e+06	1188295	1.02053e+06	1.0006e+06	1.59349e+06	1.28433e+06	1008401	1.34808e+06	1.26347e+06	1.11077e+06	1.14805e+06	709324	793920	900825	611684	560292	760086	1.46186e+06	752378	1.24646e+06	920426	1.05191e+06	1.25075e+06	1.0758e+06	1.31549e+06	892120	908029	1.27479e+06	1.07824e+06	1.07002e+06	991977	2.60617e+06	2.37598e+06	2.43039e+06	1.5497e+06	2979626	2297380	2040431	2.4231e+06	2137105	3101658	2.41491e+06	2805987
IGFBP5	NA	NA	NA	NA	NA	NA	NA	NA	NA	NA	NA	NA	NA	NA	NA	NA	NA	NA	NA	NA	NA	NA	NA	NA	NA	NA	NA	NA	NA	1560.97	NA	NA	NA	NA	NA	NA	NA	NA	NA	NA	NA	NA	NA	NA	NA	NA	NA	NA	NA
ARPC3	NA	NA	NA	NA	NA	NA	NA	NA	NA	NA	NA	NA	NA	NA	NA	NA	NA	NA	NA	NA	NA	NA	NA	NA	NA	NA	NA	NA	NA	NA	NA	216.732	NA	NA	NA	NA	NA	NA	NA	NA	NA	NA	NA	NA	NA	NA	NA	NA	NA
ABI3BP	27980.2	25912.1	14098.7	22481.3	15731.2	14143.4	9147.56	16010.1	14069.1	15523.6	26565	12926.1	15199.6	18359.5	17682.7	12363.4	14765.2	11472.5	13644.2	15125.7	13152.4	11409.7	7170.81	13305	12599.3	21809.8	12420.1	10366.1	NA	1336.74	1487.22	NA	NA	1865.5	1059.11	2000.98	1101.07	7674.05	146935	7730.86	1014.94	18436	5701.63	NA	3976.97	2192.77	NA	93942	5558.64
HGFAC	NA	NA	NA	NA	NA	NA	11184.2	NA	NA	NA	NA	NA	NA	NA	NA	NA	NA	NA	NA	45338.1	NA	NA	NA	NA	26834.2	19821.8	NA	NA	NA	17109.9	NA	NA	6976.96	29561.8	26293.6	38159.6	NA	NA	10183.3	186061	39874	NA	NA	NA	NA	NA	NA	NA	NA
GC	4050472	3.40799e+06	3.44232e+06	3.42038e+06	3.32807e+06	2.87499e+06	2.58573e+06	2261529	2357529	2.26188e+06	3.01727e+06	2.76002e+06	2.51153e+06	3.02843e+06	2.20631e+06	3.11127e+06	2152800	1.67429e+06	1.96163e+06	1.94186e+06	1.93621e+06	1.31617e+06	1.90701e+06	2.34469e+06	2.31619e+06	2.49892e+06	2.26841e+06	2.52004e+06	3.70685e+06	3.85326e+06	3.69606e+06	2127831	3.22737e+06	3.36985e+06	3.75156e+06	4.18878e+06	2882835	8675638	8.18949e+06	5809962	3.80866e+06	6770365	6274243	6100507	6929046	6.98263e+06	5101420	5399946	6.84712e+06
PROC	33835.5	42784.2	36656.8	43324.4	27518.6	25772.3	15374	16237.3	25182	20237.5	33108.9	17835.5	15454.5	26344.8	18957.7	20673.6	17204.6	13014.5	10912.8	23787.7	20145.6	19062.7	18413.1	22237.4	16300.1	43213.7	24225.2	26142.2	32492.8	27209.9	30793.3	21099.7	21835.8	16306.5	24258.5	35774	30759.5	57065.8	77394.3	56719.5	32966.6	85399.5	46255.9	63068.7	73455.6	61669.6	64827.4	45984.5	61914.1
COL6A3	4413.18	NA	2440.32	4684.22	NA	NA	1845.76	NA	NA	2648.98	4074.25	NA	2115.26	1876.97	3636.51	NA	2959.21	NA	NA	NA	NA	NA	NA	NA	NA	2517.33	6544.33	NA	4030.12	4067.96	2057.37	3060.52	NA	NA	NA	6478.39	1138.38	5263.27	NA	3805.32	1457.69	NA	NA	4905.6	NA	4205.49	9511.2	NA	11932.8
MUC17	63207.3	62666	5648.96	3127.49	24285.1	3470.14	20409.9	4719.81	19594.6	4581.71	1901	6344.5	33537.6	22420.8	19061.5	19663.3	36761	1953.03	4620.25	33269.1	23843.6	1225.87	1158.91	18836.7	2778.15	21367.4	3843.79	16917.6	5438.78	40476.2	74928.2	14946.1	5735.42	10835.2	46745.3	58172.2	29618.4	5875.46	14186.8	19273.3	11898.3	5278.81	12938.1	8841.38	9546.48	8510.11	3181.61	6633.7	5460.5
LTF	287480	135958	88726.2	176560	115412	229112	85292.5	144841	109194	139874	174698	117353	183010	180303	118206	130704	188975	54569.1	144526	147211	161079	111075	46277.8	145166	163173	145465	97134.2	73499.2	122037	77190.4	18603	20857.2	26024.8	129951	42238.7	53346.1	27662.4	71827.6	66307.6	63715.5	64330.2	124528	51750.1	54891.4	143584	66408.8	29770.1	67228.2	124156
THBS4	8768.37	8079.88	8785.24	12848.8	3715.56	7952.47	7269.6	7804.64	10465.2	7265.4	9122.39	14882.8	7404.19	9689.63	11899.7	9597.78	7108.48	6076.53	9432.35	7154.53	10392.7	6935.49	6564.35	5882.93	4745.74	3747.16	12177.5	9847.35	2014.22	4128.84	3975.54	9972.67	6972.03	5809.91	NA	11921.7	6800.86	10370.5	20155	10214.9	2458.41	11434.3	12477.6	13062.9	8412.01	8793.13	4531.67	NA	8817.12
CFI	250449	299998	271797	353442	297062	283818	195233	174224	194676	225617	308961	203962	216509	383354	236950	284723	178398	131739	151415	239336	223993	192725	237422	196716	210754	391309	260130	213277	253820	262361	278866	228604	247944	252221	219910	313050	193243	404942	439686	450334	189781	483602	312512	544560	436216	333604	435494	343995	449408
ENPP2	11357.6	14175.9	14764.3	17157.9	6826.83	6664.99	6480.28	4539.29	5303.69	5236.82	6425.39	5771.19	2768.23	3328.94	2616.53	NA	2380.5	NA	2286.83	NA	3041.71	NA	5399.45	1737.08	NA	3769.49	2408.7	2564.08	9339.94	14237.4	5704.6	8058.99	7542.58	12707.6	6388.95	6903.63	5756.65	19605	11034.2	14738.3	7360.46	15461.2	17676.4	13050.9	14698.1	9380.55	10090.1	9892.4	21649.2
GAPDH	4615.17	NA	NA	NA	41650.7	NA	NA	NA	NA	NA	NA	NA	NA	NA	NA	42363.1	NA	NA	NA	NA	NA	NA	NA	NA	NA	NA	NA	NA	NA	NA	NA	NA	NA	NA	NA	NA	NA	18658.6	13623.9	7598.59	NA	NA	NA	20205.4	NA	NA	11266.5	21352	6419.82
NRP1	8742.22	5160.21	3000.47	6865.52	3641.81	7812.8	3690.69	2391.88	1025.92	586.006	1523.96	4898.4	2446.47	2972.71	3095.06	2703.18	2183.64	2519.36	NA	3000.82	2128.98	NA	1759.99	4636.6	2152.71	7373.49	2672.97	727.531	NA	1602.02	1709.07	NA	2525.1	4069.59	1851.12	2159.31	2207.01	8310.9	8749.85	2571.9	4459.47	5775.47	6334.54	7444.37	3639.82	3825.01	2968.51	4785.01	NA
CSF1R	19331.4	17495.7	26377.1	20427.5	17719.6	17745	18061.4	15885.8	11405.9	14710	17143.4	19144.4	6664.58	10820.1	15307.4	6044.63	6849.54	20535.7	34314.5	NA	NA	11914.8	NA	10347.8	2049.65	12285.6	14330.3	9218.08	12721	18885.2	12165	14989.6	12399.5	15573	7617.35	22031.4	9171.39	25769.2	29432.9	30569	6225.02	36088.1	21245.6	26966.1	14722.7	26090	20654.8	17048.1	17831.5
VCAN	10104151	79695.2	29089.2	10135566	60621	6095719	3.80135e+06	77411.8	4.25606e+06	3.64036e+06	39514	5.22704e+06	63539.3	4.43488e+06	1.91719e+06	101085	524709	4331941	6887099	7287204	4.33119e+06	2671223	6.09544e+06	NA	4780632	2.75058e+06	1104850	4.11746e+06	4218120	8285610	7.96258e+06	4341766	5.65477e+06	5634524	5932817	6937814	5087245	10303400	12740065	14794156	10014821	2.83146e+06	9307756	7064613	11434597	8763005	10271394	NA	9965575
APP	1401.66	9940.16	4090.74	5653.29	3735.38	5282.43	2744.31	1801.72	2343.98	1681.78	1268.77	651.442	2928.97	4644.22	1980.02	4147.32	3216.34	621.685	2313.56	4649.72	NA	3227.33	3353.37	2641.17	3601.23	1014.68	794.253	NA	5772.5	NA	2824.46	3594.58	4341.97	3198.86	NA	5230.92	NA	NA	5938.72	13197.4	NA	NA	NA	NA	NA	NA	NA	NA	13307.2
CLEC3B	196567	208607	272773	282662	112984	126195	99093.9	100841	254199	116178	208176	192595	149099	157898	164989	215304	89028.4	81984.5	151148	128406	102396	107777	102386	137126	90496.6	214631	221611	122679	147976	134453	113628	113498	119904	195468	125267	125898	153594	276300	209851	304357	172668	147863	222961	242494	206268	164609	205298	206846	191872
ANXA5	NA	NA	NA	NA	797.705	NA	NA	NA	NA	NA	NA	NA	NA	NA	NA	NA	NA	NA	NA	NA	NA	NA	NA	NA	NA	NA	NA	NA	NA	NA	NA	NA	NA	NA	NA	NA	NA	NA	NA	NA	NA	NA	NA	NA	NA	NA	NA	NA	NA
CFL1	NA	NA	NA	NA	3449.47	NA	NA	NA	NA	1987.52	NA	NA	1617.07	NA	NA	4642.75	NA	NA	NA	NA	NA	NA	NA	1848.19	NA	NA	2412.1	NA	860.799	NA	NA	NA	3976.1	3486.93	NA	NA	3202.4	NA	12199.1	9546.2	NA	NA	NA	NA	NA	NA	NA	NA	11345.5
RPS3	NA	NA	NA	NA	NA	NA	NA	NA	239773	NA	NA	NA	NA	NA	NA	116258	NA	NA	NA	190820	NA	NA	NA	NA	NA	NA	NA	NA	NA	NA	NA	NA	103041	NA	NA	NA	NA	628409	NA	745586	NA	NA	NA	16652.3	NA	NA	423951	449184	563208
F7	15185.9	15457.8	12836	23869.1	10905.9	11723	10497.1	7858.71	10571.9	13447.4	14160.8	6326.79	9462.69	17863.8	13700.1	12850.4	9990.04	10148.2	9047.96	12296.5	10104.9	8775.41	6976.75	11531.1	11493.4	24649.9	13964	8226.87	24301.8	20705.3	23625.1	18939.8	18001.1	16971.7	12506.2	13198.3	9261.75	20689.7	42646.1	21437.8	10819.2	31187.7	21038.5	20807.5	35501.8	20126	39032.1	16537.7	21775.6
KRT74	NA	NA	NA	NA	8693.42	NA	NA	67321.1	27224.1	17248.2	NA	NA	NA	11543.2	NA	45411.9	NA	NA	NA	NA	NA	NA	NA	NA	NA	NA	NA	NA	NA	NA	NA	NA	NA	NA	NA	NA	NA	NA	NA	NA	NA	107217	NA	40667.6	24539.5	NA	32593.6	NA	NA
HBA2	126870	243339	398276	240555	116975	51760.3	136431	68330.8	91714.4	119380	140918	94190.5	261199	117221	233683	237300	76432.9	120410	77457	185163	78655	73257.9	36747.2	196799	57627.1	117034	181862	62735.1	124528	50472	66326.4	54152.6	77007.7	138790	494872	184715	121312	251558	124469	1.89163e+06	28377.2	227098	106931	616547	189273	927364	221644	123131	158156
SERPINA10	42569.5	96323.7	77307.4	61346.4	68251.5	35308.3	34523.7	21349.5	50693.1	57841.1	18820.6	45958.2	38657	68857.2	77747.5	85191	48891	21965.1	65938.2	53394.6	45282	24906.8	61757.5	72972.1	38511.3	103633	59348.4	63793.8	66551.3	38679.5	71798.6	51530.9	64789.9	57580.7	52503.1	61414	46481.4	91201.7	80817	115002	42444.2	138324	82867.7	128312	94083.9	80465.4	100069	97786.3	121192
MST1	60352.6	51983.7	74442.8	68152.7	48794.8	55451.2	50405	40534.8	37127.1	46175.1	61467.6	56281.7	55634.8	63842.8	58856.5	55530.2	36287.1	32294.3	36785.4	42680.9	35173.8	24639.4	44260.2	40136.5	44584.9	62425	38678.9	39198.2	44893	35601.4	42996.8	31833.4	50223.8	46500.6	46650.3	27330.4	33230.7	136616	89374.2	99215.2	44959.5	113501	111982	97002.7	106655	85285	109169	101441	104458
MDH2	NA	NA	NA	NA	9374.89	NA	NA	NA	NA	NA	NA	NA	NA	NA	NA	NA	NA	NA	NA	NA	NA	NA	NA	NA	NA	NA	NA	NA	NA	NA	NA	NA	NA	NA	NA	NA	NA	NA	NA	NA	NA	NA	NA	NA	NA	NA	NA	NA	NA
COMP	15193.8	28987	10961.1	24358.7	15431.8	18181.6	18709.1	18896	10461.3	17839.8	18683.5	14934.8	20226.2	15522.9	18496.5	15851.5	15102.9	13616.7	14376.1	14125.7	17912.3	19916.1	7761.79	16657.7	11468.7	13364.3	22449.1	13171.3	14811.4	11371.6	16909.8	12312.2	15268.4	13901	17667.2	21090.5	8380.93	41446.8	37042.3	45798.8	11063.6	24893.1	38827.9	18028.6	27822	34470.6	25078.5	28808.6	24226.7
FN1	207401	167551	144698	248252	177811	186848	144252	106276	154559	101817	197923	193872	84417.8	251966	216179	106113	155287	88337.2	120650	172260	174724	94065.6	126403	87032.7	129645	277649	175498	147675	190196	146905	217491	170467	84855	127333	161181	230858	151144	284652	320813	505516	67012.2	413438	227610	320882	609416	366933	470070	405244	522908
APMAP	20174.8	19856.8	21546.5	11029.3	8349.46	23587.2	6270.04	10235.7	12640.9	10970.2	16674.8	14537.8	17996.1	12582.7	NA	12198.2	11230.2	14214.8	11786.9	10367.4	14106.4	9028.64	6341.47	9494.93	4377.64	12917.3	8962.88	11249.3	11989.4	8420.51	13761.1	7135.62	6535.72	15592.4	11074.3	17170.3	11263.9	22924.2	24727	15271.6	7401.01	24395	11061.8	17697.5	32094.2	17722.3	20833.8	14885.3	25619.4
CD44	36426.9	30541.1	51177.7	40605.6	32317.5	31104.2	30563.2	21840.4	29211.4	33828.7	40577.4	28612.7	36555.7	32259.1	20328.1	25539.5	21254	17309	15677.2	14815.5	14795.5	14835	15538.3	22583.7	11416.5	20384	25452.5	16138.3	17638.8	18967.5	21399.1	11766.5	20458.5	16318.2	23187.3	31567.5	14339.6	20226.8	22833.9	20560.6	12010.6	19164.4	22239.7	34683.7	18701.6	23616.6	24793.7	22723.8	18321.1
FCGR3A	3795.5	1589.9	19421.2	4105.48	16388.6	30891	22119	22511.9	24465.1	37527.1	32286.5	25427	8335.36	6692.61	23316.5	19638.6	17759.3	37342.2	NA	NA	5016.98	40159.4	35531.1	9219.82	NA	NA	26428.7	NA	7911.34	8839.1	NA	39533.6	27818.6	NA	NA	31169.5	10087	30431.3	69777	36949.8	16095.3	29442.2	48708.7	27279.1	42563.4	61354.9	39931.8	67085.1	39083.6
KLKB1	89119.2	103409	100356	123213	85572.2	76161.9	70045	51875.5	47442	62089.3	81132.3	59205.3	42888.9	97703	79145.1	90713.6	70524	57166.2	49798.9	66853.5	63498.9	37871.3	62599.9	64717.2	68097.2	136935	62686.8	95321.8	121347	115804	144480	78489.7	71394.5	86362.9	126358	130836	70363.1	243771	300185	146964	146433	300581	232000	227954	278460	172170	210068	254625	242669
STC2	NA	NA	NA	NA	NA	NA	NA	NA	NA	NA	NA	NA	NA	NA	NA	NA	NA	NA	NA	NA	NA	NA	NA	NA	NA	NA	NA	NA	NA	NA	NA	NA	NA	NA	NA	NA	NA	NA	NA	NA	NA	NA	NA	NA	NA	NA	NA	913.603	NA
ATP5F1B	NA	NA	NA	NA	11339.8	NA	NA	NA	NA	NA	NA	NA	NA	NA	NA	NA	NA	NA	NA	NA	NA	NA	NA	NA	NA	NA	NA	NA	NA	NA	NA	NA	NA	NA	NA	NA	NA	NA	NA	NA	NA	NA	NA	NA	NA	NA	NA	NA	NA
OAS3	NA	486754	526676	286633	87009.2	67690.3	176034	92725.5	225511	NA	123726	226940	107747	49619.9	77339.9	129146	267308	33624.3	NA	63904.2	63346.3	NA	179420	89611.7	100895	137956	231845	77308.4	171170	NA	130884	36931.4	88258.1	NA	NA	135334	NA	NA	210699	1.50302e+06	172167	1.4352e+06	NA	NA	205125	149816	409944	NA	NA
ISLR	5220.61	6197.28	NA	NA	NA	1456.97	NA	NA	2271.16	1811.89	NA	2592.75	1988.48	2242.57	2392.19	NA	NA	NA	NA	NA	2077.84	1321.32	NA	NA	NA	1740.41	2373.71	NA	NA	NA	NA	NA	NA	848.322	1059.85	NA	NA	NA	4702.42	2393.06	NA	2527.86	NA	3765.72	1987.86	NA	2535.31	NA	1664.24
FBN1	NA	NA	NA	NA	NA	NA	NA	NA	NA	4840.94	NA	NA	NA	NA	NA	NA	NA	NA	NA	NA	NA	NA	NA	NA	NA	NA	NA	NA	3935.34	3225.49	2581.88	NA	NA	3501.38	6009.78	4997.17	NA	8259.32	7307.18	8807.68	3429.39	7570.33	11019.5	NA	8058.51	6805.81	5083.22	NA	6745.91
PRR14	87767.6	NA	77490.9	80327.5	NA	NA	NA	34065	NA	44540.4	43114.3	37208.5	44423.2	13371.7	46226.4	50233.5	20528	36596.1	39104.8	49010.6	28713	NA	26240.8	42850.5	44569.5	30741.7	39904.9	18885.7	NA	NA	NA	NA	NA	NA	NA	NA	NA	NA	NA	NA	NA	NA	NA	NA	NA	NA	NA	NA	NA
CHKB-CPT1B	1.68764e+06	256970	479815	201963	1.43139e+06	459994	861699	397387	208694	1.26916e+06	1588704	368118	1.28254e+06	390747	1.07331e+06	279846	351228	193455	262919	274096	276382	84949.3	229296	1.28502e+06	936566	1.04251e+06	1.2443e+06	198779	916401	248877	1.31323e+06	691826	1.18475e+06	122517	733598	282662	1.51298e+06	2259332	77000.4	1.69623e+06	261428	1.78468e+06	271524	1.62643e+06	91344.1	830718	1.29602e+06	188577	75579.2
H3BUA5	22019.5	23048.1	16605.2	20489.1	6230.73	11022.3	7583.94	5033.22	3289.5	2736.24	5209.49	6218.28	7776.84	15371.1	5542.77	7979.59	8701.39	3739.48	5925.41	8243.38	4935.78	7417.59	6162.52	14959.1	5953.83	5682.67	10461.3	9478.1	5050.49	24182.8	11520	2095.09	10311.9	18784.7	18601.3	23071.7	15039.6	20761.9	43656.3	51615.6	23705.9	39958.1	27435.6	37977.7	44013.8	38089.4	13905.8	52626.8	32559.1
ALB.2	18667.3	39572.2	31251.7	27484.2	18398.9	11881.3	13252.7	18688.3	12020.9	14294.2	13303.4	10609.6	10467.8	23069.9	18558.3	21516.6	14311.7	15322.9	15763.6	26869.8	40922.6	80567.5	13526.1	18383.4	68086.9	66488.8	12852.1	22503	64074.5	44101.5	101473	67456.9	36441.1	50328.1	49535.1	53313.5	35069.9	120639	91266.6	163367	46074.3	127959	89489.5	167771	357336	82037.6	87419.6	77244.8	117321
ITIH1	892398	1.09308e+06	1.28917e+06	732835	764875	992218	663454	426401	578095	642509	988271	423860	387570	914301	559911	729245	269112	387443	448868	353372	308693	127214	282877	953287	283473	555757	1.05562e+06	1.17016e+06	1.1057e+06	1.11235e+06	916553	381034	467028	729453	1217667	953368	634289	1.01833e+06	2967256	1.86359e+06	702147	416446	423620	2.07773e+06	NA	768950	1.94387e+06	2.0441e+06	2.25284e+06
ITGB1	NA	NA	NA	NA	NA	NA	NA	NA	NA	NA	NA	NA	NA	NA	NA	NA	NA	NA	NA	NA	NA	NA	NA	NA	NA	NA	NA	NA	967.896	NA	NA	NA	NA	NA	NA	1350.06	NA	NA	NA	NA	NA	NA	NA	NA	NA	NA	NA	NA	NA
CP	29839.2	36973.9	35652.8	42882.1	23361.3	NA	123308	NA	52583	172621	43348.3	76712.5	90720.8	27938.4	83786.1	118296	49954.3	90153.5	173962	40771.6	240064	16337.8	126446	69564.4	49265.1	73577.5	86806.2	28557.1	62477.5	24801.3	34097.4	73347.2	20916.9	17059.6	21872.9	35905.9	12627	NA	NA	NA	12413.2	NA	NA	28373.3	NA	NA	NA	NA	NA
SHBG	56964.6	32224	32534.6	65625.7	52442.2	20102.5	25429.6	22556.2	25302.9	30385.9	31536.2	46155.4	41735.8	10643.8	47325.4	18868	47715.3	36190.4	21623.5	28075.5	18474.7	28676.5	23623.1	32069.1	25962.3	19683.8	28286.6	20094.2	39284.7	43788.1	19440.4	13687.5	23630.4	22064.7	23086	26502.6	10623	56357.4	23277.2	63644.5	9269.26	42532.6	54583.5	22499.8	26956.3	51961.3	61289.3	25636.5	84278.6
COL1A1	NA	4006.1	NA	NA	NA	3354.36	NA	3037.69	2562.12	3500.1	3104.12	NA	NA	2832.6	1993.26	NA	NA	NA	NA	NA	NA	NA	NA	NA	NA	NA	NA	NA	NA	NA	NA	NA	NA	NA	NA	NA	NA	9867.15	5262.49	9785.92	NA	NA	NA	5580.26	5847.3	16448.4	NA	NA	7125.83
CAMP	15651.4	30080.4	33196.3	10118.6	16867.6	19247.6	16832.1	9850.79	13734.4	7677.67	8548.83	8313.52	6220.46	20605.1	5103.1	10834.8	8421.05	8117.44	4185.55	11162.1	5362.13	1964.71	5764.69	12670	7501.89	20544.9	10714.1	23261.8	4305.93	3781.73	7600.02	4470.23	4069.71	3905.52	1886.9	4018.12	4709.46	14996.8	7962.45	6717.32	5917.02	12029.5	8910.5	18572.3	9701.17	9815.75	15546.5	5564.83	17015.3
CRISP3	NA	NA	35335.2	29513.9	19200.8	NA	NA	7833.54	9517.28	3329.9	7520.5	10118.2	6650.51	NA	7627.35	10966.9	7699.22	9614.13	12194.4	NA	13770.4	13853.6	13046.5	13642.4	12826.2	NA	NA	NA	10150.7	10614	15190.4	9615.53	11871.6	16834.3	12052.2	10493.6	NA	9194.38	23279.8	19899.3	11410.1	NA	NA	NA	20611.8	21819.1	NA	17523.6	NA
ALDOA	NA	NA	NA	NA	7206.83	11470.8	NA	1043.86	3261.81	4047.08	5152.18	3041.7	6963.54	NA	4533.47	7700.15	3022.43	1645.04	NA	NA	NA	1861.21	3716.92	2831.8	2508.41	6055.49	3984.6	6312.39	3349.51	3472.68	4581.03	2338.93	3417.95	2907.36	6880.57	6355.46	4274.28	9402.12	10422.9	15724.3	4230.68	NA	15860.3	9974.24	9671.16	13241	9682.63	5451.23	5955.69
ARHGDIA	NA	NA	NA	NA	NA	16349.7	NA	NA	NA	NA	NA	NA	NA	NA	NA	NA	NA	NA	NA	NA	NA	NA	NA	NA	NA	NA	NA	NA	NA	NA	NA	NA	NA	NA	NA	NA	8769.05	24322.1	30202.3	NA	NA	NA	NA	29655.4	NA	21519.9	31686.3	29337.4	NA
CNDP1	NA	11622.5	30653.1	32521.6	26382.6	NA	8385.54	11081.8	7236.81	4333.43	15484.3	NA	14957.4	16663.6	10527.6	NA	5905.49	31881.6	19832.2	17541.7	NA	15671.7	NA	17595.2	NA	29463.2	15725.2	15520.9	4891.11	15433.3	9174.52	NA	12827	16428.6	22993.3	22484.3	22380.5	45729.5	51721.1	62388.9	11402.7	71192.8	43050.6	47386.6	48343.6	27239.4	45699.5	28139.2	54600.4
ICAM2	5139.96	5907.39	30209.1	6453.34	6674.57	5467.03	9071.01	10227.1	9105.99	8089.98	2849.18	7169.57	16306.5	8238.92	7158.07	9897.16	8863.37	11386	11352.3	5804.6	11642.5	6504.13	9051.58	12471.1	4133.8	14727.2	8258.19	5989.67	7784.47	7462.08	12422.9	5951.81	17421.4	12776	10751.4	13809.5	3950.2	25073.7	21096.9	17699.1	7155.99	16170.8	24711.5	21954.9	13526.4	14778.5	23433.9	18471.5	12177.3
ICOSLG	9853.41	12539	16559	8406.41	8317.2	6598.28	3912.9	3765.53	4943.2	3957.21	6501.04	6593.56	4881.88	7609.08	5164.36	5107.99	7181.25	4388.91	5012.71	4922.71	4069.97	4030.93	6291.7	4623.05	7137.42	12835.6	9287.05	5694.54	5685.64	5492.32	8332.55	6132.18	7433.26	5768.64	4770.23	9585.71	4212.06	15771.8	15481.8	16725.6	5042.28	11919.6	11606.9	11392	15488	14095.5	21383.9	18980.1	15597.6
ATP5F1A	NA	NA	NA	NA	3771.93	NA	NA	NA	NA	NA	NA	NA	NA	NA	NA	NA	NA	NA	NA	NA	NA	NA	NA	NA	NA	NA	NA	NA	NA	NA	NA	NA	NA	NA	NA	NA	NA	NA	NA	NA	NA	NA	NA	NA	NA	NA	NA	NA	NA
PPL	NA	NA	NA	NA	25986.8	NA	NA	NA	6433.74	NA	NA	NA	NA	NA	NA	14032.8	NA	NA	NA	NA	NA	NA	NA	NA	NA	NA	NA	NA	NA	NA	NA	NA	NA	NA	NA	NA	NA	NA	NA	NA	NA	NA	NA	NA	NA	NA	57231	NA	NA
GRN	9486.42	15242.1	10149.5	9558.49	7895.02	6448.54	7827.4	5560.14	5104.65	4670.02	8017.14	5543.46	5321.5	5780.27	7544.4	5939.2	6031.03	3993.5	6970.79	8961.38	4571.89	6273.47	4210.45	NA	5500.26	9704.54	6756.67	8225.02	9060.1	7987.32	10649.9	8987.65	5945.19	7299.89	8956.09	12549.1	5922.33	16827.1	18546.1	17954.6	6495.58	13329.5	3610.55	11449.4	13267.5	15026.6	14545.7	13076	17957.2
SEC14L1	84503600	67810008	76479792	NA	340801	49687600	3.7513e+06	12555630	NA	81348.5	NA	3.78722e+06	3.46126e+06	45103052	46727848	NA	47219000	36764168	NA	NA	37404968	28305350	45928688	48730760	42822624	13449268	44181928	18517888	NA	523191	1.53775e+06	556356	984177	202926	196610	NA	37593364	659363	118576624	142422448	NA	154083824	109870760	1.07451e+06	38488496	32559470	123555240	118724832	136274304
PGD	NA	NA	NA	NA	NA	NA	NA	NA	NA	NA	NA	NA	NA	NA	NA	NA	NA	NA	NA	NA	NA	NA	NA	NA	NA	NA	NA	NA	NA	NA	NA	NA	NA	NA	NA	NA	NA	NA	NA	NA	NA	NA	NA	2236.55	NA	NA	NA	NA	NA
KRT19	3219.42	NA	NA	NA	41215.8	NA	NA	NA	NA	NA	NA	NA	NA	NA	NA	NA	2963.64	NA	NA	NA	NA	NA	NA	NA	NA	NA	NA	NA	NA	NA	NA	NA	NA	NA	NA	NA	NA	NA	NA	NA	NA	NA	NA	NA	NA	NA	NA	NA	NA
APOC4-APOC2	250691	555031	496535	283897	186756	622607	155113	186796	229564	275490	214484	136824	100259	301812	182802	154418	163299	121900	84599.1	359102	169012	110039	172238	240797	126134	946754	295720	304234	368528	170960	361705	379443	97838.7	186281	171185	653233	214991	1.22639e+06	822882	1.22021e+06	447523	1442592	643831	1.67682e+06	1.1391e+06	1.14193e+06	1.00532e+06	761742	1.03365e+06
CFD	43188.7	44654.1	44492	37304.8	39800.9	23538.4	41532.9	18042.9	33496.5	23047.2	27056.6	34650.2	35814.7	32306.8	29460.6	20113.1	21147.6	23049.3	26948.4	39111.6	27052.7	16655.6	20474.4	23102.7	17564.4	30937.4	30206.1	23299.7	22925.3	21892.8	27381.9	24746.6	37475	39568	24219.6	32874.8	27878.7	59652.3	86567.6	68018.4	22326.6	50771.7	50572.6	50989.2	72385.3	41556.8	50154.1	54023.7	64006.3
APOC1	3.09774e+06	3.97196e+06	3.68108e+06	3.79511e+06	1.3899e+06	2.98238e+06	1.82361e+06	1.47634e+06	1293671	1.75242e+06	1.5541e+06	2.30393e+06	1.44951e+06	1.71993e+06	2.05546e+06	2.00641e+06	1.73975e+06	2.1697e+06	1.60818e+06	3.00278e+06	1.54352e+06	1688433	2.22093e+06	3332267	1.80782e+06	4.58413e+06	3.01983e+06	3.06371e+06	3.64381e+06	2.86771e+06	3.00605e+06	2.9236e+06	1.75212e+06	2.71196e+06	3.01519e+06	4.92762e+06	2.39552e+06	4231153	2.83322e+06	3582742	3.43683e+06	4205564	2808530	3.66776e+06	3.44486e+06	4.28134e+06	6.30473e+06	5094578	3370854
GYPA	77304672	62474424	94822528	84763096	57512876	35047744	49931612	21920240	38277260	44542960	53508024	33586300	25093992	56003300	28261484	54123768	41154820	30286166	27669312	52558184	42473216	30430648	43468296	63581680	40397352	45552820	57687576	58433052	39943316	35772440	62607072	62125332	34293144	16352347	27903890	46335112	22191074	136785520	102575336	116318320	16324000	44880536	116922144	51660288	107987528	95618128	85198624	97347088	101049216
TMEM38A	18323.1	20892.3	18097.1	27170.8	9469.54	12287	11420.9	13912.3	2397.91	8422.72	10152.5	21294.7	4417.88	11090.4	17660.6	6251.68	7879.05	4695.03	11292.9	14444.7	6840.3	6320.42	29326.4	32873.5	20663.8	17488.1	28592.6	15159.1	2.0005e+06	2.0661e+06	2.18345e+06	2278558	1.65324e+06	1.92987e+06	2.74683e+06	3877466	10244.3	2.56127e+06	2.76484e+06	2.26885e+06	13899.1	4376027	3.15707e+06	5.1373e+06	5.64053e+06	16485156	8246795	2.34217e+06	2879145
C3	NA	NA	NA	NA	NA	1.50736e+06	NA	NA	1.62632e+06	NA	NA	NA	NA	NA	NA	1968209	NA	NA	NA	NA	NA	NA	71346.4	NA	NA	NA	531677	56554.9	NA	NA	NA	NA	NA	NA	NA	NA	NA	NA	NA	NA	NA	NA	NA	NA	NA	NA	NA	NA	NA
ZNF160	240605	262421	228377	225447	178647	233677	145628	82688.3	97151.7	117831	200771	442057	94407.4	161801	254952	117255	174433	105355	66584.8	263486	67841	44695.6	67781.7	306463	121751	135829	285504	126357	118160	198381	126502	73346	119208	139686	164180	214426	134101	408113	407274	419918	101465	228318	374527	220901	278090	224253	311502	281523	348651
M0QZK8	4142.69	NA	NA	NA	NA	NA	NA	NA	NA	NA	NA	NA	NA	NA	NA	NA	NA	NA	NA	NA	NA	NA	NA	NA	NA	NA	NA	NA	NA	NA	NA	NA	NA	NA	NA	NA	NA	NA	NA	NA	NA	NA	NA	NA	NA	NA	NA	NA	NA
C3.1	26060.1	41260.2	31316.7	45213.1	26499.4	NA	31328.2	28706.9	NA	30988.4	49605.1	28951.5	45580.1	43221.3	55195.8	NA	29184.3	48885.6	49108	36812	47034.5	31231.6	NA	33984.9	28098.6	68145.9	NA	17856.7	35846.2	NA	14991.2	57238.3	55920.4	25949.7	35677.7	NA	NA	171925	209664	264196	48867.2	187582	157483	232446	191175	163006	151447	131299	153012
MASP2	44001.9	62262.4	48151.8	60523	29761.7	37739.8	22066.7	37816.4	27703.9	30466.1	40799.2	27150.2	45454.3	57102.1	32387.6	54006.4	28161.2	38630.5	23178.1	47617.8	33604.5	21155.7	21917.3	29155.8	22952.7	44863.1	34615.1	20602.7	29276.1	29273.4	40235	40419.4	30332.1	14664	30930.3	40744.8	33400	36665.2	61804.9	58613.1	36849.2	67170.1	36687.7	73223.4	64812.7	56698.8	57246.4	56318.1	73908.4
QSOX1	19195.1	18924.1	13948.7	40617.3	11575.3	31085.1	27144.1	21557.2	19670.4	28259.2	10769.7	17326.5	11339.7	17390.9	18397.8	29755.7	10534.6	14213.6	4852.94	30639.3	15195.6	13014	22583.3	27295.8	8824.1	18438	13095.2	7013.62	21391.1	10341.2	6648.29	22787.5	4569.89	19982.5	5469.03	10309.6	19542.7	27767.9	19373.6	30248.4	6280.68	23051.7	20656.7	19284.9	23542.9	16449.6	23131.2	17681.7	20703.3
APOL1	409343	276739	264820	192892	177140	226312	150005	94752.4	51922.1	109557	158536	73323	134078	257401	122511	200012	135407	160668	145896	181651	139994	98117.7	126360	215346	169119	267077	130436	167534	1.00081e+06	382940	550767	189193	278550	404394	372128	581305	435148	405599	463943	587308	455969	439345	275716	621334	333595	478465	508222	440020	457608
B4GAT1	NA	3378.73	4675.39	5486.51	NA	3348.24	NA	NA	NA	NA	NA	NA	NA	3876.53	NA	NA	NA	NA	NA	NA	NA	NA	NA	NA	NA	NA	NA	NA	3543.94	NA	NA	NA	NA	3301.51	NA	NA	NA	NA	NA	NA	3504.93	NA	NA	NA	NA	NA	NA	NA	NA
ACTN4	NA	NA	NA	NA	11324.9	NA	NA	NA	NA	NA	NA	NA	NA	NA	NA	NA	NA	NA	NA	NA	NA	NA	NA	NA	NA	NA	NA	NA	NA	NA	NA	NA	4360.24	NA	NA	NA	NA	NA	1520.7	554.698	NA	NA	NA	NA	NA	NA	1776.68	NA	NA
CD5L	1.90647e+06	654592	834960	1.17064e+06	781861	1.0012e+06	948145	1.32045e+06	768940	904815	632016	3.1593e+06	1.64811e+06	687147	1782746	841945	1.24357e+06	1.05375e+06	708830	490544	1.12021e+06	839267	1.11715e+06	1.21455e+06	970270	1.72448e+06	1642066	1306403	544770	1.31456e+06	680038	581101	803532	776889	433866	946246	664212	2481567	1.41061e+06	1.79881e+06	1.18099e+06	1106544	1.39613e+06	1.0737e+06	757392	847694	5429201	2222732	1608668
URB1	31513.6	21139.8	9700.63	25344.7	29280.1	56993.3	12735.6	21136.7	26141.3	38192	29398	14321.1	35764.8	10965.3	9503.31	14148.3	20398.6	2505.08	7601.17	NA	10025.1	14126.6	5652.22	NA	16159.7	8013.45	42205.3	NA	NA	NA	NA	4176.16	NA	NA	NA	NA	NA	NA	NA	NA	NA	NA	NA	NA	NA	NA	NA	NA	NA
H2BC12	NA	NA	3674.03	NA	19846.3	NA	9308.04	NA	NA	15629.2	22809.7	NA	15590.6	NA	11660.3	10830.8	NA	13818.7	NA	NA	16018.6	NA	8467.69	NA	NA	NA	NA	NA	NA	NA	NA	NA	NA	NA	NA	1624.52	NA	NA	1023.97	NA	NA	NA	39765.8	NA	NA	NA	NA	NA	NA
ERN1	156197	118100	235385	12682.1	57660.2	123404	69826.8	40611.7	NA	156758	165359	NA	40232.5	247330	89766.3	43882.6	117742	54258	48285.9	98749.8	118732	77554.9	71393.6	105999	99889.4	238120	33654.5	71080.6	71173.8	166758	101912	56584.7	243569	133540	45524.4	NA	39856.1	184193	153544	144861	65955.8	297320	82860.4	423142	149830	NA	80670.6	163528	181851
FCN3	194006	434106	205785	265034	95575.5	85897.8	94089.4	60981.9	112156	173152	136886	105493	106081	213694	155782	168398	131506	116363	64839.3	183655	147983	67555.6	81661.1	160814	102845	167394	100082	113365	147837	150886	263963	183667	101701	112380	204686	253403	203655	126680	388705	430048	208537	364916	297304	273447	330697	457449	283771	213530	438261
ATRN	20002.3	34395.1	18781.8	29514.3	31767.7	19772.3	22119.5	25650.5	27196.3	22930.6	18905.8	20316.1	19890.1	15026	24962.9	26740.8	22807.2	30428.4	14360.7	26259.5	14725.1	44371.9	27488	24544.3	26109	24782.2	22919	35554.2	35283.3	26544.2	32409	27588.3	27529.3	21513	38025.1	37878.4	24862.6	77240.1	72639.9	86505.4	30144.1	79648.6	52585.2	60133.9	79470.9	53117.6	70925	58923.7	70628.3
ALDH1L1	12724.3	21885.2	14665.8	16658	7233.71	6353.69	NA	9837.19	29462.3	NA	4673.2	7759.62	18637	15726.2	5274.04	4325.41	4763.1	NA	23603.4	4262.65	21664.6	1646.01	16204.2	9237.43	4203.96	4830.28	NA	147709	NA	2244.07	10286.9	9391.91	14469.2	6541.35	9018.38	3935.66	NA	25632.6	15314.8	16765.4	3832.5	37057.2	17093.8	11413.2	15714.8	16089.2	30552	23891	16866
PCDH8	NA	334440	218439	261620	NA	NA	NA	54219.8	47689.6	NA	NA	43957.4	NA	138273	6541.36	NA	NA	NA	NA	NA	NA	NA	24651.6	NA	21084.7	NA	NA	175223	53880	NA	NA	NA	NA	16556.9	15724.1	61856.5	NA	NA	NA	NA	NA	NA	NA	NA	NA	NA	NA	NA	380812
APOM	219492	246142	259378	256957	91811.6	62787.4	66461.6	86083.5	69367.2	66073.9	157649	107998	76948.3	126537	148545	155406	146971	89289.1	83020.7	251139	138909	88787.1	167320	161426	149573	196343	119027	158017	188482	170619	181139	157098	163276	203010	203889	178934	108002	195425	267877	189873	207848	321739	159497	261972	218555	261300	298233	219401	205735
APOM.1	445105	517054	370909	445236	235343	327530	263913	231774	251856	250490	349135	201487	228188	299711	233949	271734	246279	190076	137716	299545	130037	165514	155766	261748	188372	326943	244335	174426	319896	247726	279053	214187	236137	275818	325669	421256	253780	520791	598093	438208	325613	654816	344081	541875	544295	525874	790912	665110	624205
VNN1	6836.68	7870.18	NA	11354.7	5257.08	6957.81	6146.4	4684.89	1134.86	10396.9	10144	2927.7	4925.04	12085.4	NA	12995.6	3691.73	3405.99	NA	6906	3094.77	3870.59	1745.03	2796.33	4456.39	18432	1930.79	2554.24	4633.4	NA	NA	6713	2657.49	5306.9	3951.16	3214.43	1112.77	NA	11094	8793.03	5192.38	NA	11418.3	17397.7	11012.3	7796.23	7427.95	NA	4587.1
APBA3	1.40444e+06	1.26068e+06	1.54288e+06	248197	687807	1.04301e+06	NA	428635	620639	NA	NA	NA	NA	1264938	1.07925e+06	NA	NA	NA	NA	NA	1.03006e+06	NA	NA	NA	NA	NA	1.23263e+06	1.49938e+06	1312779	1.14556e+06	NA	1.25984e+06	1.11555e+06	1.11794e+06	774402	1225561	NA	3.00563e+06	2.52436e+06	2.53877e+06	778584	2.55461e+06	NA	2.37889e+06	2.14752e+06	1.93846e+06	2128538	1.79245e+06	2.07078e+06
LDHA	9224.5	11180.6	7220.98	12997.9	7777.74	8922.93	6885.01	6872.36	3234.91	8221.05	7682.71	8560.81	7507.38	6805.74	6713.64	7885.94	5106.82	2958.77	4409.29	4731.86	3746.59	4583.34	3011.57	8339.01	4791.26	8282.27	7585.54	1485.46	3772.12	3251.78	3590.48	4914.09	3080.47	3487.02	11385	13468.3	4987.99	4747.33	8036.88	4983.59	NA	NA	NA	5401.18	4890.08	NA	4809.6	4174.71	3319.63
CP.1	5.36222e+06	2788035	5566925	5.80833e+06	5.0387e+06	4.7094e+06	3.83376e+06	2.09972e+06	3.4006e+06	5453716	6.03011e+06	5.0224e+06	4.7508e+06	5.5662e+06	4.65629e+06	4.05594e+06	4.08238e+06	2.91611e+06	2.68329e+06	3.75111e+06	4.11725e+06	2.53673e+06	4.00555e+06	4.43155e+06	4581464	5443751	4262519	3354535	4.46509e+06	5.14238e+06	4.18841e+06	4229197	4.73867e+06	5.19598e+06	3232382	5272774	3.09175e+06	6860289	8147099	5451988	3.85051e+06	7889682	7.39674e+06	7.38749e+06	6113877	4.64673e+06	3762121	6491910	8.04003e+06
F13A1	62231.4	54929.8	75083.3	69150.7	44007.4	32418.5	45457.8	30581.5	33100.9	51152.7	63647.5	54134.7	41230.4	53331.6	53958.8	45662.3	56921.1	52944.8	32184.2	47143.1	57866.2	31692.3	24175.8	69216.6	14483.5	57033.2	35358.5	55523.2	46503.6	51973.9	33367.9	56486.6	36699.2	40999.8	32760.1	67893.8	17407.8	204418	130404	119884	23597.5	114508	132407	69997.6	110519	76589.5	71949.6	67539.9	87947.5
PNP	NA	NA	NA	NA	NA	NA	NA	NA	NA	NA	NA	NA	NA	NA	NA	NA	NA	NA	NA	NA	NA	NA	NA	NA	NA	NA	NA	NA	NA	NA	NA	NA	NA	NA	3004.59	NA	NA	NA	NA	NA	NA	NA	NA	4258.51	NA	NA	NA	NA	NA
PGK1	NA	NA	NA	NA	0.372986	NA	NA	NA	NA	NA	NA	NA	NA	NA	NA	NA	NA	NA	NA	NA	3587.46	NA	NA	NA	NA	NA	NA	NA	NA	NA	NA	NA	NA	NA	NA	NA	NA	NA	4094.7	6104.02	NA	NA	NA	NA	NA	NA	NA	NA	NA
F2	1.79269e+06	2.28226e+06	1.73804e+06	1902288	1368454	1647775	1.59642e+06	1377708	1.19361e+06	1.5139e+06	1.84443e+06	1.39198e+06	1096190	1.63888e+06	1.31825e+06	1814931	1058058	1.2182e+06	792507	1.18177e+06	1286737	810868	1.20653e+06	1.50956e+06	1.12808e+06	2.13677e+06	1311419	1.12335e+06	1.45229e+06	1.33772e+06	1.33178e+06	1.15195e+06	1.18776e+06	1.00722e+06	1.52411e+06	1.76751e+06	1116833	2.63778e+06	2.41935e+06	2.25826e+06	1.42477e+06	3.06426e+06	2.04872e+06	2578676	2.14027e+06	2093409	2.5383e+06	2.43262e+06	2.17303e+06
HP	13366262	7.51775e+06	14237769	477595	4.15563e+06	23196394	4.3952e+06	2.73107e+06	102895	13110749	13750116	15427.4	3.94796e+06	18634300	5.40719e+06	7766707	7.44736e+06	3.95253e+06	4.02687e+06	6.60812e+06	8.085e+06	6397075	5.35559e+06	7.8143e+06	7.01466e+06	12895088	2.15469e+06	3.44159e+06	4983255	9632895	8099262	2837669	14498046	7.4134e+06	4.11707e+06	76925.4	4802401	12017429	16844570	8758806	6.63545e+06	18063660	5.23221e+06	31843860	9621072	160212	5740694	14426045	13674032
HPR	99617.8	81623.2	111904	44499.7	43493.2	125918	58639.8	50337.2	28222.1	45750.3	99659.1	NA	73950.8	137043	25830.6	122661	54606.3	135297	108798	96016.7	115061	110050	82780.7	139513	51415.1	56062.3	36299.9	60391.4	45175.9	32841.9	44811.8	33837	54056	75754.5	43907.8	15878.9	33476.5	105510	117943	138453	49569.8	116196	48804.5	209921	47896.6	50905.5	123039	69489.2	108553
F9	128508	55137.5	160267	47161.1	100726	109109	69998.7	71837.6	98635.7	107782	29935.3	67456.5	102839	165805	70765.4	97867.4	62468.7	49312.4	54988	23371.8	74378.6	46318.5	49553.9	75368.4	16463.7	143594	23481.4	17975.5	32953.5	55471.3	73956	21454.1	73338.5	23718.9	74412.9	83749.2	51173.5	108788	132649	121389	18246.9	156641	68111.4	127923	122029	94141.6	125452	92667.1	121047
F10	88658.4	172073	106921	120362	99637.3	89933.5	84608.6	62742.5	55259.3	70581.3	111811	83028.2	65791.1	114202	85682.9	106336	69651.7	110225	53899.4	100950	77735.4	78800.5	115524	112615	71888.8	170804	70910.1	97714.8	137965	102055	150710	138300	98231.3	150418	78279.7	114702	77696.3	202218	148888	178372	85533.6	193149	139882	222157	157346	124645	181998	166184	222473
PLG	2.14576e+06	2.13342e+06	2.22782e+06	2385995	1.71587e+06	2.1237e+06	1367357	940089	1.14502e+06	1.34677e+06	2.1431e+06	1.55149e+06	1.09247e+06	1590219	1.63501e+06	1.93898e+06	1.28264e+06	1.02174e+06	1.15289e+06	1.69404e+06	1.28074e+06	1.1461e+06	1.29986e+06	1.58987e+06	1.48362e+06	2.67087e+06	1581760	1400129	1.92531e+06	1.69952e+06	1.58268e+06	1.38226e+06	1.44294e+06	1.58743e+06	1.37814e+06	1.9291e+06	1.2912e+06	4477685	3.27366e+06	3.98816e+06	1.78314e+06	4702754	2.36501e+06	3029790	3.3502e+06	2.63639e+06	2.77355e+06	2.34342e+06	3.30471e+06
F12	164748	462889	173246	499521	157166	156029	215756	104732	89772.2	117074	147555	238830	197817	170754	128420	250149	94445.8	155424	145277	135061	192282	77880.1	230295	207859	96800.6	213204	121658	220924	239705	226851	239952	124003	107699	109562	219122	151622	108837	300627	311184	315254	124686	642241	230769	272640	273286	389280	250832	209326	283571
CA1	1136.61	1410.06	12378.6	3089.73	NA	NA	1042.91	NA	NA	4946.11	2053.19	1115.86	6358.52	2356.22	5712.63	6429.37	1634.94	4617.9	NA	5070.07	2188.34	2841.04	NA	9658.85	3500.46	NA	6294.05	273.179	9207.96	NA	3656.11	3223.3	4840.57	10891.9	22833.7	3004	2698.27	13711.7	3629.05	36459	NA	7101.68	3953.82	22374.4	4274.46	17393.7	6279.23	3239.13	4282.52
SERPINC1	1812331	1.42904e+06	1897596	2.1635e+06	1.15787e+06	1.0629e+06	1070658	1.04312e+06	1.12599e+06	1.0128e+06	1.41387e+06	1.20206e+06	904144	986710	1.1862e+06	1.17365e+06	1174759	1.22774e+06	892977	695189	1.15004e+06	651340	800507	1237645	914749	834769	1.11036e+06	1155889	1.34035e+06	1.28278e+06	1.032e+06	714692	844083	1.18549e+06	1.07842e+06	1.19136e+06	937196	2.77319e+06	2.52595e+06	2.00266e+06	1036364	1.92696e+06	2.05523e+06	1.5928e+06	1869012	1.80254e+06	1.9511e+06	1.82943e+06	2.14018e+06
SERPINA1.1	314586	204360	280753	245516	188479	222929	166487	166763	203389	164718	139792	176126	177596	183693	201055	160243	156796	117349	107232	95017.9	147644	62690.7	130796	156962	99556.8	138639	145585	159862	194485	243960	239855	145736	137698	176803	218358	256746	149169	626449	536748	341797	211133	350190	556257	239515	533031	274362	430704	485214	423409
SERPINA3	171149	165556	159154	177547	106448	146367	124593	111506	125183	119923	122978	100810	137841	138840	92052.9	133796	109191	86846.1	70586.5	96668.9	119309	65529.4	99906.8	55028.1	95739.8	106141	80839.1	84075.3	169443	162147	151914	96732	116286	129310	156098	249544	126283	235721	286807	187377	138661	228361	237821	288880	213119	220121	193452	200515	274653
AGT	1.3682e+06	1.84835e+06	2225001	1.8105e+06	2.22099e+06	1.16275e+06	1.09518e+06	1.1638e+06	1.0018e+06	1692865	1.43738e+06	811736	1.08974e+06	1.03308e+06	1350947	1.10179e+06	841066	1.02628e+06	970599	1.15864e+06	1.12092e+06	854397	1.0379e+06	1.21397e+06	1.08247e+06	1444753	1.37519e+06	1259816	1.53697e+06	1.34683e+06	1.79525e+06	1.39529e+06	1.39898e+06	1.01728e+06	1.66578e+06	1.47597e+06	1.31192e+06	2754119	2.71819e+06	2.03631e+06	1.40946e+06	2533636	2.21053e+06	1.89277e+06	2.27435e+06	1.83902e+06	2.30497e+06	1785642	2.40167e+06
A2M	5.72349e+06	4.20549e+06	18068090	9687997	5197901	5.07806e+06	3.65536e+06	3.67267e+06	6333779	6.94812e+06	8.04938e+06	9953644	4.68374e+06	8165209	7376447	3.26389e+06	6036317	3343055	4.64538e+06	3.8652e+06	3885111	6.43522e+06	4.81003e+06	6421160	5.3086e+06	3535044	6.38674e+06	8.27307e+06	6533319	5348480	3117484	5034895	3.84036e+06	6.35294e+06	5.28463e+06	6.03075e+06	4307920	19778356	10689812	9930283	3579229	10316241	13665326	7403139	7965476	6.68765e+06	9644018	9000349	12790013
C3.2	11412692	14086643	16091013	15651756	11074968	13144453	10158379	7903553	10286125	9320337	11835557	9815888	6.61798e+06	16348790	12193795	11015148	8214452	6515766	8638022	11052860	12122852	9297540	8724991	10147974	9807473	16216986	13734015	13539258	10941937	11060329	13935262	11900450	13507995	9777279	7.05065e+06	14802573	6.93454e+06	24569304	25367694	32530830	10955141	30628736	22427618	29009418	25629608	19689558	19816356	19999292	24307936
C5	670517	752951	742212	638474	586285	684117	416495	337923	296474	457065	643667	534236	430789	473060	518704	555275	353218	197986	282234	329809	286755	271890	269864	378588	337034	511781	378772	334512	442801	333751	539632	285015	408510	308883	429366	525298	326180	1109837	940261	856516	438227	1.01273e+06	804907	1061962	1.09173e+06	782804	1.02384e+06	908568	905839
TIMP1	2823.04	2088.83	2176.08	10697.1	3750.46	NA	13133.3	NA	NA	18171.1	NA	NA	NA	NA	NA	10980.7	NA	8284.19	14008.3	9775.79	NA	10307.9	NA	7096.6	8546.42	14027.9	NA	NA	13994.2	13615.8	20925.5	4787.39	8866.53	NA	NA	13243.7	4980.4	17634.6	23344.8	26172.3	NA	27132.3	24844.7	17862.2	19504.7	27373.9	31016	29324	23138.8
CST3	52079	49908.1	63512.1	51673.5	32391.2	41314.1	27183	23397.6	23535.1	34796.6	32917.6	39511.7	30990.6	46793.9	35305	39179.2	25615.7	18223.2	30574.4	39604.5	22101.7	15139.7	33355.1	32721.9	17284.2	37307.6	44425.4	32389	29705.6	45345.1	46749.5	55022.9	49120.7	35287.2	43447.2	61427.9	26648.2	67940.4	74733.3	72717.9	59963.1	78422.3	62329.4	68982.6	84489.6	78763.4	55474	52002.6	89265.2
CSTA	NA	NA	NA	NA	8856.81	NA	NA	NA	NA	NA	NA	NA	NA	NA	NA	NA	NA	NA	NA	NA	NA	NA	NA	NA	NA	NA	NA	NA	NA	NA	NA	NA	NA	NA	NA	NA	NA	NA	NA	NA	NA	NA	NA	NA	NA	NA	NA	NA	NA
KNG1	3.12653e+06	3.577e+06	3.79169e+06	4790492	3.5721e+06	2.64601e+06	2.65758e+06	2340050	1.97988e+06	2693927	3.9592e+06	3.03133e+06	2.08441e+06	3293261	3.49252e+06	2.1994e+06	2519663	2.52126e+06	2.2892e+06	3037385	2412579	2.40238e+06	2.21159e+06	2.88347e+06	2.281e+06	4.92372e+06	2.87195e+06	2611358	3082688	2.76212e+06	3.12659e+06	2.1548e+06	2.46136e+06	2.22694e+06	2298124	3.55977e+06	1.90365e+06	6449759	7.30673e+06	6119090	2595450	7191465	5736555	6111457	6.74758e+06	4.68292e+06	6.65728e+06	5.677e+06	6.16809e+06
KNG1.1	199822	177948	193996	299766	240372	320260	142868	123345	131445	164833	226949	108764	152115	151125	250946	174105	183495	127028	134316	232968	152550	126411	183570	210158	172990	163828	211566	244896	300471	303652	139223	31134.2	76004.5	111224	287742	139896	103946	197468	188186	133328	416404	183369	140654	120098	138634	108742	151660	134766	196202
IGF2	112350	100373	106449	109702	95866	87677.1	57998.2	48857	31331.4	31658.8	33138.1	40905.1	38576.9	43109.9	62742	35782.6	61788	34359.7	52212.6	85294.4	62523.8	42944.5	79329.6	85143	68295.9	100673	97290.2	65046.1	85749.1	81673.2	72797.4	61434	53886.2	53586	72599.9	108335	67984.7	167705	172629	113831	52983.6	136902	137703	135418	137760	89884.1	135667	132338	193493
JCHAIN	1890292	749014	1.12454e+06	1.59209e+06	952094	1.23588e+06	886476	1267360	1.00283e+06	1.02202e+06	940337	2368118	2.79351e+06	628947	1.30605e+06	1.11987e+06	908797	891044	885115	919230	1162835	1.02261e+06	1.12185e+06	863680	704839	1.06628e+06	1.3435e+06	839454	834718	2011534	1.17264e+06	779645	948697	1.05736e+06	666904	1.54159e+06	1.15516e+06	3280180	1.70453e+06	2.48648e+06	1.24898e+06	1.76067e+06	2.20722e+06	1.61063e+06	1.69791e+06	1.00862e+06	7302705	2.85422e+06	3.08943e+06
IGKV1-17	86160.3	87305.9	73206.8	75226.5	42542.2	24547.2	27713.5	45253.8	30638	17445.7	41702.9	51645.8	25588.4	48765.5	64715.9	43434.1	58639.9	47801.2	32214.8	30348	41191.5	45522.5	37906.7	99891.1	72918.1	42269.4	47191.1	46619.4	20100.8	65390.7	23811.4	37559.6	45308.5	61325.7	44020.6	41280.5	47362.4	92609.3	38757.7	117575	35175.2	41386.2	53820.6	48712.3	52530.3	49879.2	42004.1	86066.1	71305.2
IGKV1D-16	46039.2	84867.2	21989.2	44325.1	17210.8	18652.1	13966.6	27265	12475.3	31632.6	13528.5	23758.9	27189	27124.2	25956.6	27311.4	34517.4	19380.6	30675.9	23601.3	15646.7	22819.3	28048.1	25576.3	32806.8	7196.33	28330.7	51421	18279.1	23505.4	16757	29035.6	21381.1	21722.1	25422	NA	14549.9	71285.5	28582.8	48527.6	25782.2	47724.5	38312.3	33533.8	28484.4	67692.1	45306.6	29840.9	37502.4
IGKV1-5	444638	154929	228518	215057	279230	191018	151054	245454	143121	116152	191848	407218	165463	108237	344241	267892	235670	159244	157431	184217	88648.4	161409	126380	194267	133710	330115	201010	164807	141485	110852	120316	123281	194082	105920	107808	148086	131912	465380	259640	323912	150285	404003	373653	268101	391739	211395	285852	342033	315472
IGKV3-20	1.12587e+06	680423	786298	1.11275e+06	872621	1.08868e+06	746090	603377	552021	801102	906052	466613	686553	1.02054e+06	847361	618512	730223	752812	571428	573416	407336	386477	458685	677920	600465	646002	931682	712156	461108	568478	594240	425733	589443	602378	807705	927230	556628	1.22773e+06	969273	865652	577323	1627221	1.76936e+06	1.43915e+06	953100	1.00108e+06	1358558	2.14528e+06	1250645
IGLV1-44	101319	73981.3	82153.1	233017	52420.7	53899	67874.4	50141	43379.5	70872.5	46394.1	85194.4	61241.1	81088.2	58914.3	68820	63667.8	54273.4	35003.9	35730.8	79799.5	32404.4	39776.5	108603	51849.3	57661.7	77564.3	28316.5	43336.8	52313	62161.9	28559.5	72942.4	127710	35169.9	110748	76222.9	122065	142455	156097	96397	92898.2	70902.3	55356.3	117820	76659.4	143260	108877	146339
IGLV1-47	570885	381983	545561	951223	325352	301688	398778	488278	510718	385284	389385	442805	536520	1.21118e+06	451902	889117	728347	500115	501294	990482	380102	417667	428488	892756	648359	439787	679182	415381	282303	336443	292873	147354	300682	258454	472620	525556	325908	526054	421681	655150	262045	596322	430100	392668	537569	277459	377149	349611	532153
IGLV1-51	82311	15751.9	93772.2	78076.6	46606.9	22461	47182.2	36338.1	32563.2	26908.7	37207.7	77452.8	42650	46718.6	40858.5	57019.1	43111.9	34872.1	28695.6	27746.2	32322.2	24185.9	18969.4	42510	51913.7	2869.52	31332.7	12976.7	28006.9	38991.7	15208.6	23439.1	35910.2	38797.9	86670.1	48380.6	63302.2	54720.3	73625.4	99949.7	23184.2	112094	20941.5	80608.6	57452.8	38080.5	80860.4	66667.8	133398
IGLV1-40	31321.5	67386.4	43215.8	28737.9	26081.7	35336.7	30501	49486.1	34715.8	14780.4	19486	29862.7	49574.2	26400.4	31574.1	27538.9	32992.4	32191.3	23252.9	25098.2	46566.9	30955.3	42439.9	29122.2	52037.7	28197.9	28225.2	30271.8	13428.2	31100.6	23448.9	12247.7	22797.5	23225.2	13839.3	45985.9	31993.6	46362.3	143676	50141.4	20458.3	93638.8	49440.1	156346	52713.1	75901.3	97306.6	148246	76508.3
IGLV2-14	NA	NA	NA	NA	27125.6	NA	15674.1	NA	NA	24282.2	NA	NA	24361.7	NA	NA	78698.5	NA	NA	NA	NA	NA	NA	9937.42	42709.3	7348.29	NA	NA	NA	NA	56303.1	3154.1	NA	NA	50977.7	53567.9	NA	11922.5	194495	NA	115952	NA	NA	45097	6278.33	NA	41294.6	2932.77	NA	15922.8
IGLV2-23	23055.6	NA	5752.27	NA	6014.37	17474.8	NA	NA	11761.1	10172	16940.2	15480.9	18018.8	3127.99	96286.9	29848.9	12638.3	7763.28	NA	2078.82	23624.4	NA	NA	NA	4580.6	NA	18617.4	7578.73	14274.4	9992.65	100003	9423.34	3512.47	14224	NA	13198.1	42167.5	26931.2	37702	76802.3	2166.25	49898.6	29556.5	16112.4	5183.72	20090.7	26560.8	41751.6	84402.4
IGLV2-11	65930.5	1367.25	14717.5	17658.3	22082.6	35026	26899.7	55746.1	42329.2	10636.6	46336.1	37846.7	15867.6	3640.59	48883.4	NA	34371.5	21308.5	7004.53	8632.28	8436.12	8315.89	8453.77	3503.48	20876.4	8920.32	5017.24	NA	6348.46	40994.8	17286.6	37906.8	6822.41	7013.36	8498.38	17761.3	37930.8	48409.2	62296	105136	20716	13250.4	20553.7	39820.6	114345	23180.6	108640	92926.6	93418.5
IGLV2-8	32243.2	22233.4	43285	42167.2	20258.9	NA	24626.6	17856.9	19380.3	21803.8	18811.8	46196.6	28115	23656.7	57682.1	30417.4	18656.9	39441.2	18359.8	14560	34305.9	15233.1	31253.4	27336.1	20697	21526.9	17148.5	17926	6354.28	22696.6	10477.9	8271.38	13281.2	34474.1	16333.1	35048.5	NA	52444.1	28265	34456.6	11785.2	20753.5	37832	21179.2	14984.8	30317.3	52092.6	34217.6	5671.44
IGLV3-19	9606.23	25354.4	11220	22237.4	NA	NA	814.943	6969.13	2735.73	NA	2672.04	1816.79	NA	1351.2	2897.83	NA	9060.05	14771.7	17411.9	13115.4	9786.22	9258.79	7665.5	NA	10078.8	NA	4685.14	12983.9	8012.94	3236.66	12001.1	11692.7	9736.72	8127	15633.6	29476.7	17708.8	18256.4	19989.7	19961.9	NA	13002.3	18586.1	44434.9	40132.8	21689.6	50244	21315.9	31560.2
IGLV3-25	88989.3	102240	103874	76348.7	41864.8	84511	57308.3	67363.3	43525.8	34519.6	42964.2	61417.6	48122	65403.9	35591.8	80619.4	66506.2	61111.6	27058.8	39521.7	28094.4	37995.5	54195.9	58159.9	85619.2	23895.9	32986	32652.1	34610.6	56992.9	76372.9	47495.7	41244.7	47267.6	92151.2	53730.1	43604.2	83412.4	231603	143289	44015.8	85120.8	146574	92014.9	101214	87828.1	60160.9	117496	126580
IGLV6-57	84240.8	73322.2	64394.8	62450.1	55315	44509.4	75847.4	33048.2	52561.7	53122.1	32691.2	36522.4	69640.9	55093.1	41901.3	45028.7	43149.4	64361.8	56260.3	26957.3	10160.3	18911.9	35108.3	75532.4	33702.6	38034.3	74505.8	30734.4	24973.9	33221.1	33775.7	15687.4	19024.8	53227.2	28351.9	28355.6	42785.6	55757.4	76256.9	175112	34209.4	60005	88023.7	58505.7	78184.9	76234.8	59944.7	47089	137076
IGHV1-69	19597.4	47796.4	14884.1	19718.8	24379.5	13753.7	17683.8	18232.6	12773.2	4912.69	28452.5	24101.6	46358.4	34433	31005	5864.66	26212.1	21392.5	NA	NA	8571.82	4636.34	NA	70678.5	20230.4	12514.7	67828.6	25521.5	NA	35632	3432.22	13122.2	15190.4	30517.7	7909.78	8623.42	15087.6	24197.1	45345.3	44602.6	20325.5	NA	7900.24	20464.2	20181.6	47767.7	25868.5	28620	46995.2
IGHV1-46	73825.7	51783.3	64266.8	77519.9	39014.9	NA	66250.1	33473.6	NA	49638.8	70607.3	9595.48	42496.7	128090	76130.2	NA	61458.7	58689.9	NA	35817.9	10201.5	32737.2	NA	35525.7	31146.8	63777.1	34253.1	31657.8	31674.4	47090.6	35948.5	36894	33589.5	59806.6	22680.1	54912.6	44512	154650	88871.2	120842	25461.2	65535.4	225400	85333.5	71627.7	65182.6	132592	130626	111155
IGHV3-48	NA	NA	NA	NA	NA	NA	NA	NA	NA	NA	NA	NA	NA	NA	NA	NA	NA	NA	NA	NA	NA	NA	NA	NA	NA	NA	NA	NA	NA	NA	4956.53	NA	8704.77	19502	NA	NA	3634.08	NA	2186.5	72895.4	NA	NA	NA	12364.2	3195.08	NA	7187.17	NA	27164.9
IGHV3-23	12452.4	15147.4	15808.3	19961.4	6608.13	11485.9	16326.3	14794.6	4500.87	12079.5	8627.93	21654.8	NA	11379.5	19921.4	12707.3	10450.4	17762	12218.7	11579.1	18476.5	6336.78	13970.1	16204.6	6419.27	14547.7	23320.8	21245.8	NA	32524.8	33564.4	22926.1	9017.62	32868.1	13294.9	60143.5	44358.4	NA	NA	102518	9777.24	NA	NA	12051.6	NA	NA	NA	58614	77942.1
IGHV3-13	33609.2	NA	NA	34578.8	17788.3	23669.3	12097.6	15515.5	NA	18273.3	26144.1	33901.1	11353.5	15742.4	24119.6	21995.4	22240.2	NA	9027.03	10849.7	7188.48	NA	15228.9	18758.5	18314.9	15185.5	15719.5	NA	NA	12834.1	11714.7	NA	NA	NA	12747.5	11193	NA	17153.4	18332.4	23996.6	NA	13713.7	NA	NA	25626.8	14915	10303.7	21391.3	21334.5
IGHV3-53	10950.9	NA	NA	10171.8	7405.33	2571.92	4109.6	6835.49	2667.42	3198.88	11530.2	6396.83	4866.62	6036.21	4595.34	6271.64	8371.25	4617.27	NA	5468.48	1617.92	2628.14	5222.51	NA	8301.56	9419.27	8993.3	5364.58	NA	3863.7	4955.33	6301.3	3546.22	6292.75	NA	6154.73	10682.5	NA	NA	11865	2638.59	NA	NA	14342.3	13872.2	NA	13528.7	11863.6	27413.3
IGHV3-30	187417	269807	168979	251257	121725	201717	101372	168226	160734	138339	89393.5	177128	134902	143569	175280	108481	120768	154966	87759.2	122128	171805	126662	107399	158828	203682	204774	146384	182841	159163	177570	118407	103767	138369	120341	206695	157602	135629	255276	212030	313347	215034	397471	269172	242063	213612	356104	355063	167676	259149
IGHV3-7	567425	316087	456093	487825	331853	331100	281415	340112	249812	319493	312566	417158	362491	297085	500639	470735	284590	343854	290936	176644	289758	319888	159115	521467	357389	262769	267878	292399	185736	455421	377427	283406	414014	356864	574634	510176	447290	1164705	658933	1.14413e+06	317765	765490	813185	650629	461174	558931	565819	1.06502e+06	884508
IGHV3-9	63923.4	73938.6	84281.3	123378	82358.1	50604.9	65836.7	89580.6	62585.8	58592.8	105423	88561.6	71344.5	77942.4	106842	63258.5	57484.8	63803.7	100536	75563.5	142310	68067.6	48165.3	72170.1	60956.6	105207	85323.7	111845	72076.5	49769.2	91696.6	42439.9	67638.1	57746.3	82422	137845	72534.5	87372.1	228317	98369	48554.3	110977	287567	255421	134294	142587	92965.8	99676.1	107627
IGHV2-5	5739.4	667.924	7637.55	3166.93	NA	NA	NA	NA	NA	NA	5325.74	7207.7	NA	10369.6	NA	NA	4503.84	2936.12	1772.17	2859.25	444.528	NA	NA	11771.8	2421.04	2941.02	NA	3134.38	NA	NA	NA	11967.1	NA	2028.53	1339.75	5799.89	464.4	5609.44	11602.3	7633.9	NA	11454	18938.2	18954.1	24190	13302.8	1992.91	5673.44	14178.2
PIGR	16612.3	25516.7	30128	28754.9	14740.6	27915.5	21359	15582.8	13495.5	12877.1	14420.9	53013.1	55587.1	14479.1	33203.4	13627.3	13081.5	20371.4	12832	7741.27	23454.4	13385.6	8504.04	12619.5	22458.4	50505.5	12555.6	21058.1	8191.04	12095.5	8247.4	27351.3	10094.7	10062.3	6410.77	6333.03	7569.33	29937.4	46060.6	46275.3	13475.4	18890.3	44901.1	13372.3	25075.8	17366.6	54268.2	21199.1	38433.5
IGKC	25695974	18143498	19623674	26280128	16432857	19213054	17199242	13866973	18931480	11337276	16029836	18738744	17448030	14556246	16054994	12738472	18257252	14935933	19540006	16669176	13550453	15117685	15682271	15374696	18076896	18830480	16589728	12530129	19924190	25390506	17453748	14236225	24022056	19329876	23314282	23705306	18435428	31994050	29095904	44969484	19721136	37976416	34254328	29446130	35435432	24883018	37887544	40152560	29949078
IGHM	14596321	5623781	6525504	7.93903e+06	4803054	8713951	5.61915e+06	8646845	4631177	6024491	4501777	25284428	11851837	4358525	10807889	5014409	8177920	6170687	4.084e+06	3.17574e+06	6.76292e+06	4.66343e+06	7.23466e+06	7.90838e+06	6266094	9382693	10265427	8516150	4832494	12867921	6216990	5.30931e+06	6.70755e+06	7483614	4.32966e+06	8066055	5.6886e+06	27883080	14731324	19158462	12097052	14674303	14763492	12826749	7.12419e+06	9610645	85515536	24052262	16718400
IGHA1	30983982	25897960	32692730	23641538	11048053	12989916	18357012	11898981	19142290	15409806	14078989	25213252	23170334	27761006	12670929	15658898	21693936	17515512	13692657	20433352	18483536	15770496	9855511	14013802	14698736	17006398	22834484	11135551	17369636	23687320	29137412	6.62209e+06	5132066	9094157	23872034	25962796	17059746	20845498	39387016	44603348	8695717	18685218	29693864	20933904	42718532	24751454	23837462	31920430	35179960
IGHA2.1	96378.3	123270	86618.6	125815	16706.4	430921	64896.4	60476.8	217919	88466.5	31522.8	86300.8	155435	115890	59961.3	23040	42538.5	44180.8	27493.5	938360	38127.3	145506	30839.8	111626	32414.3	909509	41614.1	40337.1	42086.4	47899.3	49964.2	446361	87488	43906.2	34482.8	50142.8	14237.1	88221.9	211705	1.93431e+06	29894.5	165260	75435.6	128691	1.44147e+06	168378	233315	97280.4	1.19136e+06
HBD	46877.9	74203.5	55112.4	65233.3	52810.4	18725.2	32579.6	14915.9	19564.9	26571.8	40213.4	4369.51	65137.2	23233.5	51131.2	30833.4	23847.9	35703.5	34737.6	50137.6	21325.2	26396.6	5231.24	77098.9	25302.2	28932.4	46654.2	22230	43928.8	15565.6	22994.1	13186.4	29423.8	49547.8	95997.8	33603.2	36469.5	125513	27001.3	183108	18705.4	126686	19814	137815	79942.9	88994.1	49994.8	36589.4	65434.4
KRT14	12047.4	NA	12530.5	NA	31414.7	3238.3	NA	7662.77	1611.37	NA	2406.22	NA	NA	NA	2890.01	38678.2	9062.51	NA	NA	NA	NA	1409.8	NA	NA	NA	3358.9	NA	3929.27	NA	NA	NA	NA	7433.32	NA	NA	NA	NA	NA	NA	NA	NA	9095.17	8331.85	7918.25	7701.46	NA	NA	9744.9	NA
KRT6A	116095	18788.4	29782.8	20331.7	748717	9405.78	5276.02	37621.6	10698.9	2.98526e+06	23425.9	12709.2	7153.56	18702.1	31476.9	1.55099e+06	63575	8221.72	7920.55	8686.92	7450.89	20220.8	6860.89	7358.23	13493.9	11946.4	11944.5	9980.56	9748.13	1.67183e+06	39073.3	19981.9	3016989	36031.8	3375.87	9960.92	946189	2697020	69120.1	NA	7859.15	64811.8	81801.9	17749	51215.6	32675.5	1.22785e+06	149244	NA
LMNA	NA	NA	NA	NA	4417.07	NA	NA	NA	NA	NA	NA	NA	NA	NA	NA	7709.83	NA	NA	NA	NA	NA	NA	NA	NA	NA	NA	NA	NA	NA	7827.5	NA	NA	NA	NA	NA	NA	NA	NA	NA	NA	NA	NA	NA	NA	NA	NA	NA	NA	NA
APOA1	57271420	57853624	48206952	52584700	44736384	42075036	29532086	32700012	26838720	29260382	34479232	35686332	32167842	30729522	39857728	32706216	35624092	29192186	27746864	35471976	23629004	27276420	48296688	69067920	47678784	40966424	49033532	47742612	70897040	58606796	57332984	56210704	56348164	75801248	65120916	69761240	44353232	136429072	132038768	109823304	70369208	122800888	105902608	95820136	98471840	97459856	163991552	117489024	123878488
APOE	1.27065e+06	1.65546e+06	1.41228e+06	1.04144e+06	807429	1.15992e+06	762738	1.16375e+06	821410	1.044e+06	872162	1.18863e+06	461608	1.33399e+06	1.26625e+06	1.41759e+06	778377	798472	683465	1.06268e+06	655435	507733	643928	868129	524286	1.95863e+06	1.22573e+06	1.47759e+06	1.28936e+06	982213	1117281	895067	650430	939376	720952	1.97953e+06	713406	1.96557e+06	1.21352e+06	1.49041e+06	744170	1877268	1.34487e+06	1.42653e+06	1.3369e+06	1.74348e+06	1954274	1.24531e+06	1.7097e+06
APOA2	12377499	15497615	12975556	14543854	11745759	11545066	7215922	5.58312e+06	4.50942e+06	6460257	8030168	4189749	5196456	7.4884e+06	4867019	3.45466e+06	3.91054e+06	3.53826e+06	4.01398e+06	4908549	3403493	3.68917e+06	2.83878e+06	5877798	3.61713e+06	7283557	6023470	6830146	16109375	12469193	14497752	12875534	11614038	12152245	13149373	18458024	10712772	24513362	25113454	23872702	13204852	33212762	19101264	24769360	23543768	19964702	25991282	21270372	26255950
FGA	31503.2	51788.8	30302.6	27730.5	30348.3	46747.2	28821.5	11786.6	21581.9	32578.8	33609.9	25634.4	67717.9	31792.5	30697.1	30979.7	19809.3	9744.4	19938.7	47887.9	12599.3	27423.2	46929	52600.2	54507.4	52620.4	51522.6	41604.4	65913.5	61043.6	86689.5	56290	70425.4	84396.2	84339	106592	67401.8	142637	101878	101076	83286.4	208294	105138	167402	111249	99579.8	136207	130047	243450
FGB	2709.04	11854.9	NA	3718.57	11435.6	NA	3251.46	1581.86	5947.65	5200.7	4667.51	2177.69	11996.9	2022.8	3069.08	NA	1803.91	NA	NA	15737	2995.57	885.048	2760.92	2503.41	2672.2	11837.4	6569.93	2060.76	6084.69	5072.38	4990.59	NA	4153.05	6363.66	3342.59	8199.56	3708.6	21370.8	17103.5	12392.7	4110.21	6912.88	11880.7	7926.55	10371.4	4341.29	6681.85	7529.75	15340.3
CRP	NA	NA	NA	NA	NA	NA	NA	NA	NA	423.717	NA	NA	NA	NA	NA	NA	NA	NA	NA	NA	3025.59	NA	NA	NA	NA	NA	NA	NA	NA	NA	NA	NA	NA	NA	NA	4893.73	NA	NA	NA	NA	NA	NA	NA	NA	NA	NA	NA	NA	NA
APCS	89146.4	140197	115851	129618	49873	87588.6	50387.9	37000.1	51798.6	62479	100238	45010.1	48435.7	153067	38755.3	95156.7	52051.4	39302.3	58815.9	97659.8	74366.2	41517.2	43305.7	67475.3	63315.9	124995	58671.8	88787.7	83562.2	82699.1	163960	115286	131731	65731.7	93164.3	126339	95243.2	114796	97697.9	230469	100500	169786	86542.4	257611	227610	172470	147418	161195	174606
C1QA	149141	128518	190074	147385	83578.3	241910	68297	64150.2	125997	93711.9	92228	82701.8	59937.5	122747	100279	112581	88912.3	86975.2	88787	106140	60428.1	145271	50440.2	61725.1	216284	156153	37589.1	92008.8	81121.7	74940.7	109948	60185.9	54023.6	75207	92543.8	129453	59762.4	158894	114695	133343	71846.7	153873	78021.6	215172	104765	115161	103552	118396	144556
C1QC	517079	420620	495841	411215	370478	287707	203667	304226	264792	444674	453346	218519	321026	491748	369425	283545	289170	220131	271970	307301	231867	208630	210160	235634	287691	408982	159330	375844	364833	279698	406611	252189	260234	272463	396304	718523	363122	606374	653876	469271	384558	561084	376887	846293	445637	399002	394669	469635	616971
C9	452172	313887	460761	415171	321366	466792	293131	197044	280750	388026	392660	300087	339498	384699	240498	236898	266247	136732	193297	220724	254006	156709	222819	245465	243779	266142	231160	209963	320400	438719	277349	211052	372934	342552	293173	565242	295579	525838	502771	352507	401212	514754	483377	760233	435495	462991	388181	375951	818867
APOH	1595281	1960290	2.44507e+06	2.39392e+06	1.3416e+06	1.36097e+06	1.24937e+06	862598	1.04685e+06	1.15718e+06	1.62822e+06	1.01173e+06	765843	1.29828e+06	1.58213e+06	1425764	1.25398e+06	1.19071e+06	1.24119e+06	1.17888e+06	1.07027e+06	951399	1.25838e+06	1.46167e+06	1.16035e+06	2.41603e+06	1.82902e+06	1.65374e+06	1.64306e+06	1.09382e+06	1723595	851352	1.30221e+06	951601	1.41003e+06	1.47557e+06	890431	2.84266e+06	2817774	2.86569e+06	1304480	2856866	2.13545e+06	2.48022e+06	2779584	2.2812e+06	3.03318e+06	2.20098e+06	2.80394e+06
LRG1	459484	312905	407497	536379	600257	504798	383093	278359	389969	661132	479173	374826	1.11691e+06	374426	432928	335213	313715	250705	522574	287002	543473	286523	323990	338046	379815	297034	286919	181310	547516	504323	325298	299957	570919	401696	485345	903782	420687	650104	944485	549914	386090	744114	885960	756848	487451	608322	761826	909804	980542
FN1.1	22191.2	19990	17445.9	27472.4	9007.34	6514.21	5855.52	4875.5	2526.5	10055.7	6845.74	18412.7	5134.89	28008.7	14459.9	5018.15	15551.8	9055.76	14964.9	19704.6	12889.3	1890.91	14100	13875.4	9560.28	20155.8	12749.8	24644.1	15913.2	6028.63	17207.4	11056.2	6682.57	11357.3	12704.8	7096.31	4591.67	26812.9	33309	37237.8	9546.51	38612.8	37998.4	32205.2	32188.3	27203.5	13414.9	20595.6	35121.8
FN1.2	30368.7	42550.7	47151.9	38354	27706.7	40664	34780.1	44316.5	22689.4	43341.8	60693.5	65547.8	43518.4	22354.7	20529.5	22313.5	44599.2	65438.3	87845.2	25088.8	88350.6	16720.3	91555.6	20895.8	65270.6	80788.7	48688.2	44474.8	34132.5	18222.8	39381.9	36917.1	15157.1	23178.1	27123.5	27798.2	15675.8	74730.7	76725.4	78788	21054.2	79590.5	71801.1	64917.5	92551.6	55712	54847.7	66333.1	83818.1
FN1.3	589060	394441	509106	606465	427811	521728	261295	201265	269749	277220	461003	517443	223792	860338	524855	300539	433387	293292	387381	520110	447893	217027	502022	306424	355265	651504	596033	636458	624894	448440	895920	444086	296345	444288	502094	567825	334446	918038	958447	1.12434e+06	410571	1.44699e+06	824722	892706	1168546	882732	1.03526e+06	876455	1.54705e+06
RBP4	382488	820202	435704	391600	314651	288433	254388	172860	210065	313944	352940	186119	254786	427172	316378	475849	260593	116328	217015	259896	261605	66536.4	293386	308061	227768	644762	132487	356450	331406	323741	585886	238850	394531	280902	455779	492062	386404	624275	842010	680820	576037	726787	362579	612609	909514	677156	634531	346212	728996
AMBP	3.77445e+06	3.76092e+06	3.94796e+06	3.46616e+06	3781311	3.01349e+06	2.68662e+06	2.0832e+06	2.31261e+06	2843126	3744531	2.52636e+06	2.33797e+06	2.6582e+06	2.76143e+06	2.23692e+06	2.17737e+06	1.73896e+06	1.8813e+06	1.8711e+06	2131453	1.58376e+06	2.13028e+06	2.2462e+06	2.01237e+06	2.69509e+06	2.35639e+06	2.44651e+06	2.85962e+06	2.55271e+06	2.16333e+06	1.83543e+06	2.22628e+06	2.22219e+06	2.62985e+06	2.49792e+06	2166492	3.2608e+06	6497194	2.79253e+06	2.45247e+06	3.24526e+06	2.79426e+06	5175234	2.50996e+06	3.59029e+06	2838607	2.77773e+06	3.25852e+06
ORM1	12063513	17504438	15382400	16258801	9169561	10558482	12553265	7539740	5.28741e+06	16837546	11796174	7.68054e+06	13795321	13302533	6847656	9635375	7.4733e+06	7086727	6057261	10960172	12149228	6.80466e+06	9030993	9841722	9479611	15268265	10917790	11920804	14713041	17832140	20236066	14113283	21799002	15753926	9361830	29278618	13183739	27242372	40012292	20771594	15829944	28846246	32287580	36213544	30612998	24035962	24245920	20238480	33708920
AHSG	6826262	6.39789e+06	5835934	6.70242e+06	6189508	4.08414e+06	5170033	3.28255e+06	2.87626e+06	4.1126e+06	6.33852e+06	6.52995e+06	4359176	5553987	5346986	3.35255e+06	5477591	4015697	3.89021e+06	5.60384e+06	4546615	2.77549e+06	4463352	6.10007e+06	5.00648e+06	8689548	7393588	6.56892e+06	7697126	7.05825e+06	5.29257e+06	5041004	5.09248e+06	6100143	4.40624e+06	5.89063e+06	4780968	11597247	11150114	10382492	5660834	14219188	10709514	9311560	10748914	7052992	9247495	9661801	12710324
TTR	835467	1.13442e+06	885705	837771	1.03582e+06	939760	650627	521639	538302	570194	689184	572696	516010	991973	642171	878252	555660	500838	834489	831483	471802	382650	466356	670791	520652	796707	675154	805460	680771	747957	951853	499430	704223	610310	699803	650181	796848	999394	1.22243e+06	1.0716e+06	602847	1272292	978651	1.2172e+06	1.26686e+06	1.36934e+06	1.19774e+06	779775	1.48051e+06
ALB.3	641422720	627923328	675698048	617652288	474241632	446369376	408058816	265657760	284047136	366631424	436301408	377509024	356978400	444764992	366045696	379769344	340905920	287420160	255054688	327609248	259448464	168848192	213229040	423209152	294582592	371980800	314490592	389503744	380334656	314391712	381898624	217682192	263783424	365833152	374085440	391651808	328703744	1110263808	737891264	845228032	414381824	657396672	543718016	715165248	780088128	710819712	740421440	737408512	730625472
ALB.4	NA	5139.95	NA	NA	NA	NA	NA	4583.86	NA	NA	NA	NA	3026.15	4751.78	NA	NA	NA	NA	4525.15	NA	4089.53	NA	3497.39	NA	NA	NA	NA	21655.2	NA	NA	5349.92	5521.02	NA	NA	NA	NA	NA	NA	NA	NA	NA	NA	NA	NA	NA	NA	NA	NA	NA
PPBP	880171	1.57043e+06	891420	1076423	1.0716e+06	1.28399e+06	601286	476387	606383	388518	735422	356499	472539	822624	400134	787248	521607	364461	491462	759126	206654	763429	541219	829339	662481	1.0207e+06	336275	446717	681602	607425	1.19832e+06	259828	550607	459200	463859	547145	615901	1.4679e+06	1.47736e+06	1.69008e+06	695583	1.91084e+06	611416	1.19741e+06	1.15717e+06	1.36474e+06	1.05878e+06	1153966	1.7563e+06
PF4	47958.1	117223	96624.2	109357	87494.9	77349.6	36846.6	36320.9	44750.2	32447.2	56156.9	30519.9	33058.5	143553	52530.4	101131	36597.8	40877.8	77215.3	121408	1066.93	79953.2	44662.2	85371.5	52132.8	192979	34217.4	120331	55289.5	41182.7	89895.2	25992.7	59071.8	71864.2	42014	54788.7	2596.79	39403.1	80000.6	98665.4	51638.6	88179.2	6665.21	78561	59195.8	76379.3	61848.8	91751.1	168170
TF.1	38664492	37137228	37353172	42432364	35222832	13629776	28923184	26836794	7230368	27700068	33096290	42911936	25968284	28839676	34532368	6714063	26162042	21857920	24757324	23873872	26191088	22558176	27798650	30049788	28093908	29722600	23998230	37601960	41193916	56343144	32436188	31169196	31137736	40593596	38409524	35099552	34591264	92146208	72931008	83624352	47981772	102446024	76260472	60275368	64007856	62531324	59185656	59446084	78213520
HPX	13716863	15671620	15087943	15646134	13019407	14563667	10082086	10415422	9621104	11599599	14402940	10583480	9906935	11446508	11564473	11774810	8467792	7317914	7097276	8380941	9794847	7.08717e+06	9519410	10152419	8.23701e+06	11988760	10213959	12279808	12314977	12878506	16862298	8663498	12248264	9845616	11996198	17295450	12103235	28251410	29926554	21184940	16729181	27885922	17692024	26310352	22965446	23649306	22941146	20158520	28514562
ANG	8164.11	15102.3	10738.1	8084.55	7316.22	10463.9	8508.96	13568.1	8700.89	8139.35	9703.9	2214.86	10070.7	15918.1	7831.06	5002.42	9621.35	2498.04	6755.92	3010.7	NA	4460.13	7334.37	NA	1274.18	11210.6	4761.71	886.558	5642.92	4210.38	7721.84	2524.12	5734.09	4582.48	4678.08	5332.98	1399.71	NA	22727.9	19224.4	2891.83	NA	NA	NA	NA	11559.4	NA	NA	NA
F11	39646	39674.9	33141.8	60666.4	28805.5	24375	22223.6	20032.4	23272.2	25778.4	27251.6	16223.7	8779.83	30439.2	27463.3	39569.6	22625.6	20907.3	22897.7	27724.7	29898.6	17124	21228.5	10484.6	13494.1	30889.7	10871.6	15987.5	22656.9	19492.1	29299.8	12203.1	19393.8	15225.6	9834.54	20415.9	9288.39	29586.7	38974.1	33712.4	11519.8	38869.9	41422.7	25578.8	36425	27129.5	33434.4	34280.8	49927.7
C4BPA	2.29609e+06	2890285	2584435	3.62646e+06	1.75324e+06	2832557	1.96466e+06	1.32877e+06	1.95882e+06	2408501	3486139	1915721	1.45264e+06	2.63057e+06	2.13436e+06	2.80826e+06	1.51661e+06	2.12979e+06	1.58323e+06	1.95019e+06	2.046e+06	1.33243e+06	1.77435e+06	2.24966e+06	1.59866e+06	3.36606e+06	1.86876e+06	2.04683e+06	2024173	2.04068e+06	1.99778e+06	2007217	1.81973e+06	1.45925e+06	2.2736e+06	3.12676e+06	1351412	3.86872e+06	4.35414e+06	4294170	2.33174e+06	4602268	2.59687e+06	4.42065e+06	4295211	3.48902e+06	4.09349e+06	3.98796e+06	4420868
VTN	4868110	5.97424e+06	5.18506e+06	3778749	5.12244e+06	4893904	4219720	3397877	2.741e+06	4.0287e+06	3934566	4017104	2989979	5.34295e+06	4.04043e+06	4043034	3.09039e+06	2904863	2669031	3.89526e+06	3.84063e+06	2.41822e+06	3.28419e+06	4.14897e+06	4.00951e+06	5.98026e+06	4205996	5361016	5.07382e+06	5597589	5.87529e+06	6.00667e+06	4.90625e+06	4451007	4.15552e+06	4.92401e+06	4001894	10494510	11662880	12676607	4.72643e+06	10919749	10927368	11053611	11415620	9386680	9981783	9471377	12668847
CAT	NA	1566.87	NA	3619.57	2971.31	NA	NA	NA	898.479	2338.82	NA	685.213	4546.36	1515.92	NA	3632.78	NA	2612.89	1850.65	NA	NA	NA	NA	3948.68	NA	NA	2102.34	714.952	1250.73	1182.74	1370.77	2397.4	2036.22	1347.56	4083.62	3816.96	1702.4	2531.13	2361.7	11680	NA	3683.8	NA	12340.1	3364.59	5052.3	NA	NA	NA
APOB	3.51982e+06	3794258	3.69971e+06	5.16867e+06	2.79386e+06	3156374	3135851	1650637	2.14579e+06	3.21258e+06	4906045	2225082	2153857	4657944	3876271	2.99055e+06	2387201	1.68517e+06	2.45736e+06	4014840	1.69958e+06	1.84047e+06	1.88655e+06	2.36039e+06	1.69066e+06	6.24477e+06	4.19264e+06	3182818	3250391	1263371	2.71673e+06	3.15451e+06	2282892	2.24726e+06	2.89701e+06	4.40627e+06	2.37954e+06	7.98348e+06	6.40152e+06	6459002	2.50495e+06	8509777	3654413	5208294	6864749	4469124	7.76456e+06	5.87437e+06	7112812
LCAT	101327	141396	71219.2	65549.5	100873	80002.4	65525.5	71355	43992.3	70381	67568.9	57293.6	48145.4	68607.6	45661.5	60497.9	68654	75844.9	56204.9	77677.6	79336.6	43335	58471.5	55888.6	75002.3	53207.6	79713.7	76523.1	100490	81527.5	94567.1	109426	93937.4	68643.7	53242.7	72004.8	38447.7	166291	133439	144631	50526	176344	128596	203953	199764	188407	142423	151485	129154
HRG	1643485	1.17685e+06	1.07457e+06	1.85804e+06	1.31845e+06	520156	1.62433e+06	861059	682158	1.34887e+06	943931	1.23141e+06	1.06366e+06	1.20854e+06	1566609	754211	938758	706232	721884	1.32859e+06	1348653	848422	526917	1.71728e+06	670895	2.0832e+06	886861	912857	1.81353e+06	1.18884e+06	751887	1.05813e+06	1.23759e+06	834575	934375	983171	555859	3.41456e+06	2.71226e+06	2.30657e+06	804888	2.68771e+06	2.0807e+06	2.77012e+06	2.88962e+06	1.85856e+06	2.78116e+06	1.40574e+06	2.26798e+06
A1BG	2.35841e+06	2.45074e+06	2.10265e+06	2.44848e+06	2146229	1.79328e+06	1.02994e+06	1.48477e+06	2.03692e+06	1.8367e+06	2.50969e+06	1.80355e+06	1.80629e+06	1.03624e+06	1.45854e+06	1.19145e+06	1176391	898431	854516	1.01307e+06	1.04152e+06	1.01154e+06	1.06075e+06	955360	1.102e+06	1.49625e+06	1.34239e+06	1421748	1976206	1.61521e+06	1.93028e+06	1.15141e+06	1.78437e+06	1.90238e+06	2161594	2550884	1.5868e+06	3618320	4.72791e+06	3.21804e+06	2.17696e+06	4.14393e+06	2.82414e+06	3.22917e+06	3536744	2.77017e+06	3.50873e+06	2800991	3.86629e+06
A1BG.1	35861.2	43728.6	53372	58816.7	36203.5	38451.1	22602.8	20101.8	41789.3	35337.1	43651.6	46621.3	33020.7	33465.5	33584.4	35915.8	27793.8	26599.4	20677.1	32769.2	24291.3	23917.1	22440.2	29893.9	25513.4	39451.6	34863	49942.3	28101.5	27209	32976.6	25997.9	34966.5	33339.4	29495.8	48171.6	16692.3	62682.7	61876.3	35523.3	31483.5	83533.4	54315.2	56895.8	51145.8	41210.6	50606.9	36826.6	45712.1
KRT6B	NA	NA	NA	NA	72203	NA	NA	NA	NA	NA	NA	NA	NA	NA	NA	NA	NA	NA	NA	NA	NA	NA	NA	NA	NA	NA	NA	NA	NA	NA	3019.75	1126.7	NA	NA	NA	NA	NA	NA	NA	NA	NA	NA	NA	NA	NA	NA	NA	NA	NA
KRT1	582280	204278	333834	577042	490358	35896.3	147442	212498	67458.1	233742	208300	187405	121844	227726	237191	90557.2	338393	104327	67390.7	18501.6	10296.7	138757	7397.83	5812.09	94046.1	184038	145240	244818	96986.6	10368.8	159529	118650	634365	152754	89227.6	69056.9	7930	245180	254260	7935.84	128030	427077	213089	187185	185381	177675	186839	386170	111252
VWF	30350.1	42473.1	64299.5	52625.6	29480.5	13184.5	28255.7	21485.6	47480.9	34185.8	32414.7	55426.2	35246.9	68681.7	52647.4	23579.3	16580.8	17515.3	22766.3	23662	23771.5	7080.5	15236.5	11199.7	4596.98	7078.16	15874.1	29543.9	67827.1	100362	51208.7	61606.2	62843.9	35871	44256.2	84138.4	44479.4	43955	60266.9	62911.1	23319.6	50640.6	76565.7	66768.3	40171.9	25974.6	28036.5	26656.8	65637.8
IGKV1-16	69484.8	34369.8	41148.8	60711.5	33560.5	40565.4	21826.7	34182.6	28027.9	50456.2	30151.1	68575.2	23821.4	55068.2	34926.2	35245.4	37778.8	54033.5	75199	32586.1	43666.7	29340	54169	58104.7	73958	34419.5	42203.4	34998	43439.1	35186.6	31078.6	41003	45500.9	68458.9	38085.3	37784	34181.5	138400	90609.8	79098.5	47148	75273.9	115735	79264.1	51668.6	78724.8	73832.9	142117	69828.9
IGKV3-11	1.42249e+06	1.74329e+06	1.29367e+06	1237732	2.3404e+06	2452598	1.77994e+06	1.05517e+06	1539239	691936	940669	1.05782e+06	1486723	1.74627e+06	1.02152e+06	650760	853964	419683	1.20368e+06	751171	467988	647922	716221	1.38973e+06	879926	502860	548415	1495306	418869	770488	474331	328941	650071	534014	735092	662662	1124362	874592	1.45168e+06	2148659	577612	1.16386e+06	968231	1.2661e+06	696835	849009	1.02183e+06	1.84245e+06	1502939
AMY1A	NA	NA	NA	2698.91	NA	NA	NA	NA	NA	NA	NA	NA	NA	1604.02	NA	NA	NA	NA	NA	NA	NA	NA	NA	NA	NA	NA	NA	NA	NA	NA	NA	NA	NA	NA	NA	NA	NA	NA	NA	NA	NA	14209.4	NA	NA	NA	NA	NA	NA	NA
HSPB1	4012.72	NA	NA	NA	5188.73	NA	NA	NA	NA	NA	NA	NA	NA	NA	NA	24722.2	516.061	NA	NA	NA	NA	NA	NA	NA	NA	NA	NA	NA	NA	NA	NA	NA	NA	NA	NA	NA	NA	NA	NA	NA	NA	NA	NA	NA	NA	NA	NA	NA	NA
IGF1	13852	11002.2	11636	10159.9	11711.6	15550	9147.76	9130.04	3143.33	4290.74	4169.11	9589.3	5302.14	5956.51	9981.39	8749.62	9039.74	7896.94	10345.6	7715.77	10181	4336.95	11006.8	17708.1	10281.8	11605.1	11114.2	9901.64	44706.3	19041.4	18999.7	11806.6	9083.26	10222.2	15644.2	9121.93	17723.3	53604.9	29949.6	19146.9	13931.8	37358.2	28056	83482.1	21100.7	31094.8	61600.5	18905.8	41439
S100A8	14074.3	NA	NA	12325.2	150160	14754.6	NA	NA	2364.46	NA	NA	NA	3925.06	NA	NA	5522.82	3246.89	NA	NA	NA	NA	NA	4129.26	NA	5841.1	NA	3548.81	NA	NA	NA	3108.9	NA	NA	NA	NA	NA	NA	1033.4	NA	1100.19	NA	NA	NA	10708.2	NA	9024.9	NA	NA	6966.34
SERPINA5	NA	21262.7	NA	13864.3	7247.01	8807.26	10098	8016.41	8287.48	7407.28	8374.33	6542.86	6945	13789.5	9835.15	10274.9	9856.42	6310.95	9021.22	7385.73	4243.06	3838.96	7566.41	12327.2	5816.54	15228.7	18982.2	20691.9	10851.6	NA	NA	7556.87	16211	NA	11239.2	17440.7	NA	NA	NA	NA	9778.03	NA	NA	NA	NA	19204	NA	NA	NA
SERPING1	1.57681e+06	1.69072e+06	1904952	2.19024e+06	1.27106e+06	1.33559e+06	1.0529e+06	778320	1.28201e+06	1.16094e+06	1.49483e+06	1.14938e+06	1.44194e+06	1.4282e+06	1.66982e+06	1.76391e+06	1.34998e+06	1.08513e+06	896695	1.28e+06	1.29834e+06	883900	1.0075e+06	1.39324e+06	1.00236e+06	2.22519e+06	1.2679e+06	1.04894e+06	1.24262e+06	1.25725e+06	1.1604e+06	883126	1.22513e+06	1.36219e+06	1.55571e+06	1871431	1.15657e+06	2980319	2.30075e+06	2.3374e+06	973692	2.07401e+06	2.41186e+06	2.69725e+06	2.80623e+06	1852896	2.48313e+06	2.01414e+06	3.33969e+06
F13B	108034	100960	89633	141972	88368.5	64138.6	54126.8	43754.2	55226.7	74444.8	98657.6	64175.4	60054.2	91328.9	70463.2	84202.6	61830.3	54857.4	42771.9	68619.8	46180.6	41765.8	52246.4	102428	43089.1	106339	72853.8	87668.1	63428.8	81694.8	76560.7	54858.7	69110.5	62759.7	67230.3	105807	43676.6	152841	200558	125058	64948.5	133581	119565	174473	135561	90581.4	173193	105341	140828
MPO	NA	NA	NA	NA	417.278	6885.07	NA	NA	NA	NA	NA	NA	NA	NA	NA	NA	NA	NA	NA	NA	NA	NA	5052.19	3521.84	7070.65	4652.21	3810.24	8197.68	NA	7023.76	7418.9	NA	4895.7	6727.11	5015.86	3508.82	2756.9	4873.47	17004.8	15590.4	700.912	8162.05	10643.3	11122.4	8745.65	8897.12	17661.2	NA	48697.4
ICAM1	6881.03	5729.45	11919.4	4511.41	5028.28	11242.6	1189.13	NA	4103.7	3117.82	6454.29	4839.94	1340.33	4450.24	4859.34	5023.83	NA	NA	2103.85	2796.2	2733.9	1343.64	1078.05	1719.08	1417.12	6613.12	5505.42	1468.82	4169.26	2798.19	11216.3	2330.14	12773.7	4015.33	7306.44	13437.4	2221.14	3346.39	2629.29	7073.56	2802.44	7338.27	NA	NA	6499.73	NA	5441.9	NA	5313.04
SERPINA7	9966.07	11448.9	10931.7	12265	11994.9	9129.56	6236.93	7246.43	8826.6	7148.22	12546.6	12560.1	6466.78	12061.6	11112.1	12092.4	7249.29	6652.18	7382.95	7555.31	7003.99	5281.25	8754.99	7994.9	8873.92	11191	6758.77	13740	6177.21	12182.4	12430.3	7578.21	10416.8	20605.8	17072.7	9340.77	6475.53	31602.3	31450.5	23624.1	10599.2	28793.5	33029.5	22886	18743.8	25331.3	21800.3	12765.8	18337.2
SERPIND1	747131	598592	690944	428251	464421	777959	343780	272696	239246	506962	676634	309818	260777	841960	399705	518266	422251	288619	268602	344833	349803	292136	358402	446727	322489	775401	339390	359155	361217	301537	386048	220668	476444	309680	280107	282406	280292	856766	853481	882735	311568	871478	474046	1096061	771861	432870	774988	779352	1.09454e+06
BCHE	143766	142085	155954	148515	82765.9	115611	87924.9	58976.8	92477.2	83505.4	101738	69854.5	56056.8	124079	71415.3	113067	83196.8	40322.3	48010	104822	81694.4	54991.4	101971	94147.2	51554.4	164668	89947	114643	70590	45634	79230	51599.1	60411.6	40053.1	83885.5	70707.4	42855	137027	141431	250487	59268.6	196997	117487	159927	230183	139095	157686	156321	160742
IGKV2-30	19437.1	17165.1	NA	NA	47162.8	NA	8312.43	18009.6	7143.57	23963.8	20101.6	11929.4	15760.1	14061.9	26318.8	NA	26010.5	23156.8	NA	NA	25238.9	NA	NA	NA	16066.9	28448.2	9270.09	NA	NA	15076.7	NA	15989.5	7538.97	12038.4	2205.72	2941.89	782.867	23447.1	NA	30502.8	NA	6865.13	25088.9	NA	15997.7	9536.01	19969.5	17713.7	15228.2
IGKV4-1	192085	135999	156217	179288	125359	114498	94595.1	110197	115983	120027	83046.7	207591	126340	118881	133717	102658	125860	83197.6	82744.3	117027	101846	55097.8	96433.5	149286	133653	95182.9	118504	89104.1	125538	182095	161082	107241	178350	211378	226586	304011	132708	343255	313030	435298	212356	371779	326331	349439	288825	270559	665069	421876	283848
IGHV4-34	163318	147437	121133	170269	107992	105918	97567.9	89149.7	62340.5	52879.4	89797.4	116864	94031.2	113073	119028	113216	103176	62720.9	54923.9	90415.3	82294.3	56820.1	74042.9	112624	75981.4	101514	188695	111833	43594.5	80510.5	68469.9	44566.3	59077.9	80229.5	87261.9	130927	106894	205390	159096	230259	83233.2	141401	177603	172829	167163	89563	146880	258441	267088
GSN	1.41127e+06	1.45163e+06	1.15563e+06	1198835	890970	942936	906044	832786	590177	786386	1.19828e+06	862646	890143	898355	1.05286e+06	975075	867215	763349	1.00896e+06	729137	862865	804166	566196	726191	613569	800097	874780	596103	1324288	1369545	2087670	4840471	1.08904e+06	1.66525e+06	2.19988e+06	8862000	6514123	2560067	4685368	3.38484e+06	1441584	5.70136e+06	11372236	11734653	17483680	15704690	19086194	2.06155e+06	2.34145e+06
C2	74035.3	152784	96373.1	136480	123328	79597.5	94778.7	75595.1	58499.8	95135.7	85515.2	84173.4	97853.8	104036	96100.4	89339.7	93735.2	57016.7	57391.1	75356.5	68257	44538.9	97362.4	99292.4	72556.8	100613	94882.7	89282.5	93766.1	79192.3	97554.8	56722.9	88303	62173.1	100880	121168	35193.1	150649	120397	127369	75764.5	211108	138809	175530	163098	138231	133667	121603	70818.7
S100A9	NA	NA	NA	NA	182158	3178.16	NA	NA	8425.83	NA	NA	NA	NA	NA	11837.4	4179.21	NA	NA	NA	NA	NA	12471.2	NA	NA	2374.9	NA	NA	NA	NA	NA	NA	NA	NA	NA	NA	NA	NA	NA	NA	NA	NA	NA	NA	NA	NA	NA	NA	NA	NA
APOA4	2.45337e+06	3.37159e+06	2.71918e+06	2.00465e+06	1.91032e+06	2.3545e+06	1673925	1207647	792625	1.59727e+06	1.24329e+06	2.00677e+06	1.9078e+06	2.02902e+06	1.77542e+06	2.33415e+06	1.56959e+06	1.0246e+06	1.15744e+06	1.27637e+06	883377	998198	905427	1.64697e+06	1.10469e+06	1.42518e+06	1176279	1.8949e+06	2.28652e+06	1.57153e+06	1810416	800377	1.59781e+06	1.22145e+06	1.85011e+06	2152029	1.16936e+06	1.60021e+06	5022749	2.45536e+06	1781338	3311664	1.8769e+06	3.31878e+06	3.06897e+06	3371397	3.15944e+06	2.84581e+06	3.81907e+06
ENO1	NA	NA	NA	NA	3747.18	NA	NA	NA	NA	NA	NA	NA	NA	NA	NA	3850.38	NA	NA	NA	NA	NA	NA	NA	NA	NA	3717	NA	NA	2062.15	NA	6224.04	NA	4597.85	5458.25	2178.41	4290.85	NA	1232.17	10688.6	9249.24	NA	298.542	1397.2	NA	2902.44	8458.61	7262.51	NA	NA
SERPINE2	274119	396386	385368	386495	313554	202220	207164	170911	198669	209172	240982	146987	106671	305903	193296	184667	112407	125767	158157	170197	182585	120612	133510	188681	141878	230822	189426	205113	175105	140716	250991	169059	178991	135410	164830	213493	131009	967983	485563	499336	188152	495922	407557	615989	547754	373564	280993	277362	610641
P4HB	NA	5867.41	NA	640.717	NA	NA	NA	NA	NA	NA	NA	4919.1	2081.91	NA	NA	2560.99	NA	NA	1022.72	NA	NA	NA	NA	NA	NA	4765.48	NA	NA	2019.82	5471.61	NA	NA	NA	NA	351.111	10833	NA	2440.96	3351.97	NA	512.963	890.429	NA	NA	NA	NA	NA	NA	NA
ANXA2	4713.21	NA	NA	NA	8582.9	NA	NA	NA	NA	NA	NA	NA	NA	NA	NA	9427.83	NA	NA	NA	NA	NA	NA	NA	NA	NA	NA	NA	NA	NA	NA	NA	NA	NA	NA	NA	2275.68	NA	NA	NA	NA	NA	NA	NA	NA	NA	NA	NA	NA	NA
C8A	76951.9	82171.5	74088.9	82106.3	60148.7	88428.1	38184.2	40101.4	48588.2	50679.9	54539.1	37581.4	41922.7	87745.9	40231.5	59079.2	41266.1	30412.1	41247.4	77713	42718.4	26705.3	44838.3	53737.8	55562.5	79093.1	50313.7	46998.4	67395.2	68198.8	70876.1	48380.2	70403.7	70097.8	81650.5	74912.3	52777.3	124034	123929	130491	53089	144458	99307.2	145700	145095	97498.3	111275	91530	116508
C8B	163120	151341	182806	178784	142884	114764	102453	86549.7	81580.1	128157	164488	119349	105942	254169	109364	132641	124336	76999.4	94070.3	164119	118014	65441.9	109599	118457	157195	210249	135253	140011	155469	158510	133894	128779	166695	181723	147715	149380	122511	251400	258290	250453	96045.6	330387	196799	354115	278143	187932	237202	203755	283346
C8G	244328	259483	246864	317578	276342	226910	153863	174629	153755	233549	282255	156027	188739	393461	188855	203336	148383	131446	172395	289700	177909	134370	169314	179377	253630	346754	186339	201058	201162	223555	249117	174748	214400	256262	223733	306533	172308	417478	371882	429591	134599	422789	354339	584627	469749	318278	372883	299456	469682
TUBB	NA	NA	NA	NA	NA	NA	NA	NA	NA	NA	NA	NA	NA	NA	NA	3779.2	NA	NA	NA	NA	NA	NA	NA	NA	NA	NA	NA	NA	NA	NA	NA	NA	NA	NA	NA	NA	NA	NA	NA	NA	NA	NA	NA	NA	NA	NA	NA	NA	NA
PFN1	NA	NA	NA	NA	NA	NA	NA	NA	NA	NA	NA	NA	NA	NA	NA	NA	NA	NA	NA	NA	NA	NA	NA	6945.29	7730.78	5130.91	9790.44	3380.43	12381.1	10232.1	14042.6	NA	15886.1	17866.9	15886.9	6344.41	24150.8	46659.3	51552.6	32588	10440.1	35653.2	53298.9	15790.7	23056.7	22342.7	24821.2	3142.52	57573.6
CTSB	11088.6	NA	NA	NA	27077.3	NA	NA	NA	NA	1381.03	NA	541.287	NA	NA	NA	NA	NA	2930.68	NA	NA	NA	NA	NA	NA	NA	NA	NA	NA	NA	NA	NA	NA	NA	NA	NA	NA	NA	NA	NA	NA	NA	NA	NA	NA	NA	NA	NA	NA	NA
HSP90AA1	NA	NA	NA	NA	NA	NA	NA	NA	NA	NA	NA	NA	NA	NA	NA	NA	NA	NA	NA	NA	NA	NA	NA	NA	NA	NA	NA	NA	NA	NA	NA	NA	NA	NA	NA	NA	NA	NA	NA	NA	NA	NA	NA	NA	NA	NA	NA	NA	NA
THBS1	65629.8	138799	82929.8	78088.3	80251.8	59965.8	51340.5	40251.5	44564.2	42058.8	83929.8	64524.5	76643.6	77593.2	32694.5	72440.6	41788.1	36224.2	40634.9	77656.3	7884.12	44068.9	60750.3	94702.6	30299.9	98265.1	57878.9	74403.8	79149.3	65148.2	102116	52261.9	57487.2	57841	61390.3	77365	26649.3	174548	180574	221199	82785.6	218546	107937	116495	185811	161752	155047	67884.4	185403
RNASE1	5042.49	3765.13	8648.64	2829.15	5627.46	6973.48	2698.22	8354.59	4015.92	7120.47	2641.31	6660.55	5464.99	4091.94	4676.43	5118.6	6163.71	7665.02	9619.86	2275.43	5285.35	5298.55	6657	7565.57	3962.95	1767.32	NA	NA	3217.05	NA	4516.48	1713.96	3861.98	13476.7	3041.41	4657.21	1485.08	NA	NA	NA	1339.92	NA	NA	NA	NA	NA	NA	NA	NA
SERPINA6	1.01418e+06	747157	639490	699961	465513	489557	483784	321943	292467	367886	465897	418281	376798	392953	466926	424677	379370	461763	596552	835968	398748	290537	534324	696485	628936	676015	771282	633301	566992	557571	435895	430149	389451	546631	486106	605721	386016	975708	1.17145e+06	1.08655e+06	344236	795454	1.39207e+06	871752	1.16043e+06	805776	1.09723e+06	1.15041e+06	1.32029e+06
ELANE	NA	NA	NA	NA	NA	NA	NA	NA	NA	NA	NA	NA	NA	NA	NA	NA	NA	NA	NA	NA	NA	NA	5829.54	3754.28	3433	3313.79	NA	NA	3761.45	8972.58	10290.9	3877.5	8950.43	6315.04	8523.08	5949.53	8821.12	21600.6	15249.4	17606.8	5697.56	17593.7	6979.3	14943.1	11875.7	16864	25777.8	6947.33	83120.1
MMP2	NA	NA	NA	7826.21	17707.9	5822.58	9197.95	5659.01	5741.24	7651.69	9533.5	15636.1	13028.7	NA	12767.7	3788.48	NA	6146.23	10967.9	NA	NA	6608.17	8675.34	9106.25	NA	NA	NA	6134.18	5756.3	7282.83	4003.73	5705.31	6476.45	6303.02	5425.08	3871.45	1378.5	14556.9	13561.8	19979.4	2855.33	17840.7	13180.2	11833.6	16259.8	7731.85	11539.8	9000.42	13921
SOD3	4092.95	6504.37	5974.24	6094.09	1004.4	NA	2279.05	5549.7	3648.05	1730.07	3445.31	2954.33	3482.97	2165.06	1873.66	2157.08	NA	NA	NA	NA	NA	3548.61	1219.67	3271.75	4581.61	4431.36	4038.83	6250.05	6519.44	1490.27	11073.2	NA	23001.5	14340.2	5898.33	5268.68	6793.22	18861.1	10334.7	NA	2983.43	7110.54	4900.85	2943.98	NA	NA	5244.33	NA	22909.4
LPA	125472	6421.03	770631	95780.1	71488.2	331795	106686	240895	16314.4	11927.4	169522	13212.3	9958.15	753438	145193	118465	84064.5	10199.5	8382.46	13470.8	345196	94124.5	362384	681958	111010	907380	14232	698891	6517.46	274256	334436	4355.7	8942.86	260796	63791.8	62441.8	314616	111195	1.3942e+06	285921	388763	118471	917284	59607.5	371574	1.23032e+06	49834.9	35858.9	475498
CD14	39932.1	35064.9	55419.7	43159.4	27718.7	28247.8	29706.8	18755.2	18385.5	36126.7	37407.9	28197.5	30522	41370.8	41758.8	37495.3	38260.9	24934.3	19947.7	31993.8	27161.4	19396.2	24670.9	28304.4	27818.8	42504.3	44755.9	31167.5	36255	33303.9	36578	24636.3	37707.1	34239.6	29650	51110.1	20221.1	67805.4	57162.5	49624.9	21485.4	81386.4	63725.6	81360.8	51389.5	43195.3	56073.7	44792	83337.2
CFH	1.47651e+06	1637754	1486824	1.68709e+06	1.2817e+06	1.44334e+06	972123	745872	860405	967433	1.16953e+06	1.20052e+06	752745	1.68646e+06	874273	1.05738e+06	677558	522507	727013	1.01071e+06	750544	563627	743806	938970	740773	1305981	1.08358e+06	970520	1119227	940683	1.2854e+06	818737	972955	619708	957673	1.42562e+06	988350	2.01537e+06	2.60918e+06	2.39615e+06	1.21647e+06	2.76138e+06	1503914	2.65438e+06	2.40166e+06	1.87922e+06	1.67881e+06	1.71295e+06	2.2292e+06
SERPINF2	149546	175995	132226	162113	147870	128529	86444.8	92652.3	101043	79851.1	121836	92092	90435	101492	85564.4	100701	89953.5	85610.9	88881.5	77336	101202	65262	101943	95148.8	119614	123617	81765.5	75762.2	140359	129561	126454	98157.8	68326.9	89403	113267	126918	102168	253503	199328	195545	139883	270769	160455	176342	195992	193471	203490	219627	251232
KRT16	62258.5	13725.1	29045.2	7354.91	98075.3	9561.3	7492.21	30534.2	26058.7	602908	22819.2	27537.7	10626.1	12339.4	13633.1	49260	51727.5	6931.32	3854.4	9542.86	285912	38690.6	NA	NA	9490.91	10165.3	3854.55	NA	10772.8	NA	14957.2	11577.2	26384.8	29075.7	NA	NA	NA	27767.4	42328	14459.3	NA	100190	73471.4	15072.6	20364	33647.4	40214.1	79055.5	27392.7
DBH	20598.2	13262.5	16755.6	12942.5	11633.3	31710.8	226502	99922.2	8196.43	134732	176827	116478	NA	7500.79	25159.9	20226.8	68961	NA	16117.8	243950	117828	406355	10371	136192	51461.9	13411.9	98054.1	8729.73	5706.44	3793.41	11921	4745.61	9661.64	5567.65	9215.04	12605.7	10216	224471	98879.1	182928	92692	159604	206171	15906.9	163079	232342	165637	245273	185863
GSTP1	NA	NA	NA	NA	15958.6	NA	NA	NA	NA	NA	NA	NA	NA	NA	NA	NA	NA	NA	NA	NA	NA	NA	NA	NA	NA	NA	NA	NA	NA	NA	NA	NA	NA	NA	NA	NA	NA	NA	NA	NA	NA	NA	NA	NA	NA	NA	NA	NA	NA
SPARC	18070.4	46828.8	19102.9	27526	16871.9	19167	12314	13560.8	13773.5	12481	15577.6	4967.88	17834.9	22007	8770.7	23865.8	14783.9	5405.99	13017.8	8546.01	5728.82	18551.9	14428.3	21644.2	16265.5	26909.6	6943.79	11503.7	55214.1	12156	24654.8	10053.2	13395.9	32499.6	12346.5	15470.5	11688.7	24601.9	46275.6	53857.2	14945	109072	68156.7	39977.1	29525	33838.2	38419.2	51249.7	40944
C1S.1	394956	445905	465815	433192	298469	225579	261559	185821	156986	341814	355576	246880	296264	437289	287303	193169	275596	180678	257549	272372	189387	240338	246544	258080	251249	455148	205858	313277	358598	345344	419936	306582	387569	364745	326939	428785	239414	932495	783093	797995	337888	805246	597547	924708	699492	650509	550815	588189	900344
LTA4H	NA	NA	NA	NA	NA	NA	NA	NA	1182.96	1815.62	1112.64	NA	2749.95	NA	NA	2358.24	NA	NA	NA	NA	NA	NA	NA	NA	NA	NA	NA	NA	NA	NA	NA	NA	NA	NA	NA	NA	NA	NA	NA	NA	NA	NA	NA	7805.64	NA	NA	NA	NA	NA
C4A	242648	365154	351660	395834	219056	305191	250004	218041	448669	258859	203119	224469	249383	487639	215342	238751	206176	170658	200843	251253	210589	194164	102081	150507	245559	394157	147480	145795	240483	234721	388202	299625	297872	222871	268174	363502	127272	299651	461027	503350	211309	573000	372747	659105	561115	518332	351312	293591	309585
C4B	1.92878e+06	2.77402e+06	3828890	3377823	1.3845e+06	2.38003e+06	2.76888e+06	1.1362e+06	2362087	2.96498e+06	2.86241e+06	632274	1.43691e+06	4313141	2.30549e+06	1.78719e+06	1524247	1.22114e+06	1.09053e+06	2.88697e+06	2.1842e+06	1.22797e+06	992458	2.22929e+06	1436673	5.7821e+06	2.04452e+06	2984818	1.27244e+06	1.4121e+06	2894407	1331286	1.37125e+06	1.67242e+06	1714345	3.78563e+06	1.84246e+06	5905015	4953635	5070505	1.88373e+06	5157714	5.93187e+06	7.38265e+06	5.49562e+06	4.75668e+06	3.81881e+06	2.50846e+06	5.99291e+06
OST4	719.948	1506.27	6460.22	813.499	870.58	1074.92	1990.97	NA	622.646	1427.61	NA	NA	NA	NA	NA	250.623	NA	NA	NA	NA	NA	NA	NA	NA	NA	NA	NA	NA	NA	NA	NA	NA	NA	NA	NA	NA	NA	NA	NA	NA	NA	NA	NA	NA	NA	NA	NA	NA	NA
IGLC6	9398.23	14550.6	NA	NA	NA	NA	6847.9	1764.27	4973.34	NA	67064.3	52459.7	1757.43	NA	NA	5718.9	NA	3358.88	10696.6	50526.8	NA	3309.43	NA	38208	19401.2	NA	NA	NA	NA	NA	NA	NA	NA	NA	NA	NA	NA	NA	9829.93	NA	NA	NA	NA	NA	NA	NA	NA	NA	NA
SAA1	27540.8	33506.2	46696.1	32917.3	20657.1	49995.9	32794.4	23343.1	6607.43	142027	9740.76	19628.9	12302.9	23760.5	17348	15613.6	8351.29	20847	17524.4	22146.3	27540.8	11866.9	10560.4	27170.4	10294.5	24371.1	16375	17198.1	59543.3	10477.5	52101	77347.6	79646.5	19042.8	10646.9	287722	9894.07	18113.8	30804.7	26479.5	14504.1	19445.4	19049.7	277857	87204.4	20204.2	27933.5	22844.7	31076.1
SAA2	NA	NA	NA	NA	NA	NA	NA	NA	NA	21668.8	NA	NA	NA	NA	NA	NA	NA	NA	NA	NA	NA	NA	NA	NA	NA	NA	NA	NA	NA	NA	NA	NA	NA	NA	NA	9477.93	NA	NA	NA	NA	NA	NA	NA	NA	NA	NA	NA	NA	NA
IGLC2	8.25842e+06	5.51366e+06	9609273	10219045	5221035	5285563	7.24014e+06	5182030	5898199	5.07517e+06	7.16784e+06	10257219	6.66508e+06	7.80809e+06	7513540	8983336	7421029	10831629	7.9198e+06	9921474	10386574	9117613	8094687	7.36725e+06	9905284	7247433	9242048	4830169	7.19233e+06	10187648	8971957	7267143	10748942	8795843	15105339	16569132	6117660	9842766	16281787	18081546	6881565	11770243	14145139	31951930	27194640	24345774	31358744	12034663	12356527
IGHV1-8	32729.2	NA	7826.62	NA	NA	NA	3102.89	17849.4	NA	21897.7	6353.47	NA	18007.2	7917.28	NA	21397.4	14804	3676.57	2724.31	NA	NA	1156.12	5486.83	4787.45	25050.1	10605.4	NA	NA	NA	5291.11	6909.16	12671.9	NA	9243.92	6336.07	27826.3	18507.2	17828.9	15705.4	28981.2	NA	19679.5	40930.6	45900.2	18873.4	6651.67	NA	55635.5	47597.2
SRGN	32850.2	51390.9	34286.2	33805.4	31169.4	27642.3	28503.7	29188.1	24470.9	21821.8	35465.4	15470.4	23397.4	22655.5	10899.8	36944.9	24254.9	21524	25273.8	39257.6	1403.21	32287.9	34669.1	49980.5	32256.3	44295.5	18821.3	19327	30476.3	44019.9	38177.9	39300.3	96617.9	30914.6	18469.5	48933	47373.3	126555	NA	NA	51551	NA	NA	153181	NA	77883.6	NA	149958	NA
CTSA	NA	10403.3	NA	NA	4268.17	NA	1617.67	NA	NA	NA	NA	NA	3020.61	NA	NA	2277.24	2302.7	NA	NA	NA	NA	NA	NA	NA	NA	3042.86	NA	NA	NA	NA	NA	NA	NA	NA	NA	NA	NA	NA	NA	NA	NA	NA	NA	NA	NA	NA	NA	NA	NA
C7	328364	289162	325328	340108	230249	194280	180771	209031	139503	175319	162900	452227	164506	264466	421986	178805	181939	162438	180998	207084	113064	68166	158393	259037	107993	148327	265945	207450	239159	217326	161835	115289	173405	186782	294621	251568	139908	560895	396902	304036	263717	239042	582705	316734	434503	363006	200559	357840	372607
PF4V1	101866	139573	133812	136072	105598	132813	47728.8	22918.3	49919.6	44180.8	76386.4	32039.4	35463.7	176922	52225.6	123288	51420.2	27059.8	46026.1	154422	23459.6	26846.9	49526.6	119415	53375.3	180837	47128.9	95137.8	73488.5	65653	166667	37983	72061.7	46911.1	58411.9	88766.8	50464.5	452184	290545	581728	94793.3	791184	275533	428464	540947	451379	379049	494691	430614
HSPD1	NA	NA	NA	NA	NA	NA	NA	NA	NA	NA	NA	NA	NA	NA	NA	NA	NA	1756.94	NA	NA	NA	NA	NA	NA	NA	NA	NA	NA	NA	NA	NA	NA	NA	NA	NA	2388.11	NA	NA	NA	NA	NA	NA	NA	NA	NA	NA	7187.45	3392.78	560.435
CLU	2912412	2.92177e+06	3356537	3.38942e+06	2504951	1.98801e+06	1.97271e+06	1.46372e+06	1.38289e+06	1.75494e+06	2.24451e+06	1.81725e+06	1574868	1.9824e+06	2.07028e+06	1.5439e+06	1.81008e+06	1.58018e+06	1.45438e+06	1.94429e+06	1.42052e+06	1355909	1.5798e+06	2.08098e+06	1.43568e+06	2.77448e+06	1.60662e+06	1.81498e+06	2.56969e+06	2.29949e+06	2.09134e+06	2.29491e+06	2.32938e+06	2370148	2.00905e+06	2.27553e+06	2.01639e+06	6.0506e+06	5.33862e+06	4.56437e+06	2.03001e+06	5385158	4.60066e+06	4728412	5003959	4.17211e+06	3963194	3.72316e+06	5773212
HSPA5	13657.2	13845.4	17640.8	13564.1	15443.3	16771.5	9462.19	6569.85	8108.61	8793.71	11169.5	9964.25	10178.4	18533.2	10506.5	18225.7	7805.58	8950.69	7434.46	12468.8	10694.2	6252.29	9256.24	10940.8	6793.88	11615.7	12877.8	8041.09	12138.9	10958	10627.9	6642.83	8232.19	9316.16	6542.88	11491.9	8153.29	18100.6	28662.3	12388	5506.51	15434.4	12848.9	16107.7	15283.4	8275.28	11122.5	17357	19488.7
HSPA8	NA	NA	5814.3	NA	4694.83	NA	NA	NA	NA	NA	NA	NA	NA	NA	NA	14376	NA	NA	NA	NA	NA	NA	NA	NA	NA	NA	NA	NA	NA	NA	NA	NA	NA	NA	NA	NA	NA	28997.2	9995.96	NA	11007.1	NA	NA	NA	NA	NA	NA	NA	NA
MBL2	45700.9	21920.8	30415.1	17621.7	11979.1	39637.9	48275.9	17766.2	11734.2	14971.7	25435	50426.2	59317.1	47844.1	36732.1	15942.5	22844.4	18167.4	23405.3	13363.9	26421.1	24037.6	20201.3	48003.9	13013.2	14905.4	2298.4	14163.4	53845.1	90500	23280.2	49153.1	54063.5	24001.5	17879.8	114170	6226.56	63021.6	74171.3	113841	25002.4	48908.2	176951	168431	114236	67666.5	NA	58161.9	43857.1
CETP	7617.01	19235.4	18807.9	16309.6	18058.6	9123.42	12837.7	11254.8	20922.4	15721.7	11799.9	9059.83	15491.5	3803.72	11751.7	4087.69	9847.51	4073.78	40027.4	24023.7	3316.42	23874	6632.62	8032.1	11402	6813.64	48690.6	20389.8	24575.1	15684.3	18514.9	18972.7	12506.4	6854.62	6801.37	24145.6	11211.8	31443.9	19265	14064.9	6819.93	27269.6	38091.6	29383.5	20888.1	29345.2	33394.3	15121.4	39288.2
PIP	NA	26002.3	4042.44	6301.56	NA	NA	NA	NA	NA	NA	NA	NA	NA	NA	NA	NA	NA	NA	NA	NA	NA	NA	NA	NA	NA	NA	NA	NA	NA	NA	NA	NA	NA	1016.06	NA	NA	NA	NA	NA	NA	NA	NA	NA	48410.5	33096.1	NA	62854.6	20431	77846.3
CKMT1A	NA	NA	NA	NA	11298.5	NA	NA	NA	NA	NA	NA	NA	NA	NA	NA	NA	NA	NA	NA	NA	NA	NA	NA	NA	NA	NA	NA	NA	NA	NA	NA	NA	NA	NA	NA	NA	NA	NA	NA	NA	NA	NA	NA	NA	NA	NA	NA	NA	NA
LAMP2	17750.4	17773.2	29743.7	16891.9	20315.2	NA	12036.7	8477.72	4944.48	19365.8	14051.9	25281.4	18038.7	29162.2	27751	7525.86	25549.1	19248.4	15056	21516.7	16198.2	8530.66	14237.3	30727.1	21144.8	47237.2	23197.7	22497	13265.7	21927.7	20881	26786.6	16533.6	20911.8	16886	22210.8	12849.2	32995.3	26272.1	30240.6	14845.6	65953.1	29232.2	26753.8	24897.6	43227.3	27117.8	19662.1	30085.5
KRT10.1	221131	8645.8	36998.8	9528.51	210476	15967.4	4073.87	21331	12223.5	15927.1	11167.9	16849.4	7357.94	14495	6901.9	21568.2	133970	3400	8185.29	6732.8	6071.41	17350.1	2433.43	6461.25	6249.16	17482.2	5757.49	8712.39	10085.1	2847.49	12215.6	15029.4	8914.5	14375.8	5871.29	10110.9	15619.2	27866.7	12140.9	869.542	9220.42	25826.4	20218.3	10429	9479.73	27463.3	18663.7	39998.6	7354.2
KRT5	15423	NA	6266.94	NA	84216	NA	NA	9103.56	NA	12671.4	NA	NA	NA	NA	6097.08	98756.5	10590.6	NA	NA	NA	NA	NA	NA	NA	NA	NA	NA	NA	383.554	NA	13663.7	524.523	5799	1546.14	NA	NA	NA	NA	NA	NA	NA	3226.37	NA	2124.78	4640.29	NA	NA	4325.78	NA
C6	231602	118009	272268	209942	145122	162507	96760.6	88894.3	74263.9	110448	99997.2	78416.2	80822.2	113736	111522	89678.4	69456.3	77157.3	71117.7	79101.3	82526.4	61311.1	117838	41587.4	115454	116869	71126.8	83838.2	75781.6	77379.6	58607.3	54672.7	60133.9	57000.4	62909.9	94035.7	55440.7	217217	184198	167884	56684.9	227335	196588	181045	165091	127429	140346	143954	248434
LCP1	15038.7	16078.6	21452	26192.6	14342.4	25554	15261.6	10579.3	11153.6	16420.7	14167	16026.7	16790.2	11930.3	13079	11132.8	8589.7	11076.2	10829.8	12766.1	10534.7	6300.26	8452.1	17327.3	21694.2	21691.2	20658	16638	22839.4	18982.2	24650	10745.2	13693.9	20045.5	11814.3	19725	10009.2	38244.8	29300.8	46203.7	12464.8	35041.4	34534.2	30212.1	41250.4	25050.2	37586.1	37845.4	38568.1
SELL	40358.5	40398.2	73685.8	47608.8	38650.8	34367.5	32411.6	22173.1	29126.6	28901.9	29104.2	36827.8	21052	29280.9	29373.1	31950.4	19892.2	28437.6	16442	16388.8	22070.4	18718.9	28059.7	43428.4	24918.2	27907.8	43127.7	30429.1	21737.8	37222.7	35106.3	17916.3	16777.9	25681.7	18947.9	31134.8	22928	78046	61795.4	43919.3	25818.9	46048.6	65576.9	48679.3	67790.5	63909.4	72872	60907.4	64287
NID1	628587	580389	755245	572272	415469	47803.3	480962	562791	125739	504234	183905	272726	380116	277677	615212	160900	243831	498477	568106	560333	414962	96481.5	303054	680035	384052	175565	343804	698181	255004	309074	266223	722399	395682	328480	290714	144919	11283.6	27537.3	551751	333544	591162	956379	1.135e+06	373999	350045	474945	240553	455664	233703
PKM	NA	11263.6	NA	3381.06	8902.07	NA	NA	NA	10346.8	NA	NA	NA	NA	NA	NA	10007.9	NA	NA	NA	NA	NA	NA	NA	NA	NA	NA	NA	NA	NA	NA	2402.57	NA	1287.52	5903.27	7143.55	1581.59	10409.7	NA	NA	NA	NA	NA	NA	NA	NA	12044.6	NA	NA	NA
HSP90B1	5969.85	6749.01	10213.6	6796.85	6161.17	4609.41	5272.33	2967.9	4170.8	5307.19	5940.56	5770.45	6174.21	3128.33	5604.89	7475.39	3065.57	5319	4758	5016.12	NA	NA	2830.21	5994.81	3301.48	3032.13	NA	NA	NA	NA	NA	NA	8210.41	NA	NA	2503.35	NA	NA	NA	NA	NA	NA	NA	NA	1803.96	NA	NA	NA	NA
MMP9	12025.4	10503.2	NA	10816.9	NA	NA	NA	NA	NA	12681.8	NA	NA	NA	NA	NA	NA	NA	NA	NA	NA	NA	NA	NA	NA	8903.02	NA	NA	17312.4	7175.22	11003.4	10969.1	NA	16063.9	10151.7	12975.6	5502.28	NA	23510.5	19946	22854.1	14475	22710.8	19765.5	19031	18067.6	20425.1	29786.6	10195.5	48212.5
JUP	1620.59	NA	680.7	NA	6965.93	NA	NA	NA	NA	NA	NA	NA	297.219	NA	NA	8375.87	NA	NA	NA	NA	NA	NA	NA	NA	NA	NA	NA	NA	NA	NA	NA	NA	NA	NA	NA	NA	NA	NA	NA	NA	NA	NA	NA	NA	NA	NA	NA	NA	NA
CPN1	127094	181299	164190	210387	174791	152608	110631	94985.9	73695	115879	141674	93361.5	100651	132801	126985	154015	70318.3	101571	70190.1	87967.8	65219.8	78852	86213.1	121275	110275	162362	106899	87403.4	106721	138612	165249	91214.2	82021.1	117384	175477	160954	127568	278246	226351	257613	164249	222017	182911	265817	276611	200949	239957	210866	326444
MYOD1	331176	262493	278113	199417	20823.7	NA	65417.6	6625.52	NA	21452	28152.4	203264	79550.7	123482	1948.7	17221.6	32673.9	99484.3	105925	126414	82060.7	46019.6	9302.27	155095	89804	144229	133613	145969	NA	NA	NA	NA	NA	NA	NA	NA	NA	NA	NA	NA	NA	11583.8	NA	NA	NA	NA	NA	NA	NA
B4GALT1	NA	NA	NA	NA	NA	NA	NA	NA	NA	NA	NA	NA	NA	NA	NA	NA	NA	NA	NA	NA	NA	NA	NA	NA	NA	NA	NA	NA	NA	NA	NA	NA	NA	NA	NA	NA	NA	NA	NA	689.195	NA	NA	NA	NA	NA	NA	NA	NA	NA
IGLL1.1	2.95582e+06	3.2448e+06	4.73175e+06	3.30451e+06	4368017	4357948	4942296	3.77143e+06	2871256	1.69693e+06	1.83439e+06	2333611	6219029	1.44998e+06	2.17886e+06	5332293	2.82403e+06	2.71841e+06	3.35007e+06	2637964	3.68107e+06	3.3352e+06	2.43497e+06	2809984	1.7221e+06	3064163	2.87373e+06	46181.1	2581005	2.78368e+06	2.79756e+06	1.39145e+06	2.31644e+06	1.90002e+06	2153853	4706993	3184726	7799190	4.65315e+06	6.7573e+06	1.72891e+06	5.58098e+06	4967346	3.85327e+06	2.80714e+06	3.3053e+06	5.09218e+06	5.58576e+06	2.03436e+06
DSP	16054.7	NA	NA	NA	13876.6	NA	NA	NA	NA	NA	NA	1958.11	NA	3374.76	1586.88	9868.02	5398.42	11557.9	NA	NA	NA	NA	NA	NA	NA	NA	NA	NA	NA	0.567101	NA	NA	NA	NA	NA	NA	NA	NA	NA	NA	NA	NA	NA	10425.9	NA	NA	NA	NA	NA
SELP	NA	NA	NA	NA	NA	NA	NA	NA	NA	NA	NA	NA	NA	NA	NA	NA	NA	NA	NA	NA	NA	NA	NA	NA	NA	NA	NA	NA	2027.71	NA	NA	NA	NA	NA	NA	NA	NA	NA	10211.6	NA	NA	NA	NA	NA	NA	NA	NA	NA	NA
ENG	5269.23	7186.25	7648.32	7225.97	4163.83	2032.19	3915.23	3317.45	2642.49	3498.21	6524.48	4731.17	5127.6	4386.82	5319.97	2751.59	4233.81	4290.65	3218.64	4614.78	3722.75	1745	3905.78	4753.41	NA	5068.19	2866.95	NA	2984.29	3182.33	2794.27	5019.09	5671.45	6089.12	2822.87	2096.16	NA	NA	NA	NA	NA	NA	NA	NA	NA	NA	NA	3825.78	NA
IGFBP2	5984.16	NA	7423.36	4532.23	690.781	NA	NA	2277.53	3592.68	6095.2	5736.29	2446.96	5781.82	NA	1116.47	NA	3924.16	972.789	1053.23	NA	NA	NA	5220.47	1401.29	NA	NA	1840.68	NA	4385.64	1500.5	NA	NA	3924.94	6213.94	8897.24	6110.51	1200.57	10574.1	7160.72	NA	2100.64	NA	NA	NA	NA	NA	707.396	1869.04	6317.61
[truncated: 185 more rows]
[truncated: 25 more columns]
