# Supplementary material for: Integrated analysis of circulating and tissue proteomes reveals that fibronectin 1 is a potential biomarker in papillary thyroid cancer
Source: BMC Cancer. 2023 May 8;23:412. doi: 10.1186/s12885-023-10839-w (PMC10165821; doi:10.1186/s12885-023-10839-w)
Supplement: Supplementary file 3 — Additional file 3: Supplementary Table S3. Differentially expressed proteins between healthy controls (HCs) and papillary thyroid cancer patients'serum samples. [file 12885_2023_10839_MOESM3_ESM.xlsx]

## Sheet: Table S3
Supplementary Table S3. Differentially expressed proteins between HCs and papillary thyroid cancer patients'serum samples. logFC: estimate of the log2-fold-change corresponding to the contrast samples; AveExpr: average log2-expression for the proteins over all samples; P.Value: obtained from the moderated t-statistic by Limma; Source: proteins identified using antibody array(AA) or DIA-MS.
Names	logFC	AveExpr	P.Value	Source
APOC3	0.238907	0.799298	0.0428649	AA
LCN2.2	0.26855	0.207055	0.0110353	AA
IGHE	-0.298481	0.235649	0.00681518	AA
KRT16	0.312853	0.260174	0.0245756	AA
CD40	0.200822	-0.287752	0.0449336	AA
IL32	-0.221804	0.0290101	0.0226377	AA
IL33	0.242534	-0.0433406	0.00922871	AA
ERBB3	0.192672	-0.00280988	0.0387947	AA
ITIH4.2	0.307192	0.302046	0.00119066	AA
SDC1	0.193727	-0.0281691	0.0445615	AA
TGM2	0.193119	-0.00854537	0.0384656	AA
PGF	0.198762	-0.0142455	0.0432705	AA
NBR1	0.222195	0.0807963	0.0153991	AA
PON1	0.237258	0.0925924	0.0180269	AA
TNFRSF1B	-0.1931	-0.0618558	0.0400162	AA
CAT	-0.199953	-0.0838671	0.0368284	AA
TGFA	0.293398	-1.49621	0.0256826	AA
SERPINB8	0.215646	0.0289563	0.0392202	AA
BGLAP	0.243682	0.0602077	0.0344379	AA
SPP1	0.215454	0.00109164	0.0470828	AA
MDK	0.256551	0.0354637	0.0164156	AA
MCM6	0.331552	-0.10786	0.0227271	AA
IGF1.2	0.28638	-0.298227	0.0151593	AA
VWF	-0.511757	0.803705	0.000534845	AA
Q8N2E6	-0.209717	-0.102566	0.032023	AA
TYRP1	-0.191888	-0.298722	0.0451196	AA
APOA2.2	0.243715	-0.18842	0.0498372	AA
F8	0.238909	0.0119734	0.0351368	AA
LRRFIP1	0.317076	-0.315628	0.0483766	AA
HCRT	0.230091	-0.166914	0.0320386	AA
TNFSF9	-0.23477	-0.410712	0.0117871	AA
APOA4	-0.196817	-0.276716	0.0293172	AA
AFGF	-0.219456	-0.185778	0.01487	AA
IL27	-0.281195	0.00523837	0.00164961	AA
C8G	-0.203155	-0.0977424	0.0260991	AA
C1QB	0.245101	-1.50777	0.0474944	AA
IGFBP4	0.248179	0.0811421	0.0178318	AA
F7	-0.23557	-1.68277	0.0418626	AA
F9.2	-0.163972	-0.0672173	0.0438196	AA
IL17C	-0.212235	0.0205104	0.0107694	AA
IL17B	-0.256403	0.112444	0.00240066	AA
F10	-0.275265	-1.1352	0.0297779	AA
CCL7	-0.169022	0.138931	0.0498079	AA
TNFSF18	-0.183575	0.215116	0.0325883	AA
MYD88	-0.233005	0.140282	0.0143363	AA
CCL15	-0.187466	0.252015	0.0424492	AA
CCL21	-0.206655	0.185421	0.0249434	AA
BCL6	-0.234277	-0.076551	0.0374531	AA
COG2	-0.242995	0.246866	0.00975011	AA
CT45A3	-0.316687	0.466352	0.00371552	AA
MAP3K5	-0.357354	-0.236107	0.00374701	AA
CIITA	-0.250607	0.132237	0.0316783	AA
MLH1	-0.301675	0.152052	0.0144783	AA
MCL1	-0.298156	-0.401925	0.0185558	AA
IGHV4-4	1.04772	-2.31556	0.00726471	DIA-MS
CDH1	-0.609645	-3.65687	0.00986707	DIA-MS
ABCB7	-3.58153	2.89211	9.34728e-06	DIA-MS
ALB	0.796966	0.466643	2.37841e-06	DIA-MS
HYOU1	-2.81994	-2.23015	3.92558e-05	DIA-MS
F5	-0.480868	-0.726596	3.44046e-06	DIA-MS
IGHV3-49	-0.874827	-0.37577	3.06231e-05	DIA-MS
EIF4G3	-1.72727	-2.56415	0.000428071	DIA-MS
PVR	0.74166	-4.87663	0.00742509	DIA-MS
IGHV6-1	-0.650941	0.279345	0.00321197	DIA-MS
IGHV2-26	-0.887986	-2.76785	0.000194888	DIA-MS
CRTAC1	0.673828	-2.98163	3.26569e-05	DIA-MS
GP1BA	1.45562	1.1357	3.86958e-06	DIA-MS
IGKV3D-20	-0.506227	1.66723	0.000905646	DIA-MS
IGKV3D-7	-0.739049	2.67056	8.41616e-05	DIA-MS
PNKP	4.23303	-0.858936	0.00961057	DIA-MS
HLA-A	-1.09586	-1.99252	0.00105566	DIA-MS
KIF5C	-0.968303	3.91537	0.000212853	DIA-MS
A0A0G2JRQ6	2.46353	-2.38145	0.00487712	DIA-MS
GPI	6.42893	-1.67774	0.00988098	DIA-MS
WDR81	0.605256	4.53884	9.64465e-07	DIA-MS
FBLN1	1.30874	-2.30758	0.000335196	DIA-MS
ARHGAP17	-1.88854	0.236196	0.00054852	DIA-MS
LTBP1	0.702968	-4.30005	0.00592492	DIA-MS
ABI3BP	-1.79564	-3.00039	4.18154e-05	DIA-MS
PROC	0.295917	-1.45201	0.0090544	DIA-MS
LTF	-1.49437	0.214395	2.52248e-08	DIA-MS
THBS4	-0.631116	-3.34022	0.000752104	DIA-MS
VCAN	2.13695	5.10991	0.00143908	DIA-MS
APMAP	-0.452144	-2.62706	0.00139889	DIA-MS
CD44	-0.828238	-1.80867	1.8913e-07	DIA-MS
KLKB1	0.533567	0.327013	1.44533e-05	DIA-MS
ISLR	-0.767609	-5.22008	0.00316926	DIA-MS
SIRPA	0.70764	-2.74367	0.00306125	DIA-MS
ALB.1	1.26196	-1.1173	1.6371e-06	DIA-MS
SHBG	-0.554443	-1.44047	0.00344465	DIA-MS
CAMP	-0.827533	-3.18662	0.000545405	DIA-MS
APOC4-APOC2	0.728879	2.01859	0.000992343	DIA-MS
TMEM38A	5.62158	0.329171	2.07533e-10	DIA-MS
C3	-3.87222	2.79834	0.00496476	DIA-MS
MASP2	-0.342906	-1.07425	0.00434178	DIA-MS
QSOX1	-0.604594	-2.2886	0.00330683	DIA-MS
APOL1	0.78808	1.61174	0.000102916	DIA-MS
ATRN	0.384247	-1.34289	0.00396546	DIA-MS
APBA3	0.578747	3.85116	0.00720671	DIA-MS
LDHA	-0.717041	-3.74187	0.000656686	DIA-MS
HPR	-0.688802	-0.231892	0.00206673	DIA-MS
F9	-0.641497	-0.242903	0.00538568	DIA-MS
KNG1	-0.536503	1.06968	0.00968586	DIA-MS
IGF2	0.310568	-0.0908439	0.00753955	DIA-MS
IGLV1-47	-0.75676	2.5229	6.13695e-05	DIA-MS
IGLV2-8	-0.68295	-1.74229	0.00046472	DIA-MS
IGHV3-23	0.672054	-2.15414	0.00913153	DIA-MS
IGHV3-13	-0.698408	-2.25968	0.000823731	DIA-MS
PIGR	-0.576207	-2.12583	0.00873173	DIA-MS
APOA1	0.684245	9.39735	1.42412e-10	DIA-MS
APOA2	0.683903	6.91165	0.000273986	DIA-MS
FGA	1.20012	-0.648495	1.54133e-10	DIA-MS
C1QA	-0.519585	0.328544	0.000833113	DIA-MS
FN1	0.301195	2.6905	0.0104558	DIA-MS
AMBP	-0.346421	5.06805	0.00169205	DIA-MS
ORM1	0.456318	7.46791	0.000563775	DIA-MS
TF	0.453548	8.79284	0.00220331	DIA-MS
ANG	-0.762479	-3.55083	0.0105961	DIA-MS
F11	-0.683333	-1.76671	3.34794e-06	DIA-MS
VTN	0.352577	6.01799	5.33772e-05	DIA-MS
KRT6B	-5.52521	-3.28138	0.00412993	DIA-MS
IGKV3-11	-0.793108	3.58218	2.45193e-05	DIA-MS
IGF1	0.864946	-2.59771	1.2013e-05	DIA-MS
IGKV2-30	-1.26863	-2.53902	0.00137316	DIA-MS
IGKV4-1	0.4508	1.02504	0.000921528	DIA-MS
GSN	1.14553	4.40474	0.000340751	DIA-MS
MMP2	-0.684176	-3.31592	0.00235693	DIA-MS
SRGN	0.770394	-1.1437	0.00601363	DIA-MS
PF4V1	0.80203	0.346014	0.00290558	DIA-MS
HSPA5	-0.411946	-2.84461	0.00107135	DIA-MS
KRT5	-3.18063	-3.70228	0.000641785	DIA-MS
C6	-0.459844	0.375839	0.000295432	DIA-MS
LCP1	0.283706	-2.16977	0.0107804	DIA-MS
HSP90B1	-0.75972	-3.90755	0.00989479	DIA-MS
ITIH2	0.483692	4.53105	3.674e-05	DIA-MS
C4BPB	0.290052	-0.162329	0.00704364	DIA-MS
PROZ	0.585783	-2.26427	0.00959777	DIA-MS
IGHV1-2	0.692986	1.00072	0.0017084	DIA-MS
FBLN1.1	-0.437159	0.367561	7.614e-06	DIA-MS
PRDX2	-0.715252	-3.22295	0.0085512	DIA-MS
MAN1A1	0.909619	-2.9156	0.000103041	DIA-MS
SAA4	0.372449	2.96639	0.00784562	DIA-MS
MASP1	-0.6977	-2.14938	0.00015861	DIA-MS
NKX2-5	1.65607	-3.38861	0.00706507	DIA-MS
PLTP	-0.320664	-0.585877	0.00190661	DIA-MS
INHBC	0.564361	-3.6274	0.001449	DIA-MS
DEFA1	1.49854	-0.545451	3.80054e-09	DIA-MS
LYZ	0.506256	-0.760995	4.5397e-05	DIA-MS
LCN2	2.21956	-3.26877	1.97999e-10	DIA-MS
LGALS3BP	-0.479635	-0.567387	0.00608769	DIA-MS
MMRN1	1.20254	-3.1515	0.000466761	DIA-MS
DAG1	-1.4264	-4.18931	0.00149457	DIA-MS
GALE	2.46373	-1.14053	1.00775e-07	DIA-MS
ITIH4	-0.571789	-2.00796	0.00122886	DIA-MS
FCN2	0.524861	-0.897067	0.000352199	DIA-MS
ECM1	-0.418692	0.00390196	0.0036227	DIA-MS
AOC3	-0.479903	-2.26436	0.0019335	DIA-MS
MED23	1.74344	0.461922	3.27239e-05	DIA-MS
KRT80	5.461	-0.879143	3.74151e-10	DIA-MS
SBSN	-5.44761	-5.47644	0.0101891	DIA-MS
UBR2	-1.62681	2.9704	0.00145492	DIA-MS
LINC02694	0.875504	-1.01179	4.49355e-08	DIA-MS
OR52B4	-3.98191	4.1747	3.19251e-07	DIA-MS
PMFBP1	0.989958	-2.88671	2.64131e-06	DIA-MS
GGH	1.08655	-2.9357	0.000595746	DIA-MS
NEO1	0.414208	4.85932	0.00102544	DIA-MS
MENT	1.42934	-4.57477	0.00100131	DIA-MS
MMRN2	-0.372062	-3.17988	0.00864448	DIA-MS
VTI1B	-0.501149	0.668458	0.00076707	DIA-MS
FETUB	-0.614515	-0.711489	2.22364e-05	DIA-MS
LYVE1	-0.610791	-2.84745	6.11407e-05	DIA-MS
