# Supplementary material for: Integrated analysis of circulating and tissue proteomes reveals that fibronectin 1 is a potential biomarker in papillary thyroid cancer
Source: BMC Cancer. 2023 May 8;23:412. doi: 10.1186/s12885-023-10839-w (PMC10165821; doi:10.1186/s12885-023-10839-w)
Supplement: Supplementary file 4 — Additional file 4: Supplementary Table S4. All Proteins identified in tumor tissues and paired non-cancerous adjacent tissues of papillary thyroid cancer patients by DIA-MS. [file 12885_2023_10839_MOESM4_ESM.xlsx]

## Sheet: Table S4
Supplementary Table S4. All Proteins identified in tumor tissues and paired non-cancerous adjacent tissues of papillary thyroid cancer patients by DIA-MS.
Names	TP21	TP25	TP22	TP26	TP24	TP23	TP20	TP1	TP19	TP5	TP2	TP4	TP3	TP6	TP7	TP8	TP9	TP10	TP12	TP16	TP11	TP14	TP13	TP15	TP17	TP18	TC21	TC25	TC22	TC26	TC24	TC23	TC20	TC1	TC19	TC5	TC2	TC4	TC3	TC6	TC7	TC8	TC9	TC10	TC12	TC16	TC11	TC14	TC13
DNAJC25-GNG10	36640.6	58193	71827.3	73327.4	61602.4	52846.5	74417.6	66907.9	88852.7	153110	63146.6	32183.3	134276	83433.1	63567.7	86206.2	21896.2	77517.3	52350.3	190821	48263.2	168486	76569.2	290370	189855	53344.3	78258.3	199107	83798.8	107313	69658.2	77959.5	100355	102533	39206.8	474237	42261.5	59373.1	108947	61516	53208.1	93247.4	64614.2	35682.1	67379.8	188188	71772.6	123638	118725
HDLBP	38640.9	42961.8	71438.3	184475	59902.7	40267.1	39796	56902.9	68903.7	62824	31942.6	41005.8	42431.8	46242.1	63532.6	113871	34611.5	37837.9	48583.2	34205.6	71484.9	32320.4	90994.2	34181.2	55982	78824.3	149794	46145.6	122092	87462.1	81745.3	95923.5	108030	56702.3	160847	21832.8	57801.7	97463.3	90403.8	65531.6	72536.4	67514.1	124263	31895.9	82860.8	41428.7	80584.8	57625.2	90222.8
CLN5	53643	60314	176931	44932.5	40110.2	64629.5	82218.8	144425	46296.8	18330.7	46754.2	50643.6	27500.3	66891.1	73676.1	19964.2	72719	275199	50134.3	26227.2	50061.2	118444	59211.7	37035.9	35102.8	106713	17985.3	24990.7	29126.2	34003.1	36084.3	54751.1	30905.1	28326.7	128959	11892.8	23188	14621.5	17494	16713.3	50722.4	10660.2	49479.8	118562	48107.3	22554.6	28163.1	38591.1	30092.7
ELOF1	6488.22	4400.69	NA	5257.27	7499	5647.65	7411.65	4442.63	NA	27244.3	33004.7	16996	18379.6	NA	17238.1	25397.3	25232.4	23734.3	17544.6	33747.2	5739.99	35776.8	12148.3	27235.7	18885.3	NA	NA	23200.2	4415.2	9184.19	4997.75	6621.5	7807.64	4712.84	NA	59745.3	NA	5665.49	10937.7	NA	11658.4	18838.4	6271.26	NA	11082.9	24939.7	10731	11574.4	6680.21
YTHDF3	25144.1	16695.4	26729.2	17355.4	18299.4	18702.8	17757.4	16317.6	20138.8	28897.5	NA	NA	22999.4	NA	NA	NA	34357.9	34122.1	42051.3	42751	28964.8	114869	18449.7	42900.4	41550.9	16337.5	15949	28898.4	14782.1	29049.3	17388.8	19421.9	23530.8	17647.1	9959.26	56905	58554.3	49363.7	33900	14838.1	NA	49035	36727.7	28774.6	31215.6	30122	37997.8	23637.6	29374.9
PSMA2	91554.6	94452.9	96058.5	80749.4	95077.5	87972.9	93587	89955.4	96660.6	78436.7	57913.6	75364.8	97675.8	60319.3	236816	48605.9	84842.9	80088	56710.5	76565.8	105445	55318.5	77707.2	49609.6	61369.9	82432	97358.3	69837.2	105024	111046	112448	68303	100004	83770.9	71791.6	47503	92457.6	80471.6	100678	71525.5	65756.8	74661.8	100269	114192	93790.9	93722.1	68833.7	83438.8	88573.1
ELOA	10632	6633.68	11302.9	8213.69	8209.16	9338.87	16028.7	12500.8	10256.4	8624.3	16891.4	13941.8	12975.6	25699.3	24562.3	60516.6	20552.5	21830.6	12355.4	24665.1	7181.54	40521.1	7474.39	27301.3	16839.6	8148.42	6568.87	13961.6	7892.12	9245.93	5891.44	6518.84	11293.5	8312.07	6871.76	28979.3	5454.69	5822.18	5003.97	17887.2	5615.99	29960.6	39107	6940.26	9199.54	10892.4	5850.32	10535.8	11112.1
SLC22A18	NA	NA	NA	35009.5	8247.57	NA	NA	13050.9	NA	8244.24	NA	NA	NA	NA	NA	NA	NA	NA	NA	NA	4654.04	6116.74	12878.7	NA	NA	6754.51	NA	18538.3	29305.6	17839	11512	22770.5	11349.5	19539.9	87102.7	NA	11417.2	24473	15462.2	19230.6	19350.3	13193	54520.7	7795.71	NA	5430.6	20682	19453.8	21970.2
ZSCAN26	NA	NA	NA	NA	NA	NA	NA	NA	NA	NA	NA	NA	NA	NA	NA	NA	NA	NA	NA	10333.3	NA	25163	NA	NA	NA	NA	NA	NA	NA	NA	NA	NA	NA	NA	NA	NA	NA	NA	NA	NA	NA	NA	NA	NA	NA	NA	NA	NA	NA
BAG6	24960.8	32049.6	24365	41082.9	30803.6	32499.9	27942.9	34267	35385.4	43531.3	28745.9	42371.9	27332.7	47180.4	14401.6	93671.1	32178.3	41389.5	34720.9	49651.4	38849.3	57184.3	32469.3	35513.6	40114.7	52023.6	35815.9	37682.4	36401.3	31949.1	28310.6	33616.9	25059.4	31985.1	18423.1	60635.2	29424	41021.1	21710.7	31919.3	19009.6	28240.9	20194	32146.1	37384.9	46242.3	40037.7	35070.1	55667.8
MISP3	NA	19983.2	NA	27965.2	NA	13895.6	NA	NA	NA	NA	NA	31320	NA	NA	NA	NA	NA	25769.1	35781.5	42725.3	NA	43831.4	NA	NA	NA	NA	NA	60937.5	4824.13	25805	26664	20106.9	18009	NA	NA	54933.3	NA	40675.2	NA	32362.4	NA	80411.7	NA	NA	20087.1	NA	25903.5	7950.77	10658.3
VGLL4	NA	NA	NA	NA	NA	NA	NA	NA	NA	NA	NA	NA	NA	NA	NA	NA	NA	17158.7	21613.8	22802.5	NA	37296.2	NA	23161.2	12204.4	NA	NA	23690.8	NA	12690.8	NA	NA	12916.2	NA	NA	8985.57	NA	NA	NA	NA	NA	NA	NA	NA	NA	11385.6	11618.7	8656.87	NA
DMD	11297.3	18871.1	23778.8	35272.9	16763.2	18362.7	20031.2	2710.86	16824	NA	14779.3	25179.1	NA	37766.9	16246.4	27290.3	NA	25818.9	28270.1	28706.9	17688.7	48071.3	9342.63	51960.3	25855.7	20048.7	11706	41744	24720.6	32743	18209.4	15520	11432.2	2397.83	19865.7	21681.1	NA	20219.3	3204.02	12057.4	5222.29	20729.9	26457.1	22872.5	24987.4	19075.7	40010.8	13701.3	24718.1
IGLV8-61	NA	NA	NA	NA	NA	NA	NA	NA	NA	NA	NA	NA	NA	NA	19667.5	NA	NA	121801	24368.8	23697	43576.1	67963.8	NA	NA	NA	NA	NA	44720.1	NA	27761.2	NA	42674.8	NA	NA	NA	NA	NA	NA	NA	NA	69465.6	NA	NA	NA	46951.6	21465.5	17577.6	64220.4	33973
IGLV7-46	NA	NA	NA	NA	NA	NA	NA	NA	NA	17918.3	NA	NA	23479.4	NA	138691	115132	67941.8	147929	68474.6	83257.9	101100	45255.3	5998.1	98518	48021.8	NA	NA	67378.5	NA	51721.3	NA	47462.4	5327.91	NA	NA	NA	23461	17879.4	22248.3	NA	226893	75465.4	137066	32780.8	60932.2	70661.1	36302.8	101006	104196
IGLV2-18	NA	NA	NA	NA	18731.6	48802.7	32000.9	NA	NA	NA	NA	NA	NA	NA	NA	NA	NA	NA	NA	NA	413239	NA	14341.3	35399.6	NA	29187.9	NA	NA	NA	NA	NA	NA	NA	NA	NA	NA	NA	NA	NA	NA	NA	NA	NA	NA	NA	NA	NA	NA	60583.5
IGLV3-10	NA	11523.1	31053.5	17623.6	23265.2	NA	NA	18731.9	17911.3	53124.4	26776	NA	21401.4	NA	NA	NA	38146.3	NA	45587.7	51624.3	34556.7	NA	NA	144845	105472	29727.2	NA	NA	NA	NA	11032.2	NA	NA	37917.1	NA	89506.6	28651.7	11024.6	20431.4	52432.1	72640.1	NA	NA	NA	54416.1	43552.4	25486.6	25710.7	44304.1
IGLV3-9	NA	15224.7	36425.7	4309.87	23159.3	31023.8	NA	35690.1	21133.3	24132.9	NA	NA	36938.8	NA	55026.6	NA	54533.8	NA	85731.3	NA	65835	NA	58616.6	NA	51793.3	22386.8	11606.4	33542.6	16403.9	14415.8	16632.8	29487.3	7663.76	42881.1	NA	25822.4	21336.7	12828	34112.4	NA	100774	NA	NA	NA	41879.5	NA	NA	59491.4	172977
IGHV4-4	NA	NA	NA	NA	NA	20329.6	NA	NA	NA	6919.3	NA	NA	31934	NA	NA	NA	NA	NA	NA	NA	NA	NA	32071.3	NA	NA	NA	NA	NA	NA	NA	NA	NA	NA	NA	NA	NA	NA	NA	34660.3	NA	NA	NA	NA	NA	NA	NA	NA	31207.9	112724
IGKV2D-24	26309.7	25592.9	35099.4	6761.33	20861.2	32526	12538.3	17371	22769.8	32989	36399.7	41892.5	26943	38084.2	31181.2	26938.9	32692.6	39817.3	32674	13058.5	28399	24915	24863.1	26108.3	6058.95	37178.4	13877	11971.4	16767.5	9695.28	14481.3	19513.3	10483	19931	NA	10356	19125.5	32417.5	15467.3	25607.5	28893	18630.9	NA	NA	27414.5	15369.3	13850	72494.9	21421.4
IGKV1-27	22203.1	5780.81	10539.2	NA	18659	9272.14	17736.6	24922.6	12169.4	19652.6	NA	NA	34315	NA	34060.6	NA	22768.8	16140.4	10772.7	4308.04	10715	NA	13799.2	37293.9	NA	NA	7638.15	9317.02	NA	4114.11	11833.9	5305.49	NA	22242.8	NA	NA	33685	16361.5	32423	NA	16039	80156.5	NA	NA	130346	14861.1	7074.54	25918.9	47392.2
EPPK1	14223.2	13763.5	14151.6	11632.3	13076.2	9775.92	10706.5	24045.2	13818	2881.02	4504.92	7987.78	11410.2	NA	3129.34	NA	NA	8581.77	8530.77	NA	10707.2	NA	NA	29780.9	2366.96	1708.01	31156.3	15070.9	66484.8	18590.6	38362.9	22082.8	37198.3	62645.3	33979	12142.4	6936.41	44893.7	8992.39	18860.6	8791.78	18669.5	12736.8	13709.8	16323.2	1568.85	46660.3	12114.4	5449.03
SRGAP2	NA	NA	NA	NA	NA	NA	NA	NA	NA	NA	NA	NA	NA	NA	NA	NA	NA	NA	NA	NA	NA	NA	NA	NA	NA	NA	NA	8734.49	8790.91	6431.84	NA	NA	7196.84	NA	NA	NA	NA	NA	NA	NA	NA	NA	NA	NA	NA	NA	NA	6130.16	6092.05
PDE4DIP	NA	NA	NA	NA	NA	NA	NA	NA	NA	NA	NA	NA	NA	NA	NA	NA	NA	NA	NA	NA	NA	NA	NA	NA	NA	NA	NA	7022.88	NA	NA	NA	NA	NA	NA	NA	NA	NA	NA	NA	NA	NA	NA	NA	NA	NA	NA	NA	NA	NA
TNPO2	9420.57	9176.39	9162.6	13738	7334.93	8251.42	8430.3	5939.59	8801.9	15556.4	NA	9016.78	5280.74	605.188	2644.55	NA	5883.84	NA	5712.37	11927	7707.57	NA	9110.97	NA	NA	12111	13194.6	5315.23	12024.6	8719.56	9334.61	9405.79	8792.12	20082.2	7794.68	NA	15873.9	14507.5	13090.7	6048.45	9647.54	5379.9	9335.63	6550.8	14866.3	9487.83	8481.75	8403.09	11211.2
NOSIP	NA	11010.2	NA	16034.1	NA	10037.9	NA	NA	NA	28370.3	NA	NA	18448.3	NA	4712.8	NA	8814.84	NA	9858.13	16346.5	10016.2	20197.8	12672.2	NA	NA	11860.9	15416.5	14169	13097.7	17804.2	13562.3	16770.3	14307	22931.2	12242.5	51263.7	20063	34571.8	22686	22596.4	9452.13	30224.7	54829.2	NA	19525.9	13467.3	16952.4	18677.7	11050
IGHV3OR16-12	65960.9	70293	36902.7	12959.5	38327.2	60606.8	73745.4	52413.3	50233.7	46703.2	54453.1	49162.5	70052.1	NA	152602	37997.2	81397.1	18189.8	29208.9	22512.2	19079.4	34710.4	56873.4	41292.9	23505.7	61888	19657.9	31873.6	20334.9	18839.2	20635.8	22474.9	17861.5	60187	75231.1	NA	75063	38935	64002.8	52290.6	214063	44918.2	61798.4	21105.9	NA	37451.9	19640.7	49055.2	84405.3
IGHV1OR15-1	129629	142476	370386	51394	220409	133670	33914.5	243351	186472	195410	150141	104527	673625	140144	84192	193232	112529	136476	194704	107796	199563	26186.9	66174.5	63470.4	188651	153269	84180.2	122559	174652	87376.8	111910	89095.1	38877.9	308616	137565	54304.9	202164	121891	512164	111519	109409	163748	52070.6	24875.1	115062	155194	182742	70059.1	171053
PCDHA4	NA	NA	NA	NA	NA	NA	NA	NA	NA	NA	NA	NA	NA	NA	NA	NA	NA	16760.9	NA	NA	NA	NA	NA	NA	NA	NA	NA	NA	NA	NA	NA	NA	NA	NA	NA	NA	NA	NA	NA	NA	NA	NA	NA	NA	NA	NA	NA	9364.36	NA
TXNRD1	30469.9	33809.8	46693.7	49203	42173.8	34203.3	50410	51500.2	44084.7	59086.9	50522.4	66808	77003.9	45285.3	34901.1	18840.5	49971	34047.8	47499.4	34885.6	58430	30138.7	38713.2	36768.2	20733.7	42088.1	25012.5	19605.1	23738.2	43987.6	39574.1	34345.2	31279.9	45887.1	20589	3013.65	43752.5	35611	50533.3	31845.4	43670.6	17989.7	17543.9	40901.7	35049.9	37718.5	30680.8	44138.7	29954.4
CPB2	17888.6	12506.5	25419.5	10315.6	13555.3	14824	13573.5	39061.5	16249	18599.2	84780.7	110452	22143.2	NA	92477.9	NA	92911.6	30224.2	33930	14988.9	15670.3	239026	18242.7	20092.5	26141.5	22204.7	14318.6	22915.9	14262.3	12367.8	8262.16	20271.8	11422.9	28162.1	115.314	367.802	11236.2	8760.93	15128.8	3000.77	5740.72	26058.7	NA	23324	20291.2	28649.9	20994.6	23332.5	28109.6
PMF1-BGLAP	NA	1852.58	NA	2812.49	NA	NA	4474.39	NA	NA	2430.39	NA	NA	NA	NA	NA	NA	NA	NA	NA	3294.03	NA	NA	NA	NA	1783.01	NA	5873.97	11123	6794.16	5371.09	5154.49	NA	NA	NA	NA	9577.79	NA	NA	NA	NA	NA	NA	NA	NA	NA	7104.99	7882.55	NA	4828.9
GPX4	56609.1	46147.2	51277.5	70189.4	65267.9	55275	59782.8	37892.8	41751.3	46016.6	38998.7	48777.4	55155.1	40412.8	20688.1	10365.6	58569.5	24068.2	28744.1	29334.2	34111.2	34475.1	30363.4	21378.8	11863.2	37202.6	66678.3	33984	70478.7	45866.6	45270.3	52135.3	66284.6	57927.4	63756.1	NA	47680.1	57894.3	47457.8	33025.7	32605	23184.5	36802.1	49265.9	73817	34917	33259.7	45935.7	61539.4
C12orf45	NA	NA	NA	NA	NA	13370.1	NA	NA	NA	NA	NA	NA	NA	NA	NA	NA	36433.4	50683.8	25350.5	29840.8	NA	31428.5	NA	30038.1	22199.3	NA	NA	15754.1	7131.41	14787	NA	NA	13654.3	NA	NA	NA	NA	NA	NA	NA	NA	NA	NA	NA	NA	17795.5	7246.52	NA	8017.99
RCC1L	NA	NA	NA	NA	NA	NA	NA	NA	NA	NA	NA	NA	NA	NA	NA	NA	NA	NA	NA	NA	NA	NA	NA	NA	NA	NA	NA	NA	NA	NA	NA	NA	NA	NA	NA	NA	NA	14734.8	NA	NA	NA	NA	NA	NA	NA	NA	NA	NA	5582.87
HMOX2	10102.9	10342.6	11272.8	19859.3	9919.91	10534.5	10968.2	10233.8	8421.47	20057.8	6332.86	11571.7	14271.9	3503.54	21305.7	15599.5	9117.75	9368.55	11064.4	11935.6	8814.08	26537.1	12822	12377.9	11108.7	7748.54	12872.1	37108	21872.4	16990.9	13182.5	26097.8	11145.4	13531.8	27366.3	50641.1	9485.19	16433	14206.6	10085.4	16016.3	19120.7	19018.6	15981.5	16790.9	20269.7	15858.5	15414	22381.9
EIF2B4	8910.91	8648.06	4745.05	10306.8	8647.46	9978.97	12181.6	NA	11855.9	NA	11360	NA	NA	NA	8440.5	NA	12286.5	11409.6	8611.34	19212.7	NA	23099.5	9418.89	13373.4	15738.3	7218.27	8626.95	9564.04	9335.32	10203.2	8786.61	9561.9	13360	NA	13951.7	27809.7	NA	8999.54	7431.24	NA	5352.05	23742.3	NA	3447.83	NA	9940.71	6688.25	12081.6	10028.7
COL1A2	7341476	8548055	4650652	10860812	7.53925e+06	3705281	10116736	19956640	11802828	5.61331e+06	31070218	12947754	10271538	27941340	29840068	43453736	14549898	16653126	11367759	19678664	3661936	18066146	8031581	87355408	28735840	6585218	20796648	5.5543e+06	8563043	8715580	7.67991e+06	4.66748e+06	19384958	13102576	22687346	63948280	10808385	15147286	7217166	15772149	14064425	26846092	15916958	9720681	4.1424e+06	16226870	11912704	17664652	15458196
PTPRJ	21785.3	24574	32567.5	8275.67	31283.2	27008.6	29349.3	68510.8	27776	35528.8	155325	76796.3	38124.1	87517.6	91134.7	132858	81009	157850	25124.6	38518.7	21318.1	140994	42045.4	54813.4	46806.1	28831.7	10933.6	33774.3	10783.5	8327.14	NA	19050.9	13172.2	14857.4	3236.13	113897	22110.8	10383.5	27192.7	38350.1	20484.7	33534.6	NA	15772.9	25056.1	29516.2	18800.2	28589.3	18785.4
OSBPL2	NA	NA	NA	9633.42	NA	NA	NA	NA	NA	7625.46	NA	NA	7731.15	NA	NA	NA	NA	NA	NA	NA	NA	NA	NA	NA	NA	NA	7462.59	NA	9349.68	NA	NA	NA	NA	7041.11	NA	NA	NA	7090.9	NA	NA	NA	NA	NA	NA	5700.53	NA	NA	NA	6323.03
PYCR2	NA	NA	NA	NA	NA	NA	NA	NA	NA	NA	NA	NA	NA	NA	NA	NA	NA	NA	NA	NA	NA	NA	NA	NA	NA	NA	NA	NA	NA	NA	NA	NA	NA	NA	NA	NA	NA	NA	12084	NA	NA	NA	NA	NA	NA	NA	NA	NA	NA
ERGIC2	NA	33618.4	NA	14292.5	NA	45930.6	NA	NA	NA	5690.33	NA	NA	NA	NA	NA	NA	NA	NA	NA	NA	NA	NA	37349.7	NA	NA	NA	7368.18	3189.86	9767.75	7778.21	65069.3	24169.2	18684	25005.8	10193.9	NA	13735.2	6132.53	11110.2	NA	NA	NA	NA	NA	69011.2	2421.03	17846.5	8581.5	9731.17
TUBGCP3	NA	NA	NA	NA	NA	NA	NA	NA	NA	NA	NA	NA	NA	NA	NA	NA	NA	NA	NA	NA	NA	NA	NA	NA	NA	NA	NA	NA	5281.93	NA	NA	NA	NA	NA	NA	NA	NA	NA	NA	NA	NA	NA	NA	NA	NA	NA	NA	NA	NA
MICOS10	NA	NA	NA	NA	NA	NA	NA	NA	NA	11613.9	NA	NA	NA	NA	NA	NA	NA	NA	NA	NA	NA	NA	NA	NA	NA	NA	NA	NA	NA	15996.8	NA	15887.5	NA	29066.5	5140.39	13770	16853.2	NA	15933.6	NA	19143.3	NA	NA	NA	NA	NA	8026.64	11569.8	33106.8
GYPA	45383	62456.4	117078	4975.1	29443.4	48098.8	109190	215245	53681.3	17840.6	426625	255173	48099.1	161009	320524	261903	994588	183400	61200.7	112040	42132.4	335567	25817.5	460841	596886	45792.8	39099.8	17419	4475.89	7688.03	10821.4	23257.7	40072	22309.2	28321.1	112329	26843.9	28153.1	17657.3	42432.1	60268.5	106614	71314.5	32821.9	26145.1	50832.8	24620.2	80257.9	7424.54
MAGT1	NA	NA	52410.3	26965.9	NA	NA	NA	8132.82	NA	28310.7	NA	NA	12728.4	4183.68	NA	NA	21252.7	NA	42686.9	NA	6502.47	149435	12252.4	NA	268936	9895	35748.3	18709.4	20915.7	27081.6	10154.4	25253.4	19216	20084.1	39045.7	NA	10857.1	35493.8	23489.3	22625.4	16381.5	NA	43730.4	3806.62	125799	58090.3	59886.3	70857.2	55676.4
POLA1	830496	653573	697610	959073	804445	750557	789490	740156	707417	1.11905e+06	965309	1.16436e+06	1.00953e+06	1.37963e+06	922490	1.08227e+06	1.23523e+06	483063	812964	549315	930375	474280	863555	943092	1.05997e+06	920402	752113	388346	837087	790514	855800	687704	623167	691529	2.01512e+06	546264	775359	1.07336e+06	1.03745e+06	1.8168e+06	1.00289e+06	2.09092e+06	2262206	840987	1.12948e+06	657430	705710	693373	549278
VPS45	18884.4	12048.4	28203.1	13539.8	30388.7	13641.6	28039	11190.7	11239.4	11526.9	NA	2503.08	11808	NA	NA	NA	11622.4	8134.65	17403.7	8749.78	10614	10357.3	24226.2	4577.65	7301.96	21211.5	24812.9	12060.6	26051.3	10982.4	15946.6	13664.1	14542	21352.8	1.42666	NA	12144.5	10750.3	8410.81	922.522	NA	NA	NA	26536.7	30440.3	6758.12	16827.7	33857.2	13321.6
NHS	NA	NA	NA	NA	NA	NA	NA	NA	NA	NA	NA	NA	NA	NA	NA	NA	NA	NA	NA	2006.43	NA	NA	NA	NA	NA	NA	NA	351.401	NA	NA	NA	NA	NA	NA	NA	NA	NA	NA	NA	NA	NA	NA	NA	NA	NA	NA	NA	NA	NA
CTNNBL1	39182	29321.9	27873.4	28205.1	32059.9	38702.5	35836.8	15563.7	26852.5	40348.4	39905.4	15377.9	33041.1	NA	NA	60344.1	24712.4	12494	30584.9	26581.1	32474.3	74241.6	28686.6	45783.7	19374.1	25442.1	38099.2	37641	45929.6	30986.3	30226.2	34635.9	32148	27869.1	9217.91	42488.8	24006.9	39498.8	28252.9	20475.9	19354.5	39130.7	57780.6	30082.1	37786.2	27605.8	37545.7	30695.4	22581.6
SPCS2	36229.7	20524.9	53293.6	53483.6	32483.8	21401.7	54432.3	24667.7	26306.1	64111.4	44724.9	26427	35226.8	25176.2	1636.72	6.10018	19470.8	17239.6	24538.2	25857.7	27497.3	21357.7	52981.8	12423.5	10130.2	31973.9	35810.8	14793.1	49730.2	34724.2	28362.2	47308.8	25478.8	28727.1	51305.3	11580.4	34885.7	56341.3	71752.3	27312.3	27062.9	23162	41378.4	39833.4	40223.3	41816.5	40281.3	44863.3	54838.3
OSTC	58636.3	47108.5	27847.2	87518.1	45232.4	41398.3	38918.5	69159.1	61704.5	132251	46026.1	54106	85380.3	57217.2	10957.5	15815.7	51653.9	NA	38804.9	20689.4	33256	NA	54709.2	NA	21214	25859.6	86524.4	66275.1	125271	81962.1	55125.2	90691.4	64124.6	105487	26095.8	NA	80150.7	160870	113816	95931.7	47763.2	32848.5	69431.6	55724.1	82245.5	19312	76765.5	63106.5	94309.9
ASRGL1	NA	NA	NA	11836	10075.1	36944.2	NA	NA	27882.2	NA	NA	NA	NA	NA	NA	NA	NA	24772	16199.4	25253.8	NA	24307.2	20430.2	43177	29449.8	15062.2	12712.9	16642.5	6979.11	18465.3	9565.46	18361.3	25870.7	NA	NA	NA	NA	NA	NA	NA	NA	NA	NA	NA	NA	22832.6	14465.7	NA	26642.2
TPSB2	174953	111525	200306	57242.3	379924	162821	73709.6	188153	124368	27514.9	30450.6	26036.6	214685	128124	47116.4	341273	51957.6	41242.9	23696.4	100768	22277.4	123254	44946.4	200932	116690	155885	348007	88049.4	170848	68932.1	178994	118134	122488	529776	212581	49131	38016.4	164853	43874.1	118279	83877.6	92254.6	29914.5	98518	45849.6	94215.7	27699.1	323150	153299
LIME1	NA	NA	NA	NA	NA	NA	NA	NA	NA	NA	NA	NA	NA	NA	NA	NA	NA	NA	NA	NA	NA	NA	NA	NA	NA	NA	NA	NA	NA	NA	NA	NA	NA	NA	NA	NA	NA	NA	17529.6	NA	NA	NA	NA	NA	NA	33609.3	NA	NA	NA
HNRNPDL	233285	236501	172127	213694	215119	216912	283854	204666	246250	432724	230487	334967	239751	305869	429210	730535	175610	358437	282190	474899	244751	460606	232474	569507	417163	250015	195584	577387	266528	292459	235900	237254	333639	202264	485369	1.39838e+06	288191	362120	318992	331530	304810	679242	550074	223619	287961	323977	345715	242691	301642
SLIRP	12394.6	35159.6	12336.6	33351.2	13757.3	17299.8	19475.8	6975.49	24465.5	24043.5	NA	NA	30577.3	NA	NA	NA	NA	30563	21360	51814.4	17741.8	36961.6	32737.2	NA	40114.1	19485.7	23491.1	51005.7	15892	22576.9	25316.8	20761.2	33813.8	35814.7	237403	91353.1	47438.2	NA	31541.8	13912.8	34347.6	NA	NA	29486.9	NA	54190.5	29225.6	72214.6	79320.4
GPX1	76274.6	96426.2	84716.8	84179.1	104329	95377.5	94316.3	82848.1	115752	121739	70980	85927.7	176431	79936.7	71718.4	64732.9	88797.6	53919.5	64102.2	107809	81693.9	39989.1	103500	75605.3	58128.8	71088.4	157264	87033.5	151264	115398	127384	150427	208412	173852	313179	101469	193637	141444	148012	112367	138246	71203.4	150215	86933.3	109074	107775	86729.1	111750	239158
MYEF2	NA	NA	NA	NA	NA	NA	NA	NA	NA	NA	NA	NA	NA	NA	NA	NA	NA	NA	NA	NA	NA	NA	NA	NA	NA	NA	NA	10906	12612.9	7124.91	NA	NA	8638.96	NA	NA	NA	NA	10190.7	NA	NA	NA	NA	NA	NA	NA	NA	7430.05	NA	10261.6
EIF5B	22711.4	28879.6	34248.7	29181.5	30462	26988.3	36467.4	26020.8	30996.5	48027.6	69010.6	38655.8	62123.8	42547.7	75286.1	132968	65159.5	44927	37064.8	55748.9	24586.7	57993	33808.6	72102.3	50184	23665.4	34853.6	53323.5	30163.2	34768.1	18391.4	29987.6	37909.6	26931.1	92150.5	137298	40391.7	74219.8	51086.9	34445.8	53089.8	208478	92453.6	24718.7	21504	43690.3	29420.7	40568.8	40559.8
IKBKG	3803.35	NA	NA	13723.7	17062.2	4223.34	16812.9	NA	16233.7	28044.6	10158.4	NA	3601.35	NA	19811.7	24609	NA	25901.9	13362.7	33410.1	13458.3	53224.5	10657.9	31481.4	35426.8	NA	10580.7	43098.1	14183.7	18330.6	16707.5	13792.8	17197.1	26201.3	21539.3	72911.5	12035.4	14153	9313.01	NA	NA	24940.2	17475.8	19039.9	16410.9	26546.9	10595.3	17283.8	27694
ARL15	NA	8319.87	9193.12	NA	NA	6944.83	NA	NA	NA	2173.41	NA	NA	NA	NA	NA	NA	NA	NA	5165.58	NA	NA	2477.12	NA	NA	NA	NA	9180.8	8365.98	11891.4	7017.9	9970.14	7837.96	7723.24	NA	2125.45	NA	5222.37	5728.26	5524.87	4284.22	NA	NA	NA	NA	NA	6584.5	9345.57	3900.95	6944.04
APOOL	5729.92	26593.1	22094.8	27907	38792.3	28545.4	34298.7	113568	16163.7	25992.3	129787	88544.5	83234.2	NA	NA	NA	77166.7	24162.4	10108.4	30038.6	21793.9	92209	23463.3	NA	36724.3	12825.7	21343.2	29250	13700.4	12358.9	28381.4	35297.7	41780.2	30461.2	29411.6	83718.9	30024.5	27747.4	6515.69	104002	30542.9	4690.24	80511.3	1655.69	15298.4	16350.1	37123.4	47150.4	39457.8
A0A087WV05	41022.5	34900.1	29599	50678.8	34952.2	34087.2	43063.7	42122.8	33419.3	41032.2	110538	81530.9	33267.1	66922.5	117349	229562	99539	104030	48119.3	68826.4	34885.6	92531.5	33417.5	84262.4	72513.6	27299.2	22701.8	110056	30518.2	55533.4	28734.5	34674.9	30481	19857.3	66359.1	149584	31544.1	35678.3	33309.7	40842	37569.5	183536	111834	16429.1	43676.8	59161.7	42515.9	28212.2	39493.9
FGFR1OP	NA	NA	NA	NA	NA	NA	NA	NA	NA	41885.9	NA	NA	NA	NA	NA	NA	NA	NA	NA	NA	NA	NA	NA	NA	NA	NA	NA	36141.6	17898.9	NA	NA	NA	19384.2	NA	NA	37533.1	NA	NA	NA	NA	NA	NA	NA	NA	NA	33372.9	NA	NA	25210.2
ZMYND8	NA	931.211	NA	1199.55	NA	710.176	NA	NA	NA	NA	NA	NA	NA	NA	NA	NA	NA	1769.32	NA	41227.9	NA	4491.65	NA	NA	NA	NA	3665.92	8439.82	4677.88	1858.83	NA	1978.56	1993.2	NA	NA	21912.8	6892.47	12840.6	12261.7	NA	NA	NA	8322.2	NA	NA	NA	3456.33	1440.42	2082.85
SELENOT	4132.65	5868.02	5185.13	21794	5135.35	10038.6	3215.8	NA	7348.28	25921.2	NA	NA	18525.1	NA	NA	NA	NA	NA	5027.97	NA	3459.09	NA	6103.08	NA	NA	3876.63	22622.4	9930.36	23151.5	12450.7	8366.64	23396.9	13984	16484.7	14840.1	NA	NA	21503.8	NA	NA	947.813	NA	NA	3793.42	14606.3	3063.93	18718.8	4471.48	22837.3
TEX2	NA	NA	NA	NA	NA	NA	NA	NA	NA	NA	15911.4	6133.13	NA	NA	NA	13569.8	NA	NA	5141.78	13979.9	NA	12420	NA	NA	8273.22	NA	NA	7002.4	NA	4731.2	NA	2755.92	3882.04	NA	NA	7783.49	NA	NA	NA	NA	NA	7962.91	NA	NA	NA	5912.98	NA	NA	6660.81
ITSN2	NA	NA	NA	NA	NA	NA	NA	NA	NA	13212.9	NA	NA	NA	NA	NA	NA	NA	NA	NA	NA	5613.07	NA	NA	NA	NA	NA	NA	13248.3	12718.6	14991.4	NA	12224.1	11029	NA	NA	NA	NA	NA	NA	NA	NA	NA	NA	NA	NA	NA	13743.3	NA	16374.9
COG1	NA	NA	NA	8141.15	NA	NA	NA	NA	NA	NA	NA	NA	NA	NA	NA	NA	NA	NA	NA	NA	NA	NA	NA	NA	NA	NA	NA	NA	7581.67	NA	NA	NA	NA	NA	NA	NA	NA	NA	NA	NA	NA	NA	NA	NA	NA	NA	NA	NA	NA
TMC4	NA	9422.44	8874.74	27649.3	NA	NA	5771.95	NA	10350	7189.82	NA	NA	4581.3	NA	NA	NA	9369.44	12383.2	10096.8	18506	9717.44	22329.6	10795.9	NA	20502.9	8653.93	19091	15244.5	21482.3	31611.7	12899.9	19748.5	19167.4	3658.03	NA	13258.4	7395.37	22681.2	7482.75	9715.15	4452.85	6993.38	11461.8	NA	35782.7	17296.7	20629.6	8483.06	20384.2
MTHFD1L	NA	NA	NA	NA	NA	NA	NA	NA	NA	NA	NA	NA	NA	NA	NA	NA	NA	NA	NA	NA	NA	NA	NA	NA	NA	NA	19690.3	NA	31619	26715.5	NA	8373.29	NA	9776.84	NA	NA	89412.7	NA	NA	NA	NA	NA	NA	NA	NA	NA	7159.49	NA	91865.8
SMTN	NA	NA	NA	NA	NA	NA	NA	NA	NA	NA	NA	NA	NA	NA	NA	NA	NA	8388	NA	14157.5	NA	7268.72	NA	24935	16718.8	3044.97	NA	4444.75	NA	3390.44	NA	NA	NA	4089.57	NA	NA	NA	NA	NA	NA	NA	NA	NA	NA	641.333	4270.57	NA	2006.49	NA
PHF23	NA	NA	NA	NA	NA	NA	NA	NA	NA	10701.5	NA	14798	4668.15	5118.59	NA	NA	NA	NA	NA	NA	NA	48388.7	NA	NA	NA	NA	NA	NA	NA	NA	NA	NA	NA	1612.6	NA	43294.4	NA	NA	9479	6400.78	NA	NA	NA	NA	NA	NA	NA	NA	NA
CLTC	116622	137308	183199	292486	163837	141747	94610.2	128530	171466	212444	59706.5	76305	97583	74352.9	53915.5	98973.7	90672.9	39783.4	76255.8	38180.1	108965	37236.3	118841	37573.8	39870.4	98839.3	425133	139964	413549	176825	244665	295614	233874	268747	314779	185105	119622	280859	147033	157219	116043	114472	242419	113712	105647	47275.9	194393	137352	225970
SRCIN1	768291	594352	585014	562260	980039	607966	513147	NA	560359	119907	NA	NA	NA	5057.11	325172	796227	489562	469790	598321	626965	972016	1.02581e+06	946618	446088	175074	333326	133218	926810	745896	546412	459925	1.16151e+06	1113511	103293	504543	NA	213381	NA	NA	NA	387693	469305	572687	305079	562956	562533	681690	557698	495509
TGM5	NA	NA	NA	7651.01	NA	NA	NA	NA	NA	NA	NA	15432.1	NA	NA	NA	NA	NA	NA	NA	NA	NA	NA	NA	NA	NA	NA	NA	NA	NA	NA	NA	NA	NA	35418.7	NA	NA	22185.7	NA	NA	NA	NA	NA	NA	NA	NA	NA	NA	NA	NA
MPP2	NA	NA	NA	7864.71	NA	NA	NA	NA	NA	NA	NA	NA	NA	NA	NA	NA	NA	NA	NA	NA	NA	NA	NA	NA	NA	NA	NA	NA	332.397	3819.56	NA	NA	NA	NA	NA	NA	NA	NA	NA	NA	NA	NA	NA	NA	NA	NA	NA	NA	NA
RFC2	NA	NA	NA	15119.7	NA	NA	NA	NA	NA	NA	NA	NA	NA	NA	NA	NA	NA	NA	NA	NA	NA	NA	NA	NA	NA	NA	10592.5	NA	10678.5	6806.51	9757.13	12030.2	15279.7	NA	NA	NA	NA	NA	NA	NA	NA	NA	NA	NA	NA	NA	NA	NA	NA
POLR2E	17958.8	17100.2	19304.5	20582.2	16461.9	18068.3	17294	21593.3	16559.6	28620.1	NA	NA	10407.2	NA	NA	NA	NA	NA	12677.4	15306.6	23276	NA	16802.6	NA	NA	16683.6	28677.1	20099.5	30794	18885.8	22415.5	24493.1	17871.5	24752.6	55313.8	NA	21362.6	38551.4	17177.9	29055.1	24277.9	NA	NA	31584.8	21259.9	16235.1	24642.9	16577.5	18564.1
UBE2D1	11595.3	NA	NA	NA	NA	13811.4	8909.43	NA	10522.7	14303.5	NA	10155.9	15485.8	NA	NA	NA	NA	7458.62	15373.2	10859.6	11877.9	NA	NA	NA	3189.43	13308.6	17826.3	NA	13474	11556.1	23698.4	NA	11320.1	9856.47	19796.5	NA	13872.4	15021.4	18157.1	NA	NA	NA	2.45387	NA	21530.9	9852.91	10342	7799.21	11422.5
TTC28	NA	1757.18	1106.24	1161.99	953.484	677.631	NA	NA	NA	NA	NA	NA	NA	NA	NA	NA	NA	2858.9	3057.36	4172.45	491.24	NA	1871.08	1875.57	3071.58	1123.92	NA	1513.45	1250.5	1576.49	1349.11	1374.35	7782.55	NA	1196.98	NA	NA	NA	NA	NA	NA	951.932	NA	NA	NA	NA	969.096	1294.18	2000.55
ALOX5AP	NA	4784.09	NA	1322.16	NA	11486.4	3299.13	NA	3148.11	29821.4	1101.75	NA	34687.3	NA	NA	1268.04	2091.97	NA	1089.07	NA	NA	2744.69	2503.97	NA	NA	3271.91	18511.8	1210.14	6671.6	2525.45	3185.55	8389.13	11486.3	51003.4	NA	NA	5060.8	12401.8	109115	NA	NA	1949.57	NA	4972.81	NA	2047.71	4478.89	1842.21	20796.2
SH3GLB1	15405.1	22644.5	21982.6	25648.2	28694.9	21674	26496.8	8862.53	19198.7	18543.5	NA	NA	17925	NA	NA	NA	1.15055e+06	2301.35	11380.7	11538.8	15003.8	NA	12235.2	22333.4	9945.84	12672.1	35494.1	25213.5	473501	23004.6	25643.6	33459.7	21753.2	30501.9	21765.7	18930.6	20869.2	21867.8	27316.5	11479	16432.6	1125.34	NA	22563.1	22968.6	15463	18214.9	9613.18	19251.3
AATF	16225.1	27527.6	NA	NA	27690.5	15553.9	NA	NA	NA	NA	NA	NA	NA	NA	NA	65214.6	NA	30043.6	NA	40161.2	NA	47594.3	29593.2	38177.7	46054	20356.7	17118.8	32437.3	NA	NA	25255.9	NA	NA	NA	74585	NA	NA	NA	NA	NA	20665.5	51135.9	36055	14887	NA	33573.5	23327.5	33582.2	31309.2
ITIH3	17730.3	8627.66	21525.6	7890.4	4260.35	11159.8	16945.5	12313.9	15962.4	9295.19	NA	13869.6	7151.09	NA	NA	NA	19781.7	41796.5	12232.1	9985.15	14849.6	21921.8	11640.3	143294	32624.5	17034.8	45113.8	11386.2	35731.8	17969	1936.16	11990	24466.7	29394.5	80589.3	106845	8646.51	8965.53	17765.1	32781.3	7435.69	29829.7	27053.4	18453.3	21007.7	11275.6	35748.7	17287.7	23465.2
ABCB7	NA	NA	NA	NA	NA	NA	NA	NA	NA	NA	NA	NA	NA	NA	NA	NA	NA	NA	NA	NA	NA	NA	NA	NA	NA	NA	NA	NA	NA	NA	NA	NA	NA	31866.3	54291.1	NA	25017	20487.3	22924.1	NA	NA	NA	NA	NA	NA	NA	NA	18003.8	79447
NCAM1	32338.4	37268.6	21624.1	31548.4	27941.5	20093.6	35133.2	22225.9	26746.3	10891.8	36192.5	34215.5	26138.7	41154.2	60076.5	51568.6	14288.4	24759.7	25060.7	19486.4	25707.7	43510.4	29163.7	33464.3	28931.5	21639.1	3602.84	4655.23	4116.95	11638.7	21810.1	14554.9	14435.2	21922.9	21850.6	15515.1	11074.5	2907.27	11766.2	24161.5	18950.5	9702.27	7493.79	15989.9	16956.6	19690.8	13427.9	11577.9	12270.6
SELENOM	72361.1	78443.6	117132	99115.6	127879	74382.2	69835.6	188407	86614.2	150949	340519	264726	170281	180147	183834	294898	415017	295187	163606	365356	112258	498585	142039	309301	237030	87572	53073	155648	46303.8	94731.8	81501.5	85076.4	128293	82983	31763.4	369160	81204	78364.2	115601	66405.5	96906.4	210859	179427	37815.2	138084	229722	98270.7	88330.4	129307
SLC4A1AP	NA	NA	NA	5310.64	NA	NA	NA	NA	NA	4746.6	NA	NA	NA	NA	NA	NA	NA	NA	NA	8425.59	NA	NA	NA	NA	NA	NA	6961.58	7121.15	6992.23	7785.04	NA	NA	6946.32	NA	NA	NA	NA	NA	NA	NA	NA	NA	NA	NA	11506.1	NA	6666.41	NA	7611.72
BICRA	2.68313e+06	14752027	2768968	1.96989e+06	11097289	1.10032e+06	2.0251e+06	13438098	911317	5.66331e+06	10384519	24904692	10838240	7.49277e+06	9736530	27357080	24474104	7335739	2.23992e+06	15821813	8666079	13500709	8.24333e+06	17978246	11361537	3.75692e+06	8253087	2.31575e+06	514566	1653812	4.08887e+06	2.91797e+06	7.28905e+06	4.8155e+06	2887826	10237500	5404366	7176026	4040972	11948877	4.03875e+06	10499011	6.87259e+06	4797728	2.11774e+06	5343085	4.24018e+06	7.66677e+06	2131871
LRMDA	NA	NA	NA	NA	NA	NA	NA	NA	NA	NA	NA	NA	NA	NA	NA	NA	NA	NA	NA	NA	NA	NA	NA	NA	NA	NA	8027.89	NA	7322.71	NA	NA	NA	NA	NA	NA	NA	NA	NA	NA	NA	NA	NA	NA	NA	NA	NA	NA	NA	NA
IQSEC1	NA	NA	NA	NA	NA	2855.22	NA	NA	NA	NA	NA	NA	NA	NA	NA	NA	NA	NA	NA	NA	NA	NA	NA	NA	NA	NA	2339.86	NA	NA	NA	NA	NA	NA	NA	NA	NA	NA	NA	NA	NA	NA	NA	NA	NA	NA	NA	NA	NA	NA
TRAPPC3	27928.7	22646.6	20023.8	25619.9	17569.6	27116	48456.4	29334.3	42039.8	16314.4	NA	18453.6	17587.7	NA	NA	NA	11654	NA	20133.4	24089.5	28860.7	1587.9	22895.4	31787.3	NA	NA	33311.4	29789.3	34352	22908.6	33538.1	29827.5	26087.6	30250.3	1	39140.8	14352.2	17678	15745.5	8944.46	1.07068	2027.74	5.54396	29888.2	35869.6	24785.9	29567.2	18441.9	30461.5
MUC1	4361.03	7560.5	4099.01	1107.11	12671.5	3882.34	5857.9	19909	9990.81	3780.42	33703.5	5980.02	27459.5	5526.73	5639.94	3.38129	28335.3	32350.1	1805.35	5036.39	2825	49563.3	9616.58	24656.9	38782.7	8565.36	15438.3	61624	25790.1	12189.4	12496.6	9173.58	29479.5	23552.7	22218.8	38422.4	23294.8	4263.84	15065.2	3348.61	8256.85	2867.92	3196.14	31070.1	15319	13583.2	20758.5	30446	37045.9
GMPR2	29333.9	92337.2	130053	115109	121585	76122	44230.4	112467	38568.3	82406.5	274843	162328	165888	179982	338515	388778	176474	168692	212417	110124	131976	174760	173525	84890.3	65646	113101	52019.3	45247.6	61640.9	108951	95478.8	97595.1	76996.1	51906.6	242202	35636.3	87130.4	88439.6	98652.3	111100	177848	179851	328315	169419	150094	99645.5	87538.8	156385	106344
RSBN1	NA	NA	NA	NA	NA	NA	NA	NA	NA	NA	NA	NA	NA	NA	NA	NA	NA	NA	NA	18892.5	NA	NA	NA	NA	NA	NA	NA	NA	NA	NA	NA	NA	NA	NA	NA	NA	NA	NA	NA	NA	NA	NA	NA	NA	NA	NA	NA	NA	NA
MAZ	NA	NA	NA	NA	NA	NA	NA	NA	NA	10967.4	NA	NA	NA	NA	NA	3070.15	NA	NA	1728.28	6076.81	NA	NA	NA	NA	NA	NA	NA	5501.06	NA	NA	NA	NA	NA	NA	NA	2947.9	2191.08	4999.87	3431.54	3387.69	NA	1784.88	NA	NA	6248.67	5327.14	3473.42	4941.65	2057.81
THOC1	NA	NA	NA	NA	NA	NA	NA	NA	NA	21476.5	NA	NA	NA	NA	NA	NA	NA	NA	NA	NA	NA	NA	NA	NA	NA	NA	21614.4	20358.4	15620.3	NA	NA	NA	NA	NA	NA	NA	NA	NA	NA	NA	NA	NA	NA	NA	NA	NA	NA	NA	NA
SRP19	NA	NA	NA	NA	NA	NA	NA	NA	NA	16896.9	NA	NA	14450.1	NA	NA	NA	NA	NA	NA	NA	NA	NA	NA	NA	NA	NA	NA	NA	NA	NA	NA	NA	NA	NA	NA	20776.2	NA	11810	16964.6	NA	NA	NA	NA	NA	NA	9621.75	NA	NA	NA
CABIN1	321834	174857	243082	173523	276118	354804	311108	170923	185190	51703.4	124196	125428	111586	97325.6	67585.8	NA	135203	225902	NA	63869.7	448681	114513	257573	76381.8	140896	301224	54333.9	23228.9	45923.3	107295	206186	112725	97436.5	73268.9	20741.7	16093.8	74729.3	23917.9	67760.2	38654.2	200182	NA	NA	105022	380840	127854	178910	158567	106462
BCL10	NA	10367	NA	10995.4	NA	NA	NA	NA	NA	43760	NA	NA	25153.3	NA	NA	NA	NA	26816.4	13988.8	57542.2	NA	62896.8	20712.7	NA	37685	NA	15705.8	51146.7	15862.8	19310.6	12661.5	19640.9	19897.9	37099.8	NA	94098.4	NA	27574.4	33142.3	NA	NA	14672.9	16294.4	NA	16447.5	57920.4	18340.4	29429.4	19662.2
LPA	NA	NA	NA	NA	44456.3	NA	NA	NA	NA	NA	NA	NA	NA	NA	35325	NA	NA	NA	NA	18092.7	NA	173236	29269.4	253252	25166.8	41249.6	NA	NA	NA	NA	NA	NA	NA	NA	NA	45780.4	NA	NA	NA	NA	NA	NA	NA	16180.6	NA	17273.6	9828.32	61665.9	16095.5
SELENOW	14488.1	15938.9	11266.2	13356.9	15896.4	15048.3	9240.09	4905.88	13802.5	8479.41	NA	5587.89	9368.39	5169.15	NA	NA	7949.15	8466.43	14403	7019	10813.6	7870.07	13004	9250.83	NA	14323.2	11130	9284.08	9225.8	11782.6	12853.3	15647.9	7892.49	3720.47	2786.51	NA	5042.83	11097.8	7243.4	6845.73	3347.38	1782.5	NA	9560.16	NA	6785.92	12082.8	11848.4	14950.8
LAMA2	NA	NA	NA	NA	NA	NA	NA	NA	NA	30583.6	NA	15917.8	NA	NA	68260.3	NA	53812.8	48273.9	20946.3	23108.5	7061.55	NA	309.145	7880.45	12795.9	2047.01	NA	14012.1	32913.3	24400.4	NA	989.567	33702.7	NA	1783.09	64237.9	NA	37249.2	29001.1	17885.9	9760.29	129428	69550.8	NA	9480.61	6232.53	15935.5	NA	NA
SCAMP1	9020.08	8202.41	5737.7	10525.1	7906.21	6458.61	8050.86	NA	9540.65	22807.9	NA	22867.9	20735.1	NA	NA	NA	NA	NA	4434.21	NA	NA	3672.67	5713.96	NA	NA	NA	13629.6	13720.3	14001.6	11457	9274.15	13155.9	8854.14	11959.5	72466.4	NA	NA	9075.52	10318	2424.2	12404.1	1403.68	1537.08	10652.5	NA	9696.72	10033.1	9453.7	17085.3
NDUFA10	31870.2	14164.1	24120.2	51208	43960.5	27746.2	54832	19115.4	47763.2	29561.1	NA	18466.5	17941.5	28265.4	NA	NA	41582.1	43901.9	55515.4	37679	50134.9	38120.6	43217.8	66670.6	25164.8	53445	16482.7	56453.5	34798.4	62575.3	34594.1	48226.6	21972.5	19792.7	13497.8	NA	38280.2	25971.6	22870.2	18906.1	149723	15639.2	18127.2	32761.3	35760.2	20189.8	56144	45760.8	45384.4
ING1	NA	NA	NA	NA	NA	NA	NA	NA	NA	14475	885.108	15808.2	NA	NA	NA	NA	NA	NA	NA	9446.24	NA	17302.8	NA	18691.3	18598.8	NA	10667.1	21100.5	8679.09	9511.01	NA	NA	3023.59	1574.8	NA	5770.82	NA	17751.1	13511	15092.3	NA	90547.3	NA	NA	NA	10415.7	11468.3	NA	NA
FCGBP	NA	NA	NA	NA	NA	NA	NA	NA	NA	NA	NA	NA	NA	NA	NA	NA	NA	22309.3	NA	NA	9260.99	NA	NA	NA	NA	NA	9976.84	10292.6	3968.65	NA	NA	10869.5	12433.4	NA	NA	NA	NA	2011.28	NA	NA	NA	5018.57	NA	44397	NA	9777.12	8797.16	12019.7	20889.8
CDH1	200864	194118	165281	297253	158797	183625	317774	223660	175412	174131	298901	294595	110601	319966	334124	404175	192793	330001	266210	234827	257742	497004	184532	403345	334284	190404	101855	616278	243266	228851	164358	144986	152074	107245	149232	615508	181434	233662	158510	273981	145359	394659	299169	167312	221401	231890	272142	117719	180365
ITGBL1	NA	NA	NA	NA	NA	NA	NA	NA	NA	NA	NA	NA	NA	NA	NA	NA	NA	NA	NA	NA	NA	NA	NA	NA	NA	NA	16342.1	8856.46	NA	NA	NA	NA	NA	13343.3	NA	54817.5	1145.18	NA	NA	NA	NA	NA	NA	NA	NA	NA	NA	4398.14	NA
INTS7	NA	NA	NA	NA	NA	NA	NA	NA	NA	NA	NA	NA	NA	NA	NA	NA	NA	NA	NA	NA	NA	NA	NA	NA	NA	NA	NA	NA	NA	1803.95	NA	NA	NA	NA	NA	NA	NA	NA	NA	NA	NA	NA	NA	NA	NA	NA	1298.03	NA	NA
VPS11	NA	NA	NA	5081.53	NA	1963.79	NA	NA	NA	NA	NA	NA	NA	NA	NA	NA	NA	NA	776.504	NA	757.287	NA	1250.31	NA	NA	1524.29	10778.1	1462.52	9484.14	2925.78	3569.04	4946.08	3533.42	2707.67	29282.2	NA	NA	3432.01	NA	NA	NA	NA	NA	NA	NA	NA	3278.03	NA	3309.86
RPL17	98577.8	153978	93855.2	196483	108343	125947	130661	176118	154664	231631	131870	109507	151733	147865	192377	746452	111936	301493	253376	326187	76198.7	317274	210825	199448	252471	115353	215076	149598	231143	199499	141165	160549	236597	157314	848516	342672	151326	294828	223487	210537	272957	415542	1.02466e+06	162919	32070.8	196953	177767	237060	240210
RNASEH2B	27619.2	NA	NA	NA	NA	26043.2	NA	NA	NA	NA	NA	NA	94703.9	NA	NA	NA	NA	NA	NA	NA	NA	NA	NA	NA	NA	NA	40330.1	NA	15735.1	NA	NA	NA	NA	NA	NA	NA	NA	NA	NA	NA	NA	NA	NA	NA	NA	NA	NA	NA	NA
TNNI2	NA	NA	NA	NA	NA	NA	NA	NA	NA	NA	NA	NA	NA	NA	NA	NA	NA	NA	NA	NA	NA	NA	NA	349532	63958.2	NA	NA	NA	NA	NA	NA	NA	NA	NA	NA	NA	NA	NA	NA	NA	NA	NA	NA	NA	NA	NA	12512.5	NA	NA
ASNA1	145730	125008	135265	130338	117214	144990	144727	100276	129859	97876.1	68388.5	86152.3	112736	68199.5	48492.6	103909	61336.5	78544.5	100266	84025.2	126338	37322148	109178	45862.8	78873.9	137643	113336	74724.7	109711	109355	127748	118026	102716	115861	103558	43515.6	93646.9	81552.9	95490.6	87705.9	82543.5	44618	810329	98299.1	140570	94452	95513.3	76449.5	93902.1
VTA1	25430.1	25372.4	23762.1	27358	25391.4	21573.5	24652.8	17153.8	22973.1	31347.4	24533.5	22308.1	21179	17998.6	NA	21905.7	22420	23127.6	24699.5	29977.5	26416.5	45157.6	27124.4	61983.5	32189.2	25697	24909.9	22019.8	20360.7	25487.7	23658.7	20109.8	22378.2	20113.2	16224	71568.4	18551.6	22703.2	20315.6	21056.5	24775.9	27135.7	16678	21208.6	25731.6	25234.2	20431.3	19453	25072.2
GSTT2	44852.6	16657.4	31616.8	13569.3	18597.6	8237.3	25441.4	11724.9	26610.8	2800.79	33869.6	21105.2	47309.8	54869.4	5603.43	2530.31	25611.2	NA	17174.4	16375.9	20092.5	NA	21188.4	20685.2	NA	35064.4	26400.9	NA	14963	12048.1	14346	11528.7	5606.14	14859.9	31997.3	NA	20821.9	4033.52	34840.8	25904.1	10302.6	16248.9	19789.3	NA	31703.6	15942.8	7288.96	11936.7	12204.4
AP2M1	134366	139013	139260	140806	116557	112243	112509	89294.4	123603	79520.2	47735.5	46033.9	41874.2	NA	8218.18	56456.5	30316.3	58835.5	77958.9	67428.5	102451	76142.2	118780	79145.9	59742.8	129511	219582	73667.4	173217	123058	146316	126310	113337	127765	149348	NA	104324	112106	116605	96591.4	72391.3	48934.5	72729.5	131042	111796	80272.9	115184	112437	106600
F11R	99421.2	100085	79274.3	95651.8	93227.1	73234.1	94757.1	35076.5	76542.3	36710.3	34247	43753.9	42721.7	37955.8	44056.2	24983	36057.7	40822	63117.4	36056.5	92192.4	74431.9	46491	33574.7	41165.3	58093.6	49432	108979	106891	81347.5	80751.7	76879.6	69821.9	36595.3	78497.4	63022.1	39845	48715	34527.4	49188.3	51904.4	37719.4	52868.6	56312.5	71416.3	37663.7	76736.4	28951.1	59290.8
UBE2D3	109002	123923	49057.6	81579.2	84941.6	105553	77214.1	94245	73750.4	228365	93840.6	73417.5	249814	95751.6	60658.5	43804.2	NA	83090.5	79202.8	74931.5	79126	NA	77005.2	NA	NA	75246.5	90022.3	81667.3	93244.8	115122	93055.6	87522	74897.6	169617	NA	57596.9	122896	116645	157672	96032.5	68474.1	64753.7	NA	115809	167070	95970.8	92455.2	83968.5	98793.3
UPF3B	NA	NA	NA	NA	NA	NA	NA	NA	NA	4447.57	NA	NA	9656.13	NA	NA	NA	NA	NA	NA	8362.54	NA	NA	NA	NA	4928.01	NA	NA	8266.59	NA	NA	NA	NA	NA	NA	NA	21518.9	NA	NA	NA	NA	NA	NA	NA	NA	NA	NA	NA	NA	NA
SPATA33	NA	8603.59	10040	5752.02	5799.15	10593.5	12114.6	10997.5	12363.9	3381.12	39442.7	13684.7	5366.2	11064.3	NA	NA	28684.9	34571.4	19816.9	26991.1	NA	14215.8	NA	17499.5	13206.2	NA	2795.67	15639.4	3842.09	8589.21	4363.52	6979.33	8236.97	NA	NA	15778.8	NA	2447.27	2938.03	NA	5167.24	NA	NA	NA	NA	13379.3	NA	3444.79	NA
PARD3B	NA	NA	NA	NA	NA	NA	NA	NA	NA	NA	NA	NA	NA	NA	NA	NA	NA	NA	NA	5176.03	NA	NA	NA	NA	NA	NA	NA	3240.15	NA	NA	NA	NA	NA	NA	NA	NA	NA	NA	NA	NA	NA	NA	NA	NA	NA	NA	1666.23	NA	3345.74
SIRT2	60629.1	39861.4	NA	33542.4	NA	51340.1	55993.1	34237.7	20354.3	NA	36086.9	55537.1	NA	55854.2	NA	NA	NA	NA	NA	NA	NA	NA	NA	NA	NA	6067.48	11104.5	14394.6	14868.8	17692.3	15123.6	30690.4	NA	36455.8	NA	NA	NA	41231.9	11176	NA	NA	11871.4	NA	NA	NA	NA	NA	NA	8533.27
DHX29	3410.74	2547.97	3123.16	5695.42	2476.52	3599.76	2736.48	2641.44	2417.28	749.689	NA	NA	780.424	NA	NA	NA	2445.92	NA	1298.25	118467	2056.24	NA	2713.5	NA	NA	1883.32	7589.69	2182.54	8613.65	4169.21	4123.03	5331.12	59402.6	1554.38	NA	NA	807.896	1768.88	862.978	NA	NA	NA	NA	1502.17	4174.03	NA	2719.99	2744.47	4278.34
SELENOH	34550.5	26440.9	25279.3	29212.8	35483.9	28302.3	29536.1	36917.1	37222.9	89884.8	29831.4	61722.5	76096.5	38313.1	63383.9	277776	57141.6	60073.4	79961.6	93180.3	49409.5	94351.3	50671.8	59292.1	46060	37945	23732.1	60537.8	33874.8	49951.4	35547.6	47104.9	49411.2	24161	65879.4	137565	31759.2	46140.4	53386.8	47415.8	47362.9	117407	131464	48557.1	64900.2	57790.9	48868.4	65759.9	57258
PTGES3	146536	223966	202726	190078	197883	255220	239806	231681	215976	282077	188290	189438	259047	232771	291051	393345	267306	134294	199513	204677	202925	121062	178384	129680	161974	195238	168414	283190	192785	212800	183853	205108	183256	193574	498776	521446	232392	251047	259365	243850	207787	552335	511357	172538	251573	211283	168673	137099	162004
METTL26	NA	NA	2821.77	3427.59	2181.24	NA	NA	NA	NA	20638.8	NA	NA	23997.3	NA	NA	NA	NA	NA	5499.15	8076.22	4748.44	NA	3074.74	NA	NA	645.786	29170.3	4641.62	4212.64	4832.95	114.985	3664.81	3735.79	NA	18177.8	NA	NA	NA	NA	NA	NA	NA	NA	NA	NA	6002.66	3535.04	NA	4591.99
SLIT2	NA	NA	NA	NA	NA	NA	NA	NA	NA	NA	NA	NA	NA	NA	NA	NA	NA	NA	NA	NA	NA	NA	NA	NA	NA	NA	NA	NA	NA	NA	NA	NA	38978.7	NA	NA	NA	NA	NA	NA	NA	NA	NA	NA	NA	NA	NA	NA	11154.9	NA
RAVER1	NA	12166.8	36323.2	8518.78	NA	NA	NA	NA	NA	13250.8	NA	3526.73	4694.13	NA	NA	11164.3	NA	14516.7	13316.1	29058.8	8661.53	29738.9	NA	NA	17688.9	14574.3	NA	9705.12	12315.6	3785.37	5711.21	6977.89	7581.67	3675.48	NA	NA	5540.7	12932.4	7549.07	8746.29	NA	14508.7	NA	13795.6	16618.9	22809.7	13150.2	14749.3	12612.2
CAP2	6095.75	7917.83	11312.8	4455.6	7717.1	14081	10265.1	NA	5615.58	NA	NA	2491.33	NA	NA	NA	NA	NA	2971.6	4903.33	NA	9196.12	NA	7096.12	NA	3676.22	6529.38	5192.58	3380.03	3766.76	4359.65	5173.25	7351.16	NA	11081.1	NA	NA	2638.33	2271.94	1913.75	NA	4505.3	NA	NA	NA	12308.9	2951.75	4351.14	3183.12	3517.68
PLEKHA2	NA	5798.89	4873.67	6747.78	6084.69	NA	NA	NA	NA	24120.5	NA	NA	NA	NA	NA	NA	NA	6788.08	7542.21	19980.5	24107.1	45994.5	11314.1	835.375	12543.3	10210.8	16322.2	5716.2	8923.37	8397.24	8910.12	2030.7	8011.36	NA	NA	15457.2	1150.12	NA	153.63	NA	NA	NA	NA	7253.23	13651.3	18711.2	8695.39	9410.57	13748.9
A0A087WZ62	NA	NA	10400.5	11273.7	NA	NA	NA	NA	NA	4288.9	NA	NA	NA	NA	NA	NA	NA	NA	NA	NA	7770.56	NA	10624.8	NA	NA	NA	12235.1	7265.11	14783.9	7114.29	NA	13427.5	11375.2	5489.75	30171.4	NA	3589.42	10485.3	9837.85	9708.31	NA	10681.8	NA	NA	9700.57	NA	7116.38	5931.01	6053.65
NPL	NA	NA	NA	NA	NA	NA	NA	NA	NA	NA	NA	NA	NA	NA	NA	NA	NA	51929.5	NA	19892.9	NA	NA	NA	NA	NA	112246	NA	NA	NA	NA	NA	71207.5	69987.7	NA	NA	NA	NA	NA	NA	NA	NA	NA	NA	NA	NA	NA	NA	NA	NA
PARVB	NA	NA	11706.9	3500.77	NA	4187.82	14538.2	NA	9180.7	6222.7	NA	NA	NA	NA	NA	NA	NA	NA	7574.03	10524.6	3150.6	NA	NA	27325.6	32212.5	7077.79	9375.42	NA	4535.56	NA	3173.67	1877.63	4555.23	NA	NA	NA	1396.48	NA	NA	NA	NA	NA	NA	NA	2540.25	6812.94	NA	3692.34	NA
GTF3C2	NA	NA	NA	NA	NA	NA	NA	NA	NA	NA	NA	NA	NA	NA	NA	NA	NA	NA	NA	NA	NA	NA	NA	NA	NA	NA	NA	NA	NA	20664.3	NA	NA	NA	NA	NA	NA	NA	15468.6	NA	NA	NA	NA	NA	NA	NA	NA	NA	NA	NA
ARHGEF18	NA	NA	NA	NA	NA	NA	NA	NA	NA	NA	NA	NA	NA	NA	NA	NA	NA	NA	NA	NA	NA	NA	NA	NA	NA	NA	NA	NA	NA	NA	NA	NA	NA	NA	NA	NA	NA	NA	NA	NA	NA	NA	NA	NA	NA	NA	NA	NA	NA
SLC26A7	13607.6	14315	10702.9	24915.1	74632.8	13304.2	NA	NA	NA	NA	NA	NA	NA	NA	NA	NA	NA	5806.37	11956.4	NA	117783	NA	14483	NA	NA	7947.33	NA	NA	145303	54325.3	6787.24	21181.5	NA	NA	NA	NA	NA	NA	NA	NA	NA	NA	NA	NA	14303.5	NA	NA	NA	NA
PHLDB1	NA	NA	5446674	178418	2.21547e+06	24261.7	NA	1120432	6334.72	1.4073e+06	1.29011e+06	4515947	3.26172e+06	9101602	701649	4.21691e+06	9284709	2.37013e+06	72693.9	1.77077e+06	620774	6716004	1.30445e+06	16745719	5517316	1.84155e+06	2.58914e+06	513150	636243	468632	273038	1.27916e+06	233545	1.63092e+06	1.20916e+06	4257146	1.02793e+06	665984	8770.05	20803.3	2.41086e+06	2.01586e+06	1.76627e+06	20296.2	1.06491e+06	953555	449640	1.10795e+06	353757
IDH3B	7094.66	14973.8	9965.02	20706.8	14781.7	7746.49	8885.99	9483.45	8736.88	10774.4	8428.67	7876.85	12400.7	750.674	8484.56	3744.7	16801.4	8344.64	10119.7	7868.29	12772	13541.4	15555.1	NA	9239.52	13908.8	11845.7	5432.17	12467.8	12866.1	16135.1	10150.6	19760.8	14274.6	59964.2	3245.49	49182.9	9245.77	34905.9	8021.86	9050.74	9700.83	6247.8	18817.9	12284.5	10359.4	11336.5	14717.9	23651.9
SAMD4B	NA	7210.39	NA	10933.7	NA	NA	NA	NA	NA	NA	NA	NA	NA	NA	NA	NA	NA	NA	7789.4	6477.37	9401.73	5680.31	NA	NA	6576.57	8407.59	15541.3	12657.2	13407.3	10551.8	NA	10117.9	8038.08	NA	11039.3	NA	6425.39	12170.4	7401.76	NA	NA	10219.4	10686.5	8978.13	NA	8792.52	11981.8	8711.63	12022.1
METTL7B	NA	5867.04	NA	1873.76	4056.18	NA	NA	NA	NA	NA	NA	NA	6365.53	NA	NA	NA	NA	NA	NA	NA	NA	NA	6716.78	NA	NA	NA	23308	16647.1	35922	10825.9	17152.6	47743.6	27023.1	14307	78659.1	NA	15502.3	83569.6	24455.2	26672.1	9611.82	41303.5	117567	11241.4	22499.7	NA	32683.1	9868.41	42511.3
BCL9L	NA	NA	NA	NA	NA	NA	NA	NA	NA	NA	NA	NA	NA	NA	NA	NA	NA	NA	NA	NA	NA	NA	NA	NA	NA	NA	NA	10309.1	NA	NA	NA	NA	NA	NA	NA	NA	NA	NA	NA	NA	NA	NA	NA	NA	NA	NA	NA	NA	NA
ABO	NA	NA	NA	12597.8	NA	NA	NA	NA	NA	NA	NA	NA	NA	NA	NA	NA	NA	NA	NA	NA	NA	NA	NA	NA	NA	NA	NA	NA	7930.75	15742.8	NA	NA	NA	NA	NA	NA	NA	NA	NA	NA	NA	NA	NA	NA	NA	NA	NA	NA	NA
SBDS	79637.8	56992.4	57896.4	52720.5	70244.3	64912.8	68797.7	34682.4	66148.5	31575.1	31083.1	27355.9	34384.4	31473.2	23429.5	16390.6	28140.7	32188.9	71844.3	34265.6	60780.6	33717.7	68275.2	28531	24736.3	75501.3	71570.4	42772.9	72021.3	61830.6	68510	65802	52843.1	48565.2	122163	12954.3	43106.6	50499.5	47113	49435.2	47768.7	45820.3	74616.8	62604.8	83531.2	38589.7	69376.8	62625.6	69868.5
CCL14	NA	NA	NA	NA	NA	NA	NA	NA	NA	NA	NA	NA	NA	NA	NA	NA	NA	NA	NA	4429.46	NA	NA	NA	NA	NA	NA	1354.99	NA	NA	NA	NA	NA	4618.98	NA	NA	NA	NA	NA	NA	NA	NA	NA	NA	NA	7820.53	2273.14	NA	7447.7	NA
CTSH	135668	37268.6	59943.2	53029.8	57229.4	31789.2	52071.9	108591	49510.4	115067	88909.2	84013	218141	78487.5	136595	73403.8	79245.8	35188.1	74263.3	34310	56101.6	63622.9	95987.1	17583.2	42112.4	57175.4	267091	56463.5	97223.3	89967.7	163841	139905	139699	216789	752726	85108.1	176756	317839	152043	157558	140086	289677	368887	125709	161405	69448.1	165887	150072	251451
RBM26	NA	4025	NA	4661.85	NA	NA	5250.92	NA	NA	12456.1	NA	NA	NA	NA	NA	NA	NA	NA	NA	8402.95	NA	NA	NA	NA	NA	NA	6141.23	19498.5	10450.5	6710.66	NA	6620.85	6274.58	9856.85	14669.7	15014.8	5419.59	20903.1	11896.1	5982.33	NA	NA	NA	NA	NA	9792.99	11617.1	8289.13	12953.4
ADA2	NA	NA	NA	NA	NA	NA	NA	NA	NA	NA	NA	NA	NA	NA	NA	NA	NA	NA	NA	28246.1	NA	NA	49549.7	NA	NA	NA	NA	NA	NA	22227.3	NA	NA	NA	NA	NA	NA	NA	NA	49619	NA	NA	NA	NA	NA	NA	36702.8	NA	66024.4	37457
COL15A1	57184.1	128982	99044.5	49189.5	68207.2	55913.6	67829	32737.3	71385.8	35210	28791.6	66161.7	28686.4	26567.6	30198.5	29616.3	38151.5	69621	62739.6	68888	104558	42616.1	46094.8	87842.5	83739.7	57519.3	29345.6	46536.7	52163.7	56161.9	70389	48601.3	41598.1	65657.7	38232.8	44551.4	49146.4	49084.2	51059.3	29944.4	36486.6	15626.9	22545.1	76700.6	78781	79460.1	50407.8	34184.4	38840.5
PBX1	NA	NA	NA	NA	NA	NA	NA	NA	NA	NA	NA	NA	NA	NA	NA	NA	NA	NA	NA	NA	NA	NA	NA	NA	NA	NA	20311.6	23815.6	19303.7	27370.6	NA	NA	NA	NA	NA	NA	NA	NA	NA	NA	NA	NA	NA	NA	NA	NA	33439.9	NA	NA
SELENOO	4717.58	8748.89	9543.84	9215.3	NA	9109.93	8135.11	NA	7555.96	3211.18	NA	NA	NA	NA	NA	NA	NA	NA	5134.29	NA	7633.12	NA	6726.91	NA	NA	NA	11550.1	4265.18	10565.8	8635.39	8902	10647.6	9979.44	NA	NA	NA	NA	4472.06	1671.97	NA	NA	NA	NA	NA	11166.2	3491.42	8452.6	NA	10054.1
SNX12	76774.6	59739.9	59277.7	65845.1	80406.6	69671.2	76277.3	73353	61868.9	71224.6	101215	88735.7	97805.1	74446.9	83129.6	105380	59584.6	60898	91806.1	91400.7	78670.1	120112	83718.7	105864	65648.2	92878	73328.6	108139	81214.6	68869.8	82241.2	73021.1	75537.2	88418.8	102966	96874.4	83071.4	75894.1	78897.1	74619.9	62667.9	104318	97542.8	72479.6	116487	85748.7	87916.3	82801.6	70194.3
COL6A1	652053	654640	826732	1.09914e+06	478753	501892	539124	448682	417633	363949	261493	271484	187310	373094	461874	519076	319685	776055	295566	380034	572085	360168	347947	677746	741181	441496	1.50882e+06	396272	837439	351637	646265	404772	315922	593978	255901	596469	252310	592739	310584	332810	328098	307393	245754	390600	278913	693366	356613	266774	175143
HSH2D	14990560	11241194	14492719	8.16509e+06	21454424	13395796	14021505	35766812	13703541	22082826	45609256	46636892	32986988	56848136	36900676	33003914	39194344	26440928	13796250	13960965	10804355	28807020	8248930	27880224	21603792	9844313	7.05015e+06	13629787	6982820	8.3306e+06	13003750	11085540	9222861	33858484	5.05797e+06	46407080	19378058	17201526	17599582	22696416	15254119	19229282	19813516	39770928	8475686	10654419	8369430	12462586	8.31738e+06
ACOT2	29603.6	17039.5	24864.1	27349.6	29576.5	29205.5	20975.8	9903.77	24316.4	10209.5	8180.36	13970.2	10373.6	10131.2	NA	NA	5194.99	19430.6	19048.4	9805.71	24013.7	3447.11	23623.8	NA	10281.7	16437.3	26263	1411.57	14651.1	13305.8	20129.9	19654.7	30400	4957.91	24516.7	NA	19906.7	9216.66	16537.2	11350.8	11645.1	NA	3478.32	10751.2	32078.5	14618.5	14513.8	11034.4	33178.2
KRT81	802418	394705	507662	921529	176454	227309	585476	406829	215432	466428	728483	1326293	633768	1.88776e+06	216916	183627	1.80706e+06	1.43308e+06	516759	168524	516101	181442	535032	570925	1.05242e+06	980432	9680.12	239654	762031	561783	564369	565282	1.34104e+06	705054	NA	321045	546087	437735	660760	398481	665998	97382.6	197544	583166	730325	210771	599769	422188	593848
NOMO1	39549.1	224494	149416	390646	195942	228973	NA	178447	203215	64693.5	254777	309662	74649.9	331089	370251	264720	284529	360282	198268	217465	193830	441352	270233	174886	165100	239379	NA	85622.5	10628	254478	120588	99569.8	92964.9	37649.6	332513	379384	117936	99296	128152	126946	97211.2	237009	355776	97801.5	NA	168964	99990.4	120216	143539
BIN2	NA	8988.44	NA	NA	7293.84	9993.81	13043.4	NA	12051.9	51278.4	42410.6	NA	57180	NA	53953.2	122992	39196.3	8015.22	7320.7	89306.7	NA	71984.1	29875.7	95377.2	51266.6	7209.2	4629.62	NA	NA	9341.86	6260.17	5549.4	17980.2	NA	NA	143975	18526.5	7755.42	39984.4	14072.6	15999.7	28132.4	16180.1	NA	NA	55798.9	9122.64	31132.8	17481.5
USP39	26685.5	20158	20701.5	23413.7	23382.7	25032.4	19066.5	11019.7	16414.3	30024.7	18306.4	19175.3	22471.7	16995	NA	NA	12432.4	5963.16	18049.4	10525.1	25632.9	NA	21467.5	NA	9059.01	14528.9	24773.2	11450.4	29957.3	16180.3	26884.6	19600.6	18078.3	20532.8	2997.37	NA	21652.9	32959.3	20535.9	24504.1	15425.3	8025.14	14498.5	21633.5	21154	9848.18	18589.5	20545.4	15972.1
CD40	NA	NA	NA	NA	NA	NA	NA	NA	NA	38517.3	NA	NA	29655.5	NA	NA	NA	29414.2	NA	NA	1603.23	NA	NA	NA	NA	NA	NA	NA	4650.51	NA	NA	NA	NA	1377.45	NA	NA	57161.3	NA	409.636	NA	NA	NA	NA	NA	5972.58	NA	5381.61	NA	NA	NA
NUDT13	NA	NA	NA	NA	NA	NA	NA	NA	NA	NA	NA	NA	NA	NA	NA	NA	NA	NA	NA	NA	NA	NA	NA	NA	NA	NA	11051.8	NA	6197.97	3315.84	NA	NA	NA	NA	NA	NA	NA	NA	NA	NA	NA	NA	NA	NA	NA	NA	NA	NA	NA
SELENOF	24094.4	30155.4	16670.2	35153.9	21175.9	29318.8	38002.5	30330.8	30471	34022.1	25555.8	31032.4	26033.1	29731.2	27295.8	57216.6	25252.1	33235.1	24520.7	48086.2	22297.8	36814.8	15479.1	86149.4	36499.5	15453.2	32247.5	53243.6	26397.1	35929.6	28323.5	25655.2	18947.3	25054.7	36943.3	120279	31947.4	39227.1	41058	35752.3	17241.4	78066.7	34992	16676.4	30181.5	35852.2	38828	23671.8	40777.6
ACAP2	20174.3	21046.8	19924.2	26968.2	19166.9	34593	15834.2	7471.1	NA	14810.2	NA	NA	10062.9	NA	NA	NA	NA	8026.48	13179.1	22411.5	20666.9	20228.1	27390.7	17541.7	14077.6	22365.9	21178.1	17054.3	12794.6	21242.3	23798.7	16034	4033.58	12402.1	40716.4	15361.4	14902.4	11394.5	12024.4	12772.4	NA	NA	NA	22927.5	NA	24211.9	21451.4	20810.8	23549.1
C16orf86	8218.83	8243.12	NA	NA	NA	7154.02	8868.53	NA	8775.42	NA	NA	NA	NA	NA	39871.1	74480.2	26638.5	19151.5	NA	16260	NA	NA	10270.5	NA	NA	NA	NA	NA	NA	NA	NA	NA	NA	NA	NA	NA	NA	NA	12620.1	NA	NA	NA	NA	NA	NA	9600.19	NA	6235.95	NA
GPX3	34078276	3.11044e+06	15339682	1.09782e+06	6445106	8145324	4.46386e+06	7.01627e+06	8415074	2347131	9473713	3.89283e+06	3521660	29579100	14992628	4.01325e+06	7135173	14836608	3124495	2.04881e+06	58134908	8.20494e+06	18889636	4.6919e+06	1.92559e+06	78068576	2.95705e+06	833619	2.00343e+06	1.34045e+06	3.89206e+06	6.00673e+06	1961313	1.85452e+06	1.81943e+06	596372	3.375e+06	880238	2.03395e+06	10353612	7355938	1.5315e+06	3.57079e+06	6186310	7683179	1.86394e+06	9093004	5.58041e+06	3.7634e+06
RPP40	NA	2129.8	NA	2209.92	NA	NA	NA	NA	NA	NA	NA	NA	NA	NA	NA	NA	NA	NA	NA	NA	NA	NA	2313.09	NA	NA	NA	1922.85	NA	2906.7	2789.14	NA	NA	2216.66	NA	1.21384	NA	NA	NA	NA	NA	NA	NA	NA	NA	NA	1497.48	2238.08	NA	2351.15
SYTL1	604514	230041	431644	162439	NA	430930	308235	NA	491197	NA	NA	NA	21027.7	NA	76772.9	NA	NA	NA	262784	88037.9	315047	NA	108456	NA	108324	440670	134453	65961.4	148920	61563.9	167987	123758	71415.2	164548	NA	NA	10666.1	112231	17152.2	NA	NA	NA	64585.6	158399	NA	40185.8	49508.5	24512.8	40816.5
COPS7B	8725.65	7257.34	7500.24	7379.61	4207	6622.02	NA	NA	5234.47	4729.88	NA	NA	4915.35	NA	NA	NA	NA	NA	5894.74	9077.28	10730.5	NA	8187.65	NA	NA	6888.05	9362.16	7705.98	218460	6607.74	7548.81	7442.43	7446.7	6220.05	30808.5	NA	2791.29	13620.1	5694.24	3257.16	12034.6	37643.3	NA	3925.77	NA	10028.3	38489.3	7109.3	372969
CD48	NA	NA	NA	NA	NA	NA	NA	NA	NA	44038.7	NA	NA	40271.7	NA	NA	NA	NA	NA	NA	24574.6	NA	NA	NA	22178.1	21179.7	NA	NA	NA	NA	NA	NA	NA	NA	NA	NA	69783.7	NA	NA	NA	NA	NA	NA	NA	NA	NA	35560.1	NA	NA	NA
ACAN	NA	NA	NA	NA	NA	NA	NA	9382.15	NA	NA	NA	NA	NA	NA	NA	NA	NA	NA	NA	8172.34	NA	26965.2	NA	NA	11759.4	NA	12446.7	13868.7	12841.1	6354.74	NA	50862.9	11724.7	29524.9	550.214	NA	NA	8091.95	6382.37	NA	NA	NA	NA	NA	NA	NA	14008.3	20465.5	31655.3
CADM1	81282.3	124945	81908.5	147919	82961.9	81850.8	124766	386427	80284.9	122992	469633	435482	131576	413641	337000	455619	437048	521853	121392	186860	82014	460886	110496	316482	206761	102402	75714.9	453649	103464	184260	81174.6	104331	123031	97413.3	72592.6	867461	111250	168052	116366	146805	98962.1	415555	226740	121949	147208	152121	157236	118508	165021
PSME2	63881.6	69665	67522.4	72007.7	115887	95126.9	86970.6	57720.9	85410.6	193698	75045.8	56106	240004	57373.4	53117.3	24012.6	117398	46716.3	61937.5	135466	85827.3	52495.7	102792	83620.4	62582.5	83851	76312.7	70385.1	72987.6	84168.4	140586	94066.1	84462.8	103491	77385.7	135287	99261.6	83279.1	186677	87623	58328.8	62405.7	66659.3	101185	123981	174930	73082.8	84402.5	85073
WASHC4	9824.28	9336.92	7238.99	9428.09	9578.77	9034.92	7172.3	7178.93	9020.8	7620.32	NA	NA	5713.27	NA	NA	NA	NA	NA	3275.34	NA	4475.39	NA	7850.05	NA	NA	7535.7	21383.9	6012.77	16833.2	9674.19	14069.8	11679.2	10769	10757.1	4253.03	NA	9614.13	8859.53	9713.9	5633.55	NA	NA	4952.08	7190.07	5367.6	6656.27	7905.07	8285.15	9023.21
PTGS1	NA	NA	NA	NA	NA	NA	NA	23767.4	NA	NA	NA	NA	NA	NA	NA	NA	NA	NA	NA	NA	NA	NA	NA	NA	NA	NA	11110.2	NA	6830.96	2667.31	NA	NA	3489.37	NA	NA	NA	NA	NA	NA	NA	NA	NA	NA	NA	NA	NA	NA	NA	NA
IFT20	5269.91	7087.78	8659.17	8448.45	5298.73	6019.93	8407.48	1508.49	7245.76	NA	NA	NA	NA	NA	NA	3.44736	2804.93	3092.55	4023.23	4775.77	6748.44	7365.94	4213.41	8639.76	5622.19	4215.01	9006.54	18293.6	8242.19	7323.75	5939.64	8666.52	8864.31	NA	1.85199	8536.1	1739.35	NA	1387.89	NA	NA	252.431	2.78786	3267.39	3001.18	5585.76	7487.47	3810.83	6454.16
MRPL45	NA	27094.9	34943.2	54561.1	37689.5	NA	NA	NA	NA	186494	NA	NA	32045.7	NA	NA	NA	NA	NA	41054.4	NA	31718.5	NA	56901.1	NA	NA	NA	34937.1	22096.2	27794.4	36635.9	55466.9	36029.1	39703.3	208327	21237.4	477039	205240	30449.6	219152	25021	55633.2	NA	NA	42666.2	40347.9	42434.7	52104.7	55403.8	107632
SPAG9	32460.5	28674.4	26460.2	32310	27468	33641.6	40124.4	33647.3	35196.7	23305.2	31080.8	49351	20499.5	41050.8	56200.5	49417.3	29600.8	41676.7	28773.7	37788.5	29923.4	53351.2	27873	43158.1	51977.2	31380.8	26081.6	43947.3	22449.4	37280.9	30707.7	26001.2	32661.3	29075.6	103307	84292	32424.1	32423.8	31037.1	29849	27350.4	55534.1	25539	30291	29982.9	34387.6	29661.3	25307.5	37534.9
NOP16	NA	NA	NA	NA	NA	NA	NA	NA	NA	18881.1	NA	8674.15	14338.9	11067.7	NA	NA	10250.3	NA	NA	NA	NA	16470.2	NA	NA	NA	NA	NA	NA	NA	NA	NA	NA	3135.53	NA	NA	21176.4	12538.3	14151	10234.2	8844.79	NA	NA	NA	7382.4	NA	NA	NA	NA	NA
PSMC6	26658.7	31613.2	28886	35103.1	21219.5	29774.1	30520.1	39081	30616.5	42675.8	90251.9	51308.7	25861	29734.3	18222.5	24963.1	71510	17212.3	22174.7	22692.4	21185.2	9183.84	20310.8	24020.9	46187.2	20306.1	52116.1	41638.8	53642.2	37074.6	27106.6	39029.5	33554.5	39414.8	32200.2	24591.2	36745	42169.3	36486.5	30883.4	25842	18514.7	40361.7	18959.6	33598.2	24703.4	34035.6	26132.5	33965.7
DOCK9	NA	23594.1	4642.57	17775.9	47385	5506.68	1893.89	NA	30474.9	7959.85	NA	NA	4260.15	NA	NA	21073.6	NA	59569.5	29020	30106.3	38151.7	492916	22943.4	NA	12510.8	61191.1	38293	17017.2	41251.8	20701.2	24320.1	35732.3	22826.3	16152.6	41052.4	NA	12597.8	34921.6	11278.7	23801	210806	40260.6	49629.3	122478	10613.7	16303.5	30419.7	20666.4	30949.2
DOCK1	5318.38	3913.25	4526.22	8286.29	2759.19	5594.01	5632.48	NA	6428.28	4819.44	NA	NA	NA	NA	NA	NA	3757.32	NA	5179.58	6387.35	2686.02	NA	3711.08	NA	NA	6541.25	14139.3	6280.3	8980.62	6282.87	5733.64	7589.16	6118.03	2367.18	NA	NA	NA	6682.15	NA	NA	NA	NA	4.4569	2113.42	7839.47	NA	5837.15	1947.28	4685.38
ISG15	NA	25714.7	18767.6	30772.9	22531	32505	17126.3	3782.95	30953	28655.6	8286.11	7295.37	47779.3	NA	NA	NA	NA	NA	16770.7	16981.1	26760.9	NA	16453.4	7191.74	14579.4	17830.7	28928.8	15139.3	34709.5	34564.9	44111.7	36271.6	27464.6	17383	81519	NA	19222.7	20669.2	24398	14351	25240.6	14535.9	35615.4	23816	30010.7	25700.7	29408	22710.1	21602.4
GPS1	27881.3	36595.2	40848.2	48316.1	31468.7	46418	33728.4	36599.4	30591	45257	26939.5	25992.7	33274.6	30456.8	NA	91985.7	20395.3	18017.2	23125.1	22629.4	31521.4	25468	25305	NA	5725.6	35206.2	43592.5	27669.9	50091.2	37633	41160.1	46062.2	36863.2	39470.5	3661.8	NA	31530.2	35747.7	38077.7	31418.4	17404.7	34018.8	24948.6	39645.9	40347.4	26172.3	31182.4	25348.1	29854.6
AAK1	46221.7	46423.1	51715.4	70878.6	33793	44586.9	68792.9	34895.1	83909.7	35771.2	214318	106731	23720.1	122895	113816	136695	78288.9	187602	130472	114153	52131.9	231060	83261.9	156214	118619	67706.4	24572.3	56007.6	30498.8	102221	34125.5	43005	40243.1	48690.3	33268.2	170924	45656.8	62167.6	36326.8	70318.8	41658.5	76030.5	52946.5	54228.1	54889.5	63328.7	50210.5	56407	55122.8
WASHC2C	141889	124354	85446.2	149943	101223	110077	129050	186383	93812.7	99681.7	182698	160631	103479	156148	272574	282286	175434	183135	164969	142637	126886	114303	127668	96689.6	106498	112820	15391.4	64140.5	74708.6	123529	105799	91604.5	111203	99753.8	97919.1	111933	180181	108035	106884	125208	212733	213338	179668	162344	131235	123889	82888.9	109192	99536.8
RTF2	9882.42	11650.1	7387.53	7871.05	8237.21	9803.56	13084.4	9994.21	14100.4	10315.7	NA	10355.5	9923.57	20969.2	NA	83548.7	17181.7	NA	11882.7	20019.2	9418.58	25185.6	12322.9	17845.1	12168	9132.38	7198.5	6335.97	10703.4	8682.67	6562.61	4966.86	13508.6	5388.11	27543.5	33426.5	9736.67	NA	7171.72	20952.5	10414.8	48019.5	17320	14636.1	NA	5298.72	5018	11184.2	8044.53
PYCR3	14143.2	12713.3	9360.14	21260.5	15500.8	17176.3	16252.6	7336.53	18095.1	8531.83	1570.48	5318.22	2527.45	3774.47	NA	NA	4733.33	4448.37	6356.18	7394.14	13729.3	NA	15777.7	NA	NA	9736.58	8527.16	5735.34	12892.3	14193.5	12313.8	12154.6	6160.19	1891.25	29899.9	NA	6147.64	15484.9	10404.5	9648.14	20247.6	761.239	23451.1	8349.13	5845.2	7409.08	10073.2	8083.82	6078.2
LAMA4	36633.5	41179.7	63427.6	48360.7	42298.6	41082.2	46329.7	39987.1	53067.4	15425.4	60953.5	37610.4	12841.2	51059.1	49265.9	26717.3	47266.8	88455.7	44109.5	85603.9	40315.4	83073.8	29402.3	143622	87076.1	39821	27533.5	51464.3	49717.1	34742.7	38148.5	35207.5	46476.6	22594.4	5410.32	93236.9	15361.7	25449.9	11082.4	24526.3	23815.2	31609.9	4468.11	29148.5	36262.1	58445.6	46962.9	27494.7	24634.8
RBP1	30461.3	24195.5	32802.2	14884.1	13426.6	25398.4	21717.6	9706.62	11309.6	20580.9	18236.8	11169.2	35580.3	25904.1	NA	NA	11913.1	13434.1	13009.7	9914.57	12215.9	6964.33	46788.6	11890.5	9004.27	20468.5	33710.6	37556.1	25020.9	22110.6	12075.3	19858.6	17620	27524	2220.98	29171.5	25096	13663.9	23914.7	43077	7120.3	4686.38	6109.36	19905.9	47235.8	14409.7	14445	13444.3	23637.5
WDR18	NA	NA	NA	53336.2	NA	10862.2	NA	16708.3	5405.93	14731	NA	NA	NA	NA	NA	NA	NA	NA	11852.5	NA	11542.7	NA	NA	NA	NA	NA	21356.1	7837.76	27389.1	17915.7	NA	34452.4	63814.1	19871.8	NA	NA	NA	7750.79	8004.5	NA	NA	NA	NA	13558.5	NA	13088.3	34562	8478.78	19130.3
MBNL1	NA	NA	NA	7568.98	3707.04	NA	NA	6534.04	NA	21056.2	NA	NA	NA	NA	NA	NA	NA	NA	NA	NA	NA	NA	4485.95	NA	NA	3542.14	15774.6	9463.71	14911.3	7040.04	9491.42	8273.28	10432.5	7589.64	20769.9	NA	5803.69	13810.1	14572	NA	5051.78	NA	NA	1987.61	6250.59	6718.47	12315.9	9412.44	9818.62
SEC11C	NA	24612.7	NA	30618.7	NA	NA	NA	NA	22431.7	51794.5	NA	11739.8	37647.1	NA	NA	NA	57748	NA	NA	20569	NA	NA	35810.2	NA	NA	NA	NA	7735.4	20267.3	20737	9507.48	13769.9	NA	NA	NA	NA	25518.1	8154.95	78497.6	7678.67	11486.5	NA	7850.43	15771.2	NA	37009.3	5069.51	32855.3	37124.2
MLST8	NA	7734.52	NA	NA	NA	NA	NA	NA	NA	NA	NA	NA	NA	NA	NA	NA	NA	NA	NA	NA	NA	NA	NA	NA	NA	NA	4991.22	NA	12446	NA	NA	NA	NA	NA	NA	NA	NA	NA	NA	NA	NA	NA	NA	NA	NA	NA	NA	NA	NA
RER1	16309.6	25150.9	15851.5	94815.2	NA	25938.9	NA	20079.2	29981.9	101287	NA	18392	16404.5	13249.3	NA	NA	9688.31	NA	21739.9	14395	NA	11171.2	46100.3	NA	9167.05	26247	78528.6	135214	100450	103691	42738	147064	151045	133207	257167	NA	152441	181954	128646	137229	39049.9	61345.2	107697	28635.7	28816.2	24000.2	130642	33647.8	47197.2
USP19	NA	NA	NA	NA	NA	NA	NA	NA	NA	NA	NA	NA	NA	NA	NA	NA	NA	NA	NA	NA	NA	NA	NA	NA	NA	NA	NA	NA	NA	NA	NA	NA	NA	NA	NA	NA	NA	NA	3727.11	NA	NA	NA	NA	NA	NA	4720.88	NA	NA	NA
PTPN9	1836.57	6882.08	4108.86	7142.48	NA	8065.72	6275.58	NA	7898.11	5534.03	NA	NA	3450.37	NA	NA	NA	NA	NA	NA	NA	NA	NA	NA	NA	NA	NA	8676.68	3255.23	7780.88	4306.97	5155.05	7450.67	4889.35	7085.4	NA	NA	3458.21	6202.76	2680.91	1548.6	NA	NA	NA	NA	4768.27	NA	1556.26	NA	1811.36
GSTZ1	42778.5	38785.4	47443	73451	67514.2	44015.3	68619.6	51996.7	48400.7	54719.7	NA	NA	38700.7	NA	20843.8	NA	NA	66138.9	60923.2	93164.2	54971.1	52006.6	120026	20035.3	34352.3	45182.3	25420.4	18783.3	30362.5	63470.6	69343	31614.8	40602.7	41796.8	7898.02	NA	NA	NA	33146.9	NA	24265.5	29994.9	NA	77507.1	57252	106687	45625.2	59712.8	100148
MYO5B	NA	NA	NA	NA	NA	NA	NA	NA	NA	NA	NA	NA	NA	NA	NA	NA	NA	NA	NA	NA	NA	NA	NA	NA	NA	NA	4333.96	NA	4085.15	NA	NA	NA	NA	NA	NA	NA	NA	NA	NA	NA	NA	NA	NA	NA	NA	NA	NA	NA	NA
CUL4A	3940.46	4492.95	4762.67	7436.27	7068.24	6378.76	4749.95	1097.02	6352.12	3973.1	NA	NA	2285.2	NA	NA	NA	NA	NA	1668.64	1304	5675.44	NA	3754.95	NA	NA	5416.01	10576.5	4074.56	10188.9	6784.86	6845.1	7888.59	5355	3782.86	NA	NA	3487.81	4988.24	3710.35	597.747	NA	403.121	4.97711	4515.29	4598.19	2016.46	6106.44	3617.89	3862.68
SCARF1	NA	NA	NA	NA	NA	NA	NA	1548.28	NA	2700.94	6926.98	6461.75	NA	NA	6629.62	20405.8	5167.47	11850.7	8741.33	16872.9	2620.94	17270.9	NA	20066	14570.2	NA	NA	6495.81	NA	3224.91	NA	NA	NA	NA	NA	12083.4	1420.43	2668.92	2739.53	3617.89	NA	10340.1	NA	NA	NA	7045.85	4322.66	4892.3	2659.77
DGAT1	NA	NA	10819.7	24790.5	NA	6007	10119.6	NA	NA	NA	NA	NA	NA	NA	NA	NA	NA	NA	NA	NA	NA	NA	NA	NA	9469.31	NA	12621.8	NA	15595.1	NA	12466.7	12813.3	7131.72	NA	29585.2	NA	6470.58	22913.1	9203.15	12073.8	9507.64	NA	35727	NA	NA	7123.18	10841.1	8469.76	12615.2
EPB41L3	24892.2	31791.9	27654	17355.2	40352.4	42969.8	42819.4	37601.7	39583.2	35835.7	73668.5	26180.8	34287.2	58558.4	61894.7	123932	17775.4	58570.7	31755.1	67446	18740.9	185574	42969.9	102381	61474	19152.6	26807.9	25830.8	8659.58	25831.3	26994.8	24718.4	30858.1	38636.7	32117.2	107525	22593.3	14393.5	32117	27663.9	27566.2	32782.5	15479.1	12503.3	24905.7	51526.1	17598.3	50679.6	36489.8
AKAP9	NA	NA	2673.16	2247.63	NA	NA	NA	NA	NA	NA	NA	NA	NA	NA	NA	NA	NA	NA	NA	NA	3358.21	NA	NA	15341.3	NA	NA	7611.67	9420.19	8097.89	4958.63	NA	4656.09	4062.06	NA	16894.8	NA	NA	NA	NA	NA	NA	NA	NA	NA	NA	5981.68	8234.58	NA	5548.54
MRPL19	12167	7008.27	13193.4	15809.2	12711.5	12050.2	13602.1	NA	14174.2	5542.17	NA	NA	2846.9	NA	NA	NA	2415.89	3027.63	5320.83	NA	10951.7	1800.6	12873.1	NA	NA	3692.01	42171.3	4952.33	25207.2	12671.7	19769.5	19854.9	25392	10929	NA	NA	6743.53	1907.91	3524.82	681.433	NA	NA	NA	10441	16503.3	5251.84	11904.7	9803.9	37256.3
MAP2K6	NA	NA	NA	20109.2	NA	23271.1	NA	NA	NA	NA	NA	NA	NA	NA	NA	NA	NA	NA	NA	NA	NA	NA	NA	NA	NA	NA	20676.7	NA	22127.2	13733.4	NA	NA	NA	NA	NA	NA	NA	NA	NA	NA	NA	NA	NA	NA	NA	NA	NA	NA	NA
PLCG2	NA	1063.87	3089.6	4237.2	2437.5	2516.61	1416.01	1869.38	3932.41	22661.1	NA	NA	15282.7	NA	NA	NA	NA	NA	2598.07	2975.01	3045.86	NA	4397.25	NA	NA	NA	10099.8	2288.83	9241.52	4521.75	5765.61	6871.06	3378.18	7323.26	NA	NA	2101.74	1638.43	16183.7	NA	NA	NA	NA	1126.23	NA	3537.26	1274.56	6340.87	10156.8
GPALPP1	NA	15275.9	16612.9	2637.22	NA	18310.3	21998.3	54794.6	20999.4	56574.7	169173	64435.6	55428	66245.5	100271	190108	122402	101823	40030.3	67483.5	16422.8	197228	17521	84347	46050.4	999.158	6911.8	55968.6	6566.32	23289.4	10436.4	12590.6	19599.9	21140.5	16038	166994	26867.2	32046.3	25698.2	29690	28235.9	100803	54197.4	21879.4	20136	62205.6	62225.6	41755.3	26572.5
SNX6	24842	18932.7	16434.2	23737.5	22574.9	19444.9	22110.8	11009.8	23220.7	23085.2	7798.28	11218.9	11493.4	11541.4	2443.68	19440.6	3756.63	11442.8	13637.1	13573.7	13949.8	15058.3	22007.5	18120.8	9948.02	24133.7	34593.1	17543.5	34110.2	21756.3	26888.9	23480.9	20676.3	26401.3	32291.2	6973.28	16587.3	18758.6	21567.8	17019.7	12726.3	11096.8	24925.5	15752.1	21535.5	13624.8	21491.5	14570.2	25297.2
PCMT1	32911.7	42025.2	40965.5	45559.4	39842.1	46127.7	60465.3	63699.8	44851.2	33407.1	51419.5	44381.7	41261.6	62408.8	52577.5	87220	46931	39286.5	40239.6	43735.9	58516.9	47068.9	33763.7	47705.7	50881.6	43644.2	60851.3	43095.1	25305.3	45859.4	39568	39374.3	54577	71667.5	62394.7	77312.7	42243.5	42464.1	57233.8	42754.6	30455	28010.7	66776.2	30829.3	42031.2	36980.6	37044.7	29595.1	49336.7
F5	NA	NA	NA	18122	NA	NA	NA	NA	NA	60031.9	NA	NA	35766.7	NA	NA	NA	NA	NA	NA	NA	NA	NA	NA	NA	NA	NA	NA	NA	7537.82	16563.9	NA	NA	NA	94684.6	NA	NA	NA	NA	NA	NA	NA	NA	NA	NA	NA	NA	NA	18563.5	NA
ARHGAP30	NA	NA	NA	NA	NA	NA	NA	NA	NA	NA	NA	NA	NA	NA	NA	NA	NA	NA	NA	NA	NA	NA	NA	NA	NA	NA	NA	NA	NA	NA	NA	NA	NA	NA	NA	13777	NA	NA	NA	NA	NA	NA	NA	NA	NA	8862.87	NA	NA	NA
CASP7	NA	5253.37	NA	NA	9416.53	NA	NA	NA	NA	NA	NA	NA	16474.7	NA	NA	NA	NA	NA	NA	NA	5988.61	NA	NA	NA	NA	NA	17250.4	NA	NA	NA	NA	NA	NA	NA	NA	NA	NA	NA	7689.95	NA	NA	NA	NA	NA	NA	NA	6684.24	8447.79	4411.36
MYO6	15838.3	19595.5	14129.4	24514.4	13412.9	16133.6	16251.2	4611.07	18964.9	14670.1	NA	NA	7573.12	NA	NA	NA	NA	6027.66	19128.1	11124.8	13243.7	NA	17166.3	31703.7	21540.7	13868.5	60250.4	38177.7	41773	25782.2	29575.6	30557.2	34296.7	23040.4	143478	28180.1	16702.6	37657.3	16491.2	25890.6	14552.2	19298.6	27900.5	12896.2	16413.4	13925.4	28991.4	27169.3	45443.8
NOLC1	32712.8	44573.3	61163.6	37169.4	62616.1	47330.4	36306.3	84923.8	61529.1	116893	212855	126929	117029	321734	179826	1.89458e+06	238331	183240	118776	185818	48343	290854	61024.1	75145.7	152173	47369.1	18862.4	67410.3	36872.7	61201.7	29856.8	39224.8	49924.7	34535.5	47715	252540	38214	33032.7	54013.8	56957.3	74570.3	371033	111785	27369.6	76850.4	98515.8	39207.1	58761.6	36297
PRPF38B	NA	NA	NA	7461.31	NA	NA	NA	NA	NA	9408.34	NA	NA	15134.9	NA	NA	NA	NA	NA	NA	8365.79	NA	NA	NA	NA	NA	NA	NA	10400.3	13173.6	9147.78	NA	NA	NA	NA	NA	NA	NA	7295.81	NA	NA	NA	NA	NA	NA	NA	7444.54	NA	NA	NA
SNRPC	35048.1	49750.2	30770.9	58423.2	48358.2	50959.1	65732.2	29764.5	67557.9	98096.5	34522.1	34224.8	37480.9	29270.7	22706.8	80496.6	22898.7	52605.7	62748.3	148706	63273.1	71488.9	55799.9	124050	102104	48521	39837.9	151807	54202.3	86827.8	62467.8	54986	95242.2	33941.8	52874	290762	57087.5	81362.1	72748.2	66795.9	72449.9	89633.8	91294.1	67067.5	72894.8	91946	75607.7	61060.6	62642.7
ANKS6	NA	NA	NA	NA	NA	NA	NA	NA	NA	NA	NA	NA	NA	NA	NA	NA	NA	NA	NA	NA	NA	NA	NA	NA	NA	NA	NA	NA	NA	NA	NA	NA	NA	NA	NA	NA	NA	NA	NA	NA	NA	NA	NA	NA	NA	NA	NA	NA	NA
ABI1	17243.7	17834.8	14456.9	22574	11802.1	22420.6	22185.6	25135.3	15793.1	23337.5	39057	24949.2	17905	104021	23564.4	20222.5	15944.8	21401.4	15947.7	21958.1	18694.4	25282.6	18103.4	35679.2	35229.3	22423.5	22547.6	62096.4	23884.5	25989.5	20195.8	19019.5	20880.9	27426.8	18396.1	81278.1	22940	23088.3	20933.4	25070.3	19543.9	37394.9	17688.3	10417.4	21504.1	22305.3	26251.9	14798.4	22545.3
PRXL2B	134923	22408.7	28881.3	20558.3	29622	103906	92876.7	NA	33857.8	2717.48	NA	NA	5197.58	NA	NA	NA	NA	NA	18937.1	9774.19	19232.1	NA	14035.9	5563.01	4701.31	12287.4	19272.7	16558.3	18517.1	19028.5	18828.7	22194.6	15870.3	13013.2	34.171	NA	NA	NA	1955.18	NA	NA	NA	NA	NA	8784.33	11918.8	18429.8	8925.57	13556.4
NFIB	28688.8	34675	25510.4	19221.5	65886.8	26147.3	NA	1699.88	178663	10968.6	NA	NA	13981.1	NA	NA	NA	NA	44484	28722.5	7550.29	73872.2	14092.4	25117.9	12598.7	35392.7	46942.7	31675.7	5059.1	28544.6	14637.3	32846.4	20393.3	31451.9	25702.6	NA	NA	9433.41	20583	10547.2	12472.3	53887.5	NA	NA	34426.8	29185.1	14174.8	17658	16314.5	7708.43
TNIP1	NA	NA	NA	NA	NA	NA	NA	NA	NA	NA	NA	NA	NA	NA	NA	NA	NA	NA	NA	NA	NA	NA	NA	NA	NA	NA	NA	5641.69	NA	NA	NA	NA	NA	NA	NA	NA	NA	NA	NA	NA	NA	NA	NA	NA	NA	NA	NA	NA	NA
IGHD	NA	NA	14746.6	26256.9	5358.88	NA	27486.5	NA	4068.96	14144.6	NA	NA	NA	10662	NA	NA	42278.2	17938.9	16652	23520.6	6803.26	NA	NA	NA	30157.4	39315.4	NA	1964	4769.47	17286.9	NA	NA	12358.8	1503.72	1.14402	NA	NA	5389.48	NA	14694.1	8587.15	NA	NA	14855.3	20398.1	26199.5	7804.84	NA	6264.85
IGHV3-49	118160	187430	98178.8	22953.3	142318	299249	68616.3	58280.5	208606	44697.2	52422	30188.1	102500	49290.3	8779.67	NA	268898	402040	47759	60726.5	78262.3	NA	57800.7	56405.4	57797.8	62829	41655.3	29761.9	40863.1	33771.5	69102.8	76043.8	31357.7	59858.5	9147.32	20154.6	57891	15979.3	36431.1	56751.8	16589	2289.94	39983.2	42622.6	120277	79132.1	40814.2	28475.6	126288
ATXN3	NA	NA	NA	NA	NA	NA	NA	2280.24	NA	6037.92	NA	6978.67	7780.25	2735.84	NA	NA	7074.29	17278.2	14943.6	15032.3	16733.8	9104.92	20827.9	NA	7531.54	17738.4	NA	13226.6	NA	12427.6	3551.56	8811.15	NA	4535.03	NA	15005.5	5726.2	5442.83	5397.77	6075.33	NA	NA	NA	13656.6	NA	11263.7	13022.9	7206.24	7770.71
COG4	NA	1781.55	27823.2	19812	21240.7	NA	2286.98	NA	2565.58	16075.8	NA	NA	8578.25	NA	NA	NA	NA	NA	NA	NA	12445.4	NA	25142.3	NA	NA	16242.5	3155.4	10561.2	13323.5	22022.3	6747.82	14116.1	16541.7	NA	76533.3	NA	NA	25539	29255	28009.2	NA	NA	106417	21112	NA	NA	9092.88	NA	12660.8
PRKACB	32845.5	29931.9	51296.1	67003.2	60153.6	39605.8	35288.8	18515.5	35452.1	25594.3	5904.01	3057.78	15180.3	NA	38325.5	30479.4	16444.2	12233.4	34180.3	17643.7	48601	11793.2	48172.2	18843.7	17792.1	54769.6	32680.9	16820.4	45910	36064.8	39177.8	51529.7	32388.2	29403.2	89380.2	NA	24248.7	35154	22481.1	25229.7	33627.6	24855.2	59288	28815.8	33734.9	24075	36607	40968.2	34293.7
LPIN1	NA	NA	NA	NA	NA	NA	NA	NA	NA	NA	NA	NA	NA	NA	NA	NA	NA	NA	NA	NA	NA	NA	NA	NA	4960.83	NA	NA	NA	NA	4296.56	NA	NA	4435.94	NA	NA	NA	NA	NA	NA	NA	NA	NA	NA	NA	NA	NA	NA	NA	3464.92
ABCC1	101632	32844.9	54938.4	19669	69829.3	38703.5	35604.6	155201	33489.2	30020.8	NA	74138.3	303381	NA	NA	NA	NA	41105.9	33596.1	16815.6	29479.7	92071.3	43932.4	NA	27353	41335.1	26042.6	58307.2	24508.9	25366.4	36974.8	27028.8	26679.9	143437	51399.5	NA	29421.5	45419.1	246037	36819.3	34429.6	NA	NA	127240	34040.1	24094.3	25422.2	20569.1	100435
EIF4G3	NA	2902.67	NA	5333.36	NA	NA	2588.29	NA	2587.53	6940.26	NA	NA	NA	NA	NA	3.42534	NA	9026.74	NA	7297.52	5423.68	20575.6	5288.52	7315.55	8602.48	NA	4964.75	14311.6	3207.92	7829.79	8612.87	5500.69	6099.66	NA	NA	36705	NA	6943.96	NA	NA	1	3021.07	498.956	NA	NA	6159.02	5766.29	4100.39	6660.51
PVR	13756.3	13641.8	9046.6	9574.88	19623.8	10833.4	NA	18085.9	11520.9	6985.25	33370.1	15405.1	2989.34	17491.3	9801.27	5418.48	NA	36351.7	14120.7	NA	10588.6	18448.9	11303.1	NA	10095.3	12088.5	NA	7038.94	NA	NA	11041.6	6669.68	NA	NA	10654.7	NA	NA	NA	NA	NA	16204	NA	NA	10983.1	25739.4	NA	3462.63	2563.64	3946.66
EXOC7	2794.7	4846.68	6130.61	16120.3	10338.8	10679.5	5962.85	305518	6875.61	5520.32	NA	NA	NA	NA	NA	NA	NA	NA	9369.38	NA	9165.43	NA	2739.58	NA	NA	NA	20875.5	17328.2	20054.1	9228.49	13322.2	15190	12396.7	11557.6	17888.6	NA	60706.3	13869	6998.93	NA	NA	22049.3	33281.7	11743.3	18198.8	2752.18	15807.7	12957.9	16842.4
HADH	87579.1	86821.2	95924.4	142729	111769	126853	91932.1	149538	96495.2	98681.6	122408	165598	158509	126343	81114	56092.3	100114	85105.1	149902	95646.8	137928	72508.4	187451	78210.8	96594	138015	177126	35688.3	94820.1	94294.4	148024	140292	210484	175632	402417	22120.2	181885	79978.4	129037	95413.2	125303	43427	76027.6	155558	128610	128271	98584.4	145356	386434
VEGFA	33375.3	NA	NA	10278	NA	31668.1	NA	25545.8	120318	20849.1	103962	33245	21189.9	NA	80195.1	91822.4	64117.8	296517	28223.3	38862.2	11766	60547.1	14041	NA	30995.7	71548.4	29560.5	64156.1	NA	27551.9	61489.3	18220.9	16004.2	9027.31	3808.48	66394.8	14458.4	NA	8118.45	7926.08	31886.5	52377.1	40535.6	NA	NA	17910.6	13250.7	21221.5	11242
PHC2	NA	NA	NA	NA	NA	9508.2	8343.72	27060.8	NA	18679.6	27646.2	10890.8	NA	27648.1	NA	235623	NA	NA	8405.91	2778.84	4396.72	11450.1	13800.6	NA	NA	NA	12207.3	5800.51	15904.8	6458.65	4368.22	7139.3	3912.12	15700.6	83338.8	10114.2	7909.43	21162.9	4146.59	10616.8	168836	56098	58400	NA	11349	5920.67	10182.5	1581.56	8447.99
TANGO2	24836.1	20052.8	17864.1	23224.3	12341.1	15346.5	21820.9	12514.4	18901.4	10730.3	14740.2	10451.2	39528.9	12568.2	NA	NA	10307.9	12361.2	23087.2	7795.91	29244.4	NA	16901.5	21648	27796.2	17181.4	10373.3	7846.05	7905.76	14574.9	15670.3	13517.3	15018.4	22248.2	991.479	NA	12733.3	17649.7	12466.2	13462.1	5381.71	2737.42	NA	20750.4	10265.9	8566.52	10109.2	9991.26	11776.6
EXOC5	NA	NA	NA	11821.4	NA	NA	NA	NA	NA	NA	NA	NA	NA	NA	NA	NA	NA	NA	NA	NA	NA	NA	NA	NA	NA	NA	10577.8	3303.61	10639	7230	6846.69	8920.51	5960.89	NA	34377.3	NA	NA	NA	NA	NA	6842.98	NA	23602.5	NA	NA	7322.81	5814.5	NA	8889.64
TBXAS1	2541.14	3519.14	4039.32	NA	1269.59	2664.77	NA	NA	3688.36	3951.31	NA	NA	1409.73	NA	NA	NA	NA	NA	NA	2297.79	NA	NA	4819.68	NA	NA	3699.06	7504.52	NA	3161.09	NA	1945.81	2799.33	1667.02	NA	NA	NA	1107.37	NA	NA	NA	NA	NA	NA	NA	NA	3249.95	NA	3450.74	3648.4
SHANK2	NA	NA	NA	NA	NA	NA	NA	NA	NA	NA	NA	NA	NA	NA	NA	NA	NA	NA	NA	NA	NA	14886.5	NA	NA	NA	NA	NA	NA	NA	NA	NA	NA	NA	NA	NA	NA	NA	NA	NA	NA	NA	NA	NA	NA	NA	NA	NA	NA	NA
AKR1C3	26554.6	20377.8	11697.2	31526.2	61100.5	21373.5	14150.1	46440	13190	34358.5	25053.7	8499.78	56443.2	7618.28	NA	NA	29598.7	5731.43	13384.8	10163.4	29746.7	4760.68	13395.1	NA	3305.84	15029.3	25929.2	4403.62	19534.2	22908.1	34011.4	9656.74	10819.3	37237	1.00197	NA	31409.8	23697.9	17361.5	8439.66	1625.54	15375.7	NA	25306.4	42246	8355.59	8849.74	21555.9	10216.8
ABCA8	15932.9	10873.6	21759.3	14808.4	13865.9	13391	13154.6	5560.47	21318.2	NA	NA	NA	NA	NA	4779.78	NA	NA	967.106	11578.6	19316.7	13994.8	5778.11	16117	16163.8	8958.99	17524.6	5412.89	32003.9	6382.45	6705.13	11511.8	4401.02	6203.21	12921.4	11762.8	NA	8601.51	NA	4679.63	22924.4	3969.67	NA	NA	5814.01	NA	21294.3	6160.05	8454.02	NA
C1QB	36451.5	28477.8	27381	10865.8	24172.6	33309.7	44334.9	20934.9	33243.7	20896.3	9856.11	11990.3	23286.7	11281.3	18797.3	27990.5	33793.1	79988.9	26176.4	25896.2	46339.4	38459	52646.5	46628.9	45685.1	26995.7	44445.8	13444.9	17352.4	24523	20872.3	19129.3	16601.4	40812.4	63339.4	NA	26367.8	35391.6	27316	30442.7	68335.9	14750.3	36412.5	36583.8	28103.1	24420	32562.8	51241.6	109424
TAPBP	16420.7	83831.5	1.0464e+06	85528	104178	105122	NA	1.32068e+06	69070.3	127527	3.3092e+06	NA	109567	NA	63326.3	NA	1256083	187015	521743	27946.3	188978	NA	1.92753e+06	NA	NA	6687482	213794	25601.6	79189.7	122455	136429	301982	68300.9	64410.2	254394	NA	42052.2	44753.2	120025	4.14573e+06	2411930	NA	NA	962643	11567	55899.9	52664.4	60217.7	55042.3
PITPNB	123472	15488.6	14562.5	17372.2	22034.1	16916.5	22523.4	64542.2	14963.9	90969.1	NA	NA	76325.9	NA	NA	NA	NA	14056.2	135117	16540.2	21931	101372	15982.8	NA	11490.3	18044.2	24581.1	73013.3	74942.7	16129	22768.9	14554.7	17000.3	96800.1	19904.4	NA	19963.5	49029.9	52983.5	NA	20460.6	NA	149156	16373.1	NA	11405.3	14878.7	120056	67334.8
DDR1	8816.89	13402.6	22877.2	21907.4	23917.7	14317.6	14635.8	18758	23138	4082.18	NA	NA	NA	NA	24831	NA	11473.8	102878	9407.92	2837.08	23684.6	19314	10283.8	NA	NA	24697.9	6481.65	6104.79	10409	12644.5	19429.9	14021.5	10871.9	4762.31	17572.5	NA	7095.16	12684.6	11674.6	13638.7	16862.4	NA	1807.22	33418.1	13437.9	NA	11304.7	16665.8	12084.8
TK2	NA	15898.4	12359.8	15387	NA	NA	NA	NA	12868.7	NA	NA	NA	NA	NA	NA	NA	NA	NA	12406	9442.56	11567.7	NA	16776.5	NA	11311.9	18898.4	23218.7	NA	13645	14507.1	19825.9	20499.2	20461.7	33207.1	24115.4	NA	20464.7	8690.19	14705.5	6371.78	12613.9	NA	NA	15036.3	14325.7	17268	10534.9	24231.1	42230.6
PPP1R8	24644.6	37246.5	21476.8	32585.1	31521	31788	37430.4	26716.6	37277.2	1.13853e+06	13955	43971.9	291636	22151.7	14769.6	62470.6	43406.7	71624.6	39866.9	83903.5	37175.5	135560	47384	80297.8	43004	32967.8	355429	175461	240219	88931.3	36419.1	39333.9	41895.1	8872.91	34156.9	268522	37040.4	129126	70014.3	36055.1	26756.4	73743	36815	24827.3	337932	55472.2	46309.2	54008.9	44625.1
LIPA	10710.7	14573.1	9981.13	9552.64	7064.72	14657.1	13978.3	NA	14667.6	11320.5	NA	NA	34107.2	NA	2713.24	NA	NA	NA	7168.35	NA	7895.66	NA	7524.95	NA	NA	8612.37	9839.2	2741.48	10983.3	7375.62	14712.5	13533.6	11751.7	20143.3	4013.98	NA	11558	13265.9	10053.8	NA	14505.1	NA	NA	17804.1	NA	4782.41	NA	NA	NA
SCAF8	865.326	3907.59	NA	5427.75	2107.38	892.154	NA	NA	2548.88	NA	NA	NA	NA	NA	NA	NA	NA	NA	NA	5434.25	3637.65	NA	1072.79	NA	2573.88	NA	4541.86	8518.29	6940.31	7586.24	5238.04	1801.15	4065.64	NA	NA	NA	NA	NA	NA	NA	NA	NA	NA	NA	NA	3633.06	4408.43	NA	6509.01
SMARCA4	NA	NA	NA	NA	NA	NA	NA	NA	NA	NA	NA	NA	NA	NA	NA	NA	NA	NA	NA	NA	NA	NA	NA	NA	NA	NA	NA	NA	21497.3	NA	NA	NA	NA	NA	NA	NA	NA	NA	NA	NA	NA	NA	NA	NA	NA	NA	8677.96	NA	NA
SARDH	NA	NA	NA	NA	NA	NA	NA	NA	NA	NA	NA	NA	NA	NA	NA	NA	NA	NA	NA	NA	NA	NA	NA	NA	NA	NA	NA	NA	NA	NA	NA	NA	NA	25993.8	NA	NA	NA	NA	NA	NA	NA	NA	NA	NA	NA	NA	NA	NA	5567.4
MUC15	NA	29373.4	NA	28218.3	NA	55977.5	23362.9	23011.6	NA	NA	187594	108908	NA	99480.2	29604.2	NA	86812	NA	26676.4	84459.1	NA	147672	41583.6	80048.1	65990.8	32854.7	NA	26329.1	NA	NA	NA	32061.7	33130.9	NA	NA	25035.5	NA	20799	NA	17065.1	NA	68974.9	NA	NA	NA	63939.3	31200.2	NA	37395.2
C16orf89	34014.7	60828.7	83604.1	40155.4	89098.1	26555.1	22071.2	146577	30979	11648.2	27764.1	7896.63	28568.4	34718.3	33904.8	57930.3	29624.4	473136	19359.7	17007.1	32399.2	54087.9	30240.9	34339.7	44699.2	119719	10015.7	5462.31	4861.79	24787.8	49585.3	37335.6	15121.9	33329.2	8433.55	20271.7	33114.8	8575.31	30652.8	10800	30939.8	17326.5	3136.85	241526	65027.6	17807.9	17841.9	14487.1	21926.2
IVD	100950	104185	114505	190458	166499	104871	105900	136905	108151	112279	146192	166596	194944	44808.5	142776	195589	136678	127618	164602	76387.3	186679	115175	164270	27852.6	82144.6	107339	110305	48421.5	55041.8	126893	163186	131576	124123	173733	1.08123e+06	NA	263769	117347	210706	68741.2	204522	115985	155644	143393	118003	95217.8	117682	128697	304692
RNF213	NA	NA	NA	16568.8	NA	NA	NA	15688.3	NA	25450.8	27301.7	9684.43	17120.1	18212	20669	120309	25909.2	24834.7	16339.9	38803.7	NA	40973	20045.3	NA	19851.4	21162.3	33165.3	15330.7	28869.7	28204.7	NA	3256.82	34207.2	11831.2	NA	47903.3	9766.78	22709.8	18177.5	9109.37	19070.4	43956.2	NA	NA	15977.2	19625.5	25943.2	18319.8	16577.4
ILK	30742.7	31077.7	52829.4	63767.5	38300.4	37700.9	28021.5	22846.7	38697.4	38501.2	17546.4	13459.4	14003.4	24688.2	22211.8	5112.37	15836.5	16302.6	24849	27429.4	34678.1	23161.4	37121.7	43187.2	27626.9	32891.7	71639	21653.4	57958.6	31076.8	40832.7	33823.5	30259.4	42032.3	16014.6	20228.4	23799.5	43152.3	26124.7	24701.8	18419.5	8533.45	16286.9	26432.5	42210.6	26462.7	30583.5	37604.2	23080.2
DBI	460169	488090	418313	401355	487492	517139	626460	988426	765629	811112	1.74885e+06	1252244	950594	1453819	1.51388e+06	5931207	1.67894e+06	1.78863e+06	1.05214e+06	2.01996e+06	504450	2553498	857522	2.42108e+06	1.59875e+06	652032	279275	740369	187709	616662	471503	608013	874903	608620	988774	3.11056e+06	515400	609274	854291	554634	750487	3389922	2.50085e+06	90935.5	618076	1283250	474355	700296	1.3841e+06
TSHR	27954.3	14598.4	26509.9	60234	31963.7	6636.67	19117.1	12100.1	20221.3	11220.8	12818.2	18470.2	NA	34740.2	108781	111062	8960.89	21135	25959.6	6071.66	30803.4	NA	17831	7259.01	16743.5	23878.6	9399.98	73831.2	30417.5	35856	23129.6	13972.9	14669.3	NA	349654	27043.7	7773.15	28752.6	9306.13	17707.7	33588.8	230793	354066	23257.5	36786.3	7105.11	32128.6	10693.2	17951.1
NCEH1	18075.1	20644.7	23614.5	17160.1	12718	17984.4	12316.5	32797.5	25061.8	46367.8	NA	27900.1	28047.7	36999.7	NA	23197.5	14087.1	11355.2	11224.5	17800.3	20555.1	32726.9	18248.7	NA	20236.1	20967.3	36098.2	19586.8	22010.8	20585.2	17358	27197.3	23498.2	23949.1	17558.2	NA	19659	40540.9	28798.9	29715.8	17561.9	17825.4	18588.3	20324.5	16750.6	21853.8	19603	19626.9	27671.8
CUL2	15552.4	18175.8	20118.3	18075	16213.4	15756.5	12665.5	NA	15206.3	9865.11	NA	NA	5917.56	NA	NA	NA	8915.89	2333.84	7310	6572.45	10254.8	5841.09	11536.7	NA	3891.82	11254.9	29659.5	12530.8	23677.9	15234.9	17357.2	19290	13833.8	14529.4	NA	NA	4665.5	4395.39	5080.56	NA	NA	NA	NA	10291.2	12927.9	7839.16	11564.1	13605.6	13480.6
ATP5MPL	NA	NA	15306.3	136119	43988.7	NA	NA	32016.7	NA	56989	20039.2	28742.6	42822.6	52170.6	89424.4	116505	36226.3	39813.7	22592.1	25454.7	16686.2	16154.4	53169.9	20289.9	NA	46721.6	46962.4	44118.9	59422.1	87168.7	71593.2	112290	121779	97267.7	923564	11287.3	41723.1	53561.3	72132.2	38266.4	89494.9	142562	211007	67930.2	50429.5	45981.9	47947.2	58305.9	114410
TTN	422025	425630	363529	891395	478971	392222	427003	1.42713e+06	480371	1.13827e+06	940273	1.51562e+06	1.19497e+06	2.59875e+06	704529	1.0186e+06	609595	176032	367430	960081	575842	1.29404e+06	545186	1.76537e+06	1.64557e+06	1.83624e+06	746493	201835	378849	448622	458120	631157	770340	1.81227e+06	6.29557e+06	NA	1.19278e+06	1.37387e+06	1362402	1.50632e+06	1.33067e+06	827765	2.74953e+06	412507	505482	551862	379970	924590	1.00808e+06
TNFSF12-TNFSF13	NA	NA	NA	NA	NA	NA	NA	NA	NA	NA	NA	NA	NA	NA	NA	NA	NA	NA	16416.4	NA	NA	NA	NA	NA	NA	NA	10346.4	NA	5977.88	NA	NA	10921.5	7392.7	NA	NA	NA	NA	NA	NA	NA	NA	NA	NA	NA	NA	NA	NA	NA	NA
TMED7-TICAM2	51033.5	54867	51899.2	138273	60876.4	51238.7	52114.5	38219.7	50397.3	49817.2	32907.8	53586	28622.3	49051.2	24380	19113	30866.3	34672	52002.7	29502.7	60133.2	32830.2	62405.3	71623.2	28790.9	71064.4	74694.1	44122.3	78778.6	83996.8	74535.4	76753	55461.6	45492.5	153726	NA	60507.6	64926.6	67748.9	72825.1	38332.3	23897.6	28940.3	75172.7	48675	44318	69698.9	52566.4	81612.4
ZFP91-CNTF	611.749	5241.88	5801.6	8478.31	4508.68	3778.95	1594.61	12953.1	1448.42	17023.1	30633.6	18063.6	14996.5	22341.8	43209.2	98300.4	36213.1	22726	15259.1	38355.6	NA	62570.2	8533.85	18742.1	36710	5744.94	1056.05	17322.5	7481.78	12260.6	6513.71	7268.1	13920.7	7891.39	32836.5	72155.8	13796.9	27031.9	14595.7	20270.4	9662.01	77533.5	58007.1	NA	10049.7	18702.2	13518.6	14626.3	13957.1
C15orf38-AP3S2	19398.3	22832.8	21459.6	22268.8	36590.4	31586.1	28112.1	34828.3	25160.4	33366.5	39575.2	37157.9	25309.3	32256.2	48205.4	58933	32943.5	46318.9	30478.8	51816.4	26810.6	94495.3	46160.2	91989.2	41587.2	30420.1	18167.4	51113.5	16612.9	27148.5	25697.3	24002.4	21262.3	38517	19270.4	87462	27675.1	27829.1	28012.6	26867	28385.3	41307.6	57256.1	17365.2	40498.3	40902.4	25411.8	38791.8	23369.7
ST20-MTHFS	43289.6	39096.4	41203.1	38927.8	33608.9	375416	56445.4	40121.2	45389.9	69135.3	33594.5	NA	72505.7	NA	NA	NA	41227.4	NA	15139	28710.5	643074	NA	32459.5	NA	NA	NA	37474.8	15434.6	24016.8	22181.2	26520	32905.9	34396.5	40141.5	46747.2	NA	33016.5	24910.8	50232.5	NA	NA	6081.99	27192.4	30569.8	55506.7	35398.8	19503.7	22857.2	30190.8
SULT1A4	44431.4	47005	35768.5	41728.8	30561	42269.1	24177.9	43511.2	36407.7	49830.2	NA	52576.2	46501.8	53586.4	47750.3	19950.2	31916.1	19914.9	39953.2	20177.2	35572	11917.4	38820.6	23990.1	20705.7	58508.4	19344.7	9028.42	15066.3	20155.5	22665	23062.3	7010.92	15466.4	40854.9	NA	28639.6	21896.3	36343.2	36610.7	40152	NA	NA	20811.3	26383.9	19385	18440.6	27828.1	11426.2
CORO7-PAM16	198631	8092.38	13912.8	26941.3	31769.3	7718.37	158862	124999	142395	116734	NA	NA	118147	NA	13082.2	NA	NA	227934	5823.05	129981	304351	288621	12216.2	3544.43	12753.9	78799.9	17624.3	12322.5	14821.5	195660	21192.3	177107	22411.6	8158.8	20210.2	80780.2	17677.9	85190.9	346837	NA	35219.3	523804	540462	185689	289198	184930	178809	217503	176849
ACSS3	20026.3	24673.7	18932.3	33657.5	25536.2	32516.5	30578.3	9277.44	20692.7	22814.8	14485.9	14357.9	34204.2	NA	24162.4	NA	7699.2	14676.9	26069	15641	22650.4	19307.2	26064	NA	11442.5	19785.4	31135	7804.86	21318.4	24290.7	29107.8	33190.8	48150.1	45147.9	43407.7	NA	33936.5	23800.5	32981.1	21488.2	29426.9	13096	12456.4	23026.6	20370.9	23968.5	34347.2	16956.1	51268.1
TKT	271530	218760	397070	686622	522296	271516	235732	364516	222812	229654	313442	335081	362265	326398	315684	184117	358739	251111	411040	274746	702096	300606	439510	190910	191636	473984	190113	236608	474600	473264	401596	364869	304830	308673	840893	43087.8	336924	309168	310557	321547	367186	406171	478583	338301	575945	312883	428928	308852	417010
BORCS7-ASMT	20369.1	18420.9	27441.7	14145	23128.6	23479.8	27391.2	NA	25951.2	16832	NA	NA	NA	NA	39988.9	63541.4	NA	28627.6	33412.3	34990.5	37705.5	45543.9	26860.7	33610.8	40665.7	21818.6	19578.1	26072.1	19100	19930.5	24264.7	21265.5	36741.9	NA	138859	36941.6	15355.4	12359.8	17393.8	15268	42811.1	43883.6	21158.6	21132.1	43800.7	27924.5	24266.4	19136.6	29802.1
IGLV1-36	NA	NA	NA	NA	NA	NA	NA	NA	NA	NA	NA	NA	NA	NA	NA	NA	NA	51314.9	NA	32248.1	NA	NA	NA	NA	NA	NA	NA	NA	NA	NA	NA	NA	NA	NA	NA	89751.5	NA	NA	NA	NA	NA	NA	NA	NA	NA	NA	NA	NA	65826.4
IGHV6-1	85848.1	72310.7	66996.3	21827.9	60544.4	121682	56229.3	128841	68543.1	84074.3	142562	85639.2	120990	101007	77897.8	11453.7	138530	201359	75848.5	41787.6	70182.1	84726.5	81217.5	253569	77346.8	82523.8	41364	64471.5	32241.7	38152.2	39618	66112.6	37294.3	92666.3	18317	54564.7	105856	30432	106890	58197.2	110378	16565	66467.9	65582.7	83955.6	39723.6	41679.5	126253	141820
IGHV3-15	NA	212.94	1162.48	358.796	1121.45	754.167	NA	7575.95	NA	8746.01	16553	15652	21935	11576.6	22953.7	12220.8	18072.7	17166.8	10086.9	13369.2	19398.4	13599.2	20007.1	32948.6	18527.9	19290	NA	6785.27	NA	2747.66	3618.05	9360.87	NA	10491.4	25115.8	NA	17082.7	21198.9	17348.4	9049.65	35359.4	5455.48	12970.2	4519.56	13544.9	18255.1	10185.6	14988.1	72994.1
IGHV2-26	NA	NA	NA	NA	NA	NA	NA	NA	NA	NA	NA	NA	NA	NA	NA	NA	NA	NA	NA	10880.1	NA	NA	NA	NA	NA	NA	NA	NA	NA	NA	NA	NA	NA	NA	NA	NA	NA	NA	NA	NA	NA	NA	NA	NA	NA	20295.9	NA	NA	42717
NAA15	NA	18345.6	NA	11806.2	8493.48	NA	NA	14606.3	NA	37129.2	NA	NA	15498.4	NA	NA	NA	2950.34	NA	NA	NA	18772.7	NA	NA	NA	NA	39049.7	21380.2	8071.12	11845.9	12486.4	7825.52	15362.2	12889.5	24473	NA	NA	16445.3	14745.1	14042.6	NA	NA	NA	NA	11312.5	NA	6625.59	8316.89	22453.8	16328.5
IGHV3-74	65965.5	178320	86550.3	45373.8	107505	160190	12935.8	140476	143672	176318	125377	215701	196929	161783	81073.8	98048.5	328100	233766	83443.4	72070.9	160719	33243.9	64852.7	258904	110221	129372	53164.7	105414	82655.5	39119.5	86897.9	89303.8	55925.9	98281.4	79110.7	39497.2	178114	89594.8	109372	122969	134210	65487.8	79807.4	82121.2	268244	67679.4	54559.6	65098.9	150059
SRSF7	111024	132233	97105.9	123684	107012	123655	73590.4	389416	138620	351784	934951	483781	534458	481268	470878	670430	516934	396842	246480	383761	123163	302424	143130	269571	293896	113883	97670.8	357102	94511.4	199498	103987	120238	124263	202607	253000	912464	239806	221693	357312	245169	217296	604015	623921	156951	232448	264365	165456	171967	140354
POLR2J3	NA	NA	NA	12745.2	NA	NA	NA	NA	9557.55	27255.6	NA	NA	11616.6	NA	NA	NA	NA	NA	NA	NA	NA	NA	NA	NA	NA	NA	NA	16044.8	13494.5	14067.9	10958.1	13112	NA	NA	3133.91	35813	12859.2	28702.1	15949.8	NA	NA	4711.73	NA	NA	NA	NA	11136.5	NA	19981.7
NADSYN1	NA	NA	NA	NA	8561.74	NA	NA	NA	NA	6063.16	NA	NA	9134.19	NA	NA	NA	NA	NA	14903.3	12281.9	NA	NA	NA	NA	NA	NA	NA	NA	10386	10832.8	15097.3	NA	8742.21	9837.8	NA	NA	NA	5960.12	NA	NA	NA	NA	NA	NA	NA	NA	NA	NA	NA
CUTC	NA	7491.98	NA	3754.38	NA	NA	8801.54	NA	6125.53	3203.24	NA	NA	3801.62	NA	NA	NA	NA	NA	1997.69	4538.92	5951.39	NA	4443.46	NA	NA	9982.17	NA	NA	5117.18	3169.54	5904.19	2867.44	NA	NA	NA	NA	NA	1907.8	3085.98	NA	NA	NA	109397	NA	NA	NA	2781.15	959.751	2858.43
IGLL5	1.438e+06	3683274	1789720	901362	2150130	1.96763e+06	2242331	2.05221e+06	2.51206e+06	2.81687e+06	2.38219e+06	2.15669e+06	4283653	4838074	3829429	2.85545e+06	3638283	6.14922e+06	1.87144e+06	2151265	2.1096e+06	2.91613e+06	1.73084e+06	5.19121e+06	2678470	1.88134e+06	902129	2.8764e+06	1.35337e+06	928432	1.99815e+06	1293673	1.28115e+06	2345880	2.34867e+06	4680236	4.08179e+06	2214731	3.59785e+06	2.45082e+06	3.70365e+06	1.74419e+06	2345052	1509109	1.99782e+06	2.90785e+06	1.41485e+06	3.752e+06	5003002
COMMD4	12661	9880.14	10953.5	18655.6	12806.6	13630.7	11073.4	NA	14233	13638.9	NA	NA	5140.02	NA	NA	NA	NA	NA	NA	NA	NA	NA	14464.3	NA	NA	9904.48	25249.3	6984.49	22812.8	12555.1	19736.1	16718.2	13783.3	NA	NA	NA	6180.76	9586.43	6427.47	NA	NA	NA	NA	NA	8570.14	NA	NA	NA	18437.1
TRAPPC2L	NA	19586.7	NA	15829.6	NA	23820.6	14333.7	NA	NA	14106.1	NA	NA	NA	NA	NA	NA	NA	NA	NA	NA	NA	NA	NA	NA	NA	NA	21809.9	18498.2	21826.4	14044.3	8235.62	17785.4	NA	NA	NA	NA	NA	14074.8	NA	NA	NA	NA	NA	NA	NA	NA	11432.3	NA	NA
A0A0B4J2A0	NA	15888.7	15297.8	23861.9	30374.9	20541.9	12515.2	18555	20075.1	18716.1	15128.4	11829.3	26732.6	16066.9	NA	NA	14396.5	9812.87	12046.6	NA	16229.4	7536.04	16168.3	NA	8047.48	22877.7	9296.17	11284.3	27130	13880.9	11133.4	12741.5	12988	17352.8	42118.3	NA	19226	10213	25705.1	18828.5	17474.2	5818.15	2553.83	15117.2	NA	5011.69	24052.3	14105.8	17285.1
PPP1R14A	25263.1	24404.3	29986.3	21098.9	22556.3	31700.9	25083.2	26502.5	27498.1	20223.8	39298.3	28279	22247.3	27143.8	15852.4	9886.96	22840.4	43405.5	25762.7	58587	17879.8	35548.2	22304.7	89866	37020.5	30950.6	20998.9	24999.1	19302.9	15126.7	18750.8	23454.7	19344.9	33634.4	3999.94	50255.9	18618.6	23309.5	17551.9	17189.3	9586.41	11472.5	NA	13925.7	29674.3	22842.6	14945.9	21278.4	18317.9
NBPF14	NA	6198.4	37920.7	7694.15	23822.3	9533.9	6344.97	NA	19927.8	20521.6	NA	12214.1	45079.1	12821.2	NA	NA	63758.6	NA	8726.09	63471.2	8994.05	45610	8222.9	78154.2	43209.6	31802.9	8350.9	4897.58	11801.3	14600.2	19078.4	24669.7	10633.4	NA	73433.7	61145.1	14511.5	17766.3	20598.9	13312.9	NA	71113.1	153627	NA	NA	49672.5	16237.9	18149.5	12790.8
TPT1	86285.6	78751.6	79874	71867.4	90214.3	77150.9	91738.1	144637	88793	142995	120694	138862	142173	99563.9	324656	292202	93022.1	55621.4	93616.5	114897	76146.8	119700	83949.8	161266	121707	77879.4	87396	155421	72577.1	85355.1	77149.4	83622.9	97693.1	161220	181676	493005	170051	114099	175381	139154	244384	194930	143847	66901.4	78700.2	122989	107272	80182.1	119921
GATD3B	82271.6	80050.1	49055.7	95117.4	80551.4	94146.7	94424.2	131711	100204	99881.1	161622	128025	192357	136651	92565.2	114338	141497	71614.2	105522	67326.9	73651.5	84106.2	92570.6	72034.3	68619.9	75658.5	77428.7	43715.5	48216.6	77054.3	84890.1	81076.6	116758	125709	261749	37185.2	206023	73558.3	119805	96738.2	131944	58752.8	110990	78845.9	82794.8	83469.1	51143.5	98391.6	157993
IGKV1D-13	25537.5	5337.69	NA	44936.7	NA	17801.6	NA	NA	NA	NA	17232.7	NA	13889.3	NA	9817.46	NA	72594	20244.8	NA	NA	6124.63	NA	18614.9	NA	NA	31408.4	14351.7	8211.46	NA	118399	NA	7696.37	NA	12927.9	NA	NA	25073.2	NA	7718.09	NA	24152.8	NA	5615.14	NA	NA	NA	NA	13221.2	31615.3
LOC102724159	NA	NA	NA	NA	NA	NA	NA	NA	NA	NA	NA	NA	NA	NA	NA	NA	NA	NA	NA	6513.71	NA	NA	NA	NA	NA	NA	NA	6902.76	13648.2	8436.11	12876.6	NA	11530.2	8019.95	NA	NA	6421.88	7142.8	7023.3	NA	NA	NA	NA	NA	NA	8641.12	NA	NA	10310.7
IGHV1-69D	7988.4	NA	3393.23	NA	NA	NA	NA	NA	NA	NA	NA	NA	NA	NA	NA	NA	29251.5	24674	NA	NA	NA	NA	NA	NA	NA	NA	NA	NA	NA	NA	NA	NA	NA	NA	NA	NA	6490.29	NA	NA	NA	5770.71	NA	NA	NA	NA	3742.79	NA	11485.8	6571.37
CYP51A1	6497.02	11958.1	7935.82	17273.5	8913.58	11054.6	9698.34	NA	12328.4	NA	NA	12998.3	7357.21	NA	22148.8	NA	NA	6687.6	9458.13	4871.48	102653	4022.94	13203.9	NA	7238.25	11613.8	30405.7	7991.05	22832.4	16078.2	14926.5	17927.7	20596.2	13403.8	9532.76	NA	13765.6	28192.2	15631.1	NA	17359.4	18432	26912.1	10294.6	18279.9	6355.32	20245.2	12746.4	24634.5
TM9SF4	21876.9	12888.8	13762.5	27316.9	14896.2	13600.9	16323.1	11339	13413	20969.3	NA	12135.6	15691.4	NA	NA	2999.53	NA	10399	9392.15	4656.02	13205.9	13455.2	18341.3	NA	7081.52	13432	21021.2	17507.1	23947.8	25375	20436.9	22285.6	17135	15396.8	7970.53	NA	15092.6	25498.8	17212.5	15908.5	7734.29	NA	NA	23888	16521.1	10151.8	22112.6	13216.3	29608.4
MGLL	14005.1	10504.7	17841.8	6954.69	20018.6	14956.3	10651.7	NA	12939.1	NA	NA	NA	NA	NA	NA	NA	NA	NA	6169.61	4925.25	7263.43	NA	7075.71	NA	NA	10712.7	13237.7	3186.1	6714.07	4760.18	7991.61	7103.6	6140.11	13800.7	1.18143	NA	NA	33591.9	43526.9	NA	5759.06	NA	NA	NA	7804.24	8022.58	4329.15	3567.36	5056.37
TCTN3	NA	7750.54	9335.54	6890.79	8183.96	NA	NA	7745.13	16191.1	11678.6	NA	NA	NA	NA	NA	NA	NA	26032.8	2838.67	4489.01	5359.27	17137	4891.26	NA	NA	12381.9	NA	NA	2245.19	5378.25	6624.62	5980.95	2522.09	NA	NA	NA	NA	10881.9	464550	NA	NA	NA	NA	4968.65	7877.56	5529.55	4428.76	3856.81	3269.97
NGLY1	7831.43	10123.3	11467.3	10903.1	7775.52	13840.3	7727.71	NA	6932.74	NA	NA	NA	NA	NA	NA	NA	2916.67	NA	4290.1	7313.2	7567.97	NA	8021.46	NA	9436.81	7387.02	12300.6	13485.7	11940.6	6657.22	8662.12	12691.1	8121.84	3835.33	NA	NA	NA	NA	2724.31	NA	NA	NA	NA	1596.8	9872.01	9896.99	4941.32	3431.58	10982.6
DLG1	50978.3	58711.4	39596	82152.9	46674.1	58581.1	65225	29610	49452.8	22021.6	38883.3	43371.6	18622.9	33224	69514.2	91107.4	26327.3	32234.1	41292.7	29781.3	53005.2	72730.7	41965.4	32073.8	40176.1	51048.3	28829.5	53425.6	43780.4	55591.6	49828.3	45114.5	30108.2	25883.4	117849	44263.4	38006.3	40010.8	31781.7	42129.1	37071.9	59282.9	82451.8	34379.9	48683	27452.7	51803.9	23365.9	36736.7
NELFA	7382.57	10010.1	NA	16365.5	12989.2	8512.84	7530.93	NA	27040.5	10409.1	NA	NA	NA	NA	NA	NA	NA	22248.5	13523.6	22141	11419.7	32250.8	14649.3	26480.5	25193.7	10681.9	24685.1	20978.5	18336.6	16021.2	25661.7	12581.3	19519.7	5612.1	NA	37956.3	9312.95	12731.1	9964.08	NA	NA	28234.1	33934.5	10366.3	16141.5	14353.2	18317.2	9924.84	19695.3
GPRC5C	34096.4	20918.7	14628.7	12695.9	4382.45	3102.77	15472.9	NA	13087.8	NA	NA	6301.36	NA	12532.8	18392	NA	NA	15503.4	7614.17	10427.8	9435.42	48368	22250.3	NA	15745	31823.2	19770	20443.9	12910.3	16992.8	10050.9	11431.6	10518.2	2796.38	67569.7	NA	15237.2	12977.4	13724	12756.3	25473.9	22094.1	27402.6	20297.8	42688.8	2433.02	21019	27385.4	30960.6
ARSA	37154.9	34879.4	43798	52722.5	30527	21190.2	61131.5	105738	35839.3	33528.4	59739.9	78575.4	58431.7	46349.7	50657.4	30690.8	69465.8	103010	54477	46655.6	65493.5	47035.7	43676.8	28814.8	41881.4	41111.6	29588	31043.2	52893.8	54653.7	33593.4	30701.8	53343.6	41596.4	27768.5	57227.2	43766.3	30633.6	39850.4	41458.3	24683.3	25227	43475.2	64934.3	30265.3	38451.1	43786.8	34973.9	37596
RPSA	441261	548036	368938	505628	358588	369960	506916	461072	345006	675948	274642	326465	563027	332063	336930	296706	260411	211622	310585	332404	462472	259646	318856	214644	259396	317200	470850	436667	478438	489769	408553	423374	412440	505737	1.07639e+06	458073	498142	651883	674849	480533	525246	454886	950748	438182	428780	477640	449137	337744	395055
HTRA2	35173	30226.9	30131.1	32216.9	31651.2	37862.7	33359.1	7807.25	29413.5	17257.6	4956.62	44749.4	14339.1	7604.98	NA	NA	6217.25	20777.4	22969.8	17780.6	25348.6	13459.5	37972.2	9396.72	19859.3	25021.1	57545.9	15130.1	38484.6	27210.5	44841.1	40445.1	59613.6	43945.1	13433.7	NA	82226.7	15840.5	18971.1	12008.8	11575.3	4505.01	4873.57	37497.7	74477.5	27838.4	36230.5	33080.9	87958.2
PNPLA8	NA	NA	NA	NA	NA	NA	NA	NA	NA	NA	NA	NA	NA	NA	NA	NA	NA	NA	NA	NA	NA	NA	NA	NA	NA	NA	11017.4	NA	7141.12	NA	NA	6403.99	10005.6	5964.63	NA	NA	NA	NA	NA	NA	NA	NA	NA	NA	NA	NA	NA	6927.61	22536.2
DDX46	26896.1	28644.7	21273.2	32984.6	29366.1	27555.1	29970.7	29825.6	26405.3	46103.2	NA	12216.6	26004.8	NA	73451	NA	22302.2	25035.9	31150.5	25552.9	27857.3	46691.3	31039	NA	32405.4	36526	39201.1	25632.1	41935.2	31265.6	33129.3	35936	28807.1	19275.5	19732.5	22840.3	37516.4	50865.5	44435.9	33669.7	32409	32205.5	36587.9	21861.6	19727.8	27699.9	39453	36609.9	31692.1
THOC2	4431.29	4082.17	4294.05	4818.24	4210.94	5775.29	3819.3	NA	5278.02	NA	NA	NA	7596.65	NA	NA	NA	NA	NA	2191.5	10519.4	3202.44	NA	3579.5	NA	NA	3380.59	9631.61	5903.26	11358.2	4453.05	6617.44	8403.6	7956.26	NA	NA	17797.9	NA	933.299	NA	NA	NA	NA	NA	1281.77	6193.58	2252.7	4384.09	2623.88	3522.99
ECI2	11045.5	9884.01	8492.96	16845.6	14549.6	19357.8	8292.77	27552.8	17218.2	6244.18	NA	12518.8	8439.43	7413.02	NA	27258.3	9470.09	6727.75	10393.8	9441.23	9461.56	39803.1	15276	271020	13008.2	10074.8	18130.1	5290.64	11038.7	11246.1	16497.7	19455.7	19731.4	16491.7	39186.5	9553.82	8591.05	6776.31	16436.8	11756.7	7389.73	5761.97	7123.61	10598.1	27728.6	11655.8	10428.4	15699.3	19348.3
SCOC	40469.2	35581.1	40872.8	29791.6	43054.5	43982.8	47045.9	25413.7	57068.2	21454.7	64031.3	47414	20405.2	78440.9	86361	109053	60560.2	84881.4	84312.1	72156.1	44793.4	91791.7	57564.4	72635.3	58363.4	40936.5	26680.3	46055	27644.6	28260.5	31608.7	39784.5	61992.5	21531.7	15092.1	101981	36186	17154.7	16658.6	46138.1	24554.4	63151.2	45166.1	6379.16	71840.5	43156.7	33463	28589.6	41222.6
CXCL14	NA	NA	NA	NA	NA	NA	NA	NA	NA	NA	NA	NA	NA	NA	NA	263022	NA	NA	14044.4	12161.8	NA	NA	NA	NA	NA	NA	NA	230140	28761	137338	NA	29313.6	NA	NA	116012	72678.7	42872.6	46207.6	15094.8	91293.6	NA	132314	NA	56679.9	NA	25383.6	301026	124241	10782.8
CD276	12429.1	16179.7	19061.8	11331.4	10977.6	12173.6	22353.5	21697.1	23273.2	7330.26	26890.2	24693.6	15570.1	30825.6	70153.3	76132.3	35722.8	18040.2	5687.96	23021.8	9436.38	30442.6	8375.48	34677.7	22857.7	12523.3	36430.3	44013.6	17647.2	16716.4	12354.3	15801.7	23293.7	33250.2	37654.6	78191.8	13671.9	20280.8	26691	14636.2	27013.4	80834.8	29589.9	23297.8	5788.75	24132.1	17838.3	21775.9	17320.2
SHBG	NA	NA	NA	NA	NA	NA	NA	NA	NA	NA	NA	NA	NA	NA	NA	NA	NA	NA	NA	NA	NA	NA	NA	NA	NA	NA	NA	NA	NA	NA	NA	NA	NA	NA	NA	NA	NA	NA	NA	NA	NA	NA	NA	NA	NA	NA	NA	NA	NA
GIT1	NA	4273.59	7059.82	8981.25	NA	4873.7	4501.97	NA	14006.6	NA	NA	NA	NA	NA	NA	NA	NA	NA	NA	2375.74	4374.16	NA	4044.15	NA	4735.6	5960.82	5352.52	9481.35	8691.42	6745.75	8630.58	3626.18	6493.54	12553.2	NA	NA	NA	12956.8	NA	NA	NA	NA	NA	NA	13631.7	3854.51	6324.4	NA	5535.12
CAPNS1	262101	195155	286593	329472	287945	224607	259179	182034	214304	179552	165339	229805	206532	269763	262448	315216	170750	132524	252534	199388	263837	172719	335397	178089	183546	281048	205722	283179	218284	232034	271772	250926	180029	184847	738265	408315	227337	204691	206746	327373	292027	351101	345586	197208	255563	208393	255631	204457	267737
RPRD1A	NA	NA	NA	4786.58	NA	NA	NA	NA	NA	NA	NA	NA	NA	NA	NA	NA	NA	NA	NA	NA	NA	NA	NA	NA	NA	NA	7324.66	11017.1	12349.1	NA	NA	7981.94	NA	NA	32324.9	NA	NA	9388.45	NA	NA	NA	NA	NA	NA	NA	NA	NA	NA	10134.9
DHRS7B	11119.9	11134.4	17025.2	26859.4	7514.64	7935.87	7739.67	7466.53	11193.9	11976.3	4268.92	5372.07	6520.7	14051.8	NA	NA	NA	NA	5022.77	3019.15	8034.06	10110.2	9835.05	NA	NA	14398.4	16124	7514.72	15740.7	13535.2	13393.5	16182.7	13736.6	14594.9	10511.9	NA	12096.6	12233.9	16810.1	16711.4	5438.04	3160.2	3559.31	12986.8	16415.7	5067.29	10347.1	9975.01	13458.9
DDOST	163641	135252	151265	308035	125632	145331	144285	93007.8	213817	173936	71452.5	99663.2	130447	90663	27064.5	17311.2	113075	76079.3	108699	85917.7	145352	48070.2	131604	41893.5	91624.8	129416	266668	148546	259201	195302	176593	250845	168618	173329	37728.1	17632.9	110269	197601	148202	115638	68374.8	30060.6	60627.3	153093	225056	115829	176022	114910	172057
CEPT1	NA	43490	43287.4	66412.5	NA	38221.2	31851.6	NA	55078.9	54257.1	NA	NA	NA	NA	NA	NA	NA	NA	42251.2	NA	33945.3	NA	56645.6	NA	NA	54269.4	120776	41835.2	111758	46389.3	38417.2	67220.1	94512.5	65427.1	13506.9	NA	29707.6	93948.9	32237.8	NA	23266.2	20260.2	42338	20110.1	26675.3	NA	47305	39048	66342.4
CUL1	21165.1	16496.7	25117.8	9900.9	17558	13664.7	16684.8	30384	22195.4	14384.3	107121	72138.8	29472.4	101102	462396	428664	122091	46000.1	15332.2	18693.3	20406.4	18357.1	7651.51	202492	64145.7	13569.3	19105.3	31910.1	33714.2	11658	13975.5	30061.4	18040	34086.7	65869.2	509338	58424.1	23659.7	24035.2	57062.1	164948	395850	360982	23923.5	18890	17254	21023.3	16733.3	59722
LTBP4	28749.5	42807.5	28292.2	51686.8	33892.2	21105.9	30937.9	67423.2	31375.2	39953.2	28699.4	27194.6	24128.9	23299.4	54610.4	98088.4	24619.7	82214.9	24523.9	59467.5	38846.8	83334.8	31684	95946.1	83107.8	49435.4	41427.4	441462	39467.1	86309.6	53617.2	39312	48515.5	64209.6	116557	250270	61352.3	108125	44065.4	93891.3	42128.7	323378	116548	66545	57367.9	55941.3	97192.1	122261	106496
IGKV3D-20	58666.2	48319	43702.3	20721	70903.3	66265.5	75169.8	114674	69125.1	99765	79771.9	80894	262195	61293.1	88825.1	10983.5	293540	107060	38945.3	111760	78328.1	63295.5	42025	103668	41203.7	90504.9	48165.6	46146.2	32057.8	44646.6	33699.8	37763.7	52339.1	138848	NA	64248.3	78906.1	74787.7	260977	58392.3	216074	16511.6	11224.4	46194.2	66403	118645	45874.9	165639	68578
IGHV1-3	37798.4	70725	89844.5	24694.4	62063.5	58012.3	40594.8	52535.1	50928.7	112639	107185	63527.2	115153	346624	219529	NA	119419	96547.6	276465	244077	37861.4	80232.2	71525.7	67686.7	167305	65119.9	35865.2	22324.6	28139.4	87056.1	97213.9	94457.5	28162.2	56950.9	NA	28488.8	145296	65891.6	107838	97453.7	524177	NA	181839	NA	NA	415148	31725.9	160419	456802
IGHV1-18	48698.2	15639.8	21586.6	39134	21120.4	NA	28051.7	34833.1	27826.4	55153.5	40712.6	27387.2	87526	14401.2	32142.8	NA	93186.9	69156.3	25829.9	36774.1	21774.8	50233.8	27981.3	82241.3	60265.9	27816.7	22180.1	10393.1	8979.45	14050	14049.6	13934	8214.48	18753.6	NA	NA	61193.7	35100.5	49453.2	26789.5	40395.4	4042.71	11105.2	NA	38582.6	60886.6	17658.8	47296.1	77264.8
IGHV1-24	NA	NA	NA	NA	NA	NA	NA	NA	NA	NA	NA	NA	NA	NA	NA	NA	NA	NA	NA	NA	NA	NA	NA	NA	NA	NA	NA	NA	NA	NA	NA	NA	NA	NA	NA	NA	NA	NA	NA	NA	NA	NA	NA	NA	NA	15466.2	NA	NA	NA
IGHV4-28	NA	2249.37	NA	NA	NA	NA	NA	NA	1242.09	67343.9	NA	NA	119761	NA	NA	NA	173516	NA	2885.49	NA	NA	NA	NA	NA	NA	NA	NA	NA	NA	NA	NA	NA	NA	10205.7	NA	25161.8	NA	NA	NA	NA	1364.67	NA	NA	NA	NA	NA	NA	NA	1085.51
IGHV3-35	NA	NA	NA	NA	NA	NA	NA	NA	NA	20162	NA	NA	NA	NA	NA	NA	NA	NA	NA	NA	NA	NA	NA	NA	NA	NA	NA	NA	NA	NA	NA	NA	NA	40512.8	NA	NA	NA	NA	NA	NA	NA	NA	21923.3	NA	NA	NA	NA	NA	NA
IGHV3-38	NA	14291.6	NA	NA	NA	16432.9	10113.3	10704.4	15155.7	43591	NA	NA	67977.1	NA	NA	NA	NA	172395	8919.38	NA	14303.3	NA	6127.7	51149.9	47255.9	NA	NA	15557.1	NA	NA	11358.9	9710.22	5956.43	24989.4	NA	NA	NA	NA	62566	NA	13075.7	NA	NA	NA	NA	NA	29004.5	NA	37852.6
IGHV5-51	75548.4	43825.9	43958.1	21805.4	42067.6	61632.5	65785.9	132326	78055.1	54098.4	84248.8	58590.6	159250	98817.2	155351	67603.4	219586	191205	55169.7	56354	74368.2	85795.9	53869.8	97603.8	49095.6	41284.6	38782	42792	20199.9	33001.8	28542.7	37088.7	27891.5	77058.2	195062	NA	76992.2	41960.6	113895	73543.7	111233	35870.7	111050	68289.2	35693.9	80518.5	50898.6	89988.3	167643
IGHV2-70D	40771.6	39348.4	61217	35349.5	99271.3	101122	NA	112997	119084	NA	59079.3	50158.2	158221	NA	NA	NA	6728.38	NA	31208.7	85074.9	53919.4	NA	NA	51477.4	NA	105778	21469.7	33112.8	24186.3	54076	59718.3	73100.1	16170.4	138161	26992.3	NA	76401.3	45852.4	89472.2	NA	NA	8908.26	NA	NA	69837.5	92509.3	NA	32986	NA
IGKV1-12	74604.8	90270.3	76905.6	42867.9	131633	86764.4	110360	62857.6	94330.1	142863	19630.6	NA	174165	NA	38090.9	8982.23	189587	193312	97077.7	73213.3	136236	159901	94703	74799.2	68128.7	80614.9	59316	27643.8	66119.6	50962.5	77423.1	68939.8	57244.9	49123.4	19196.5	53744.9	45314.7	29339	120989	NA	76928.8	15009.7	44981	63877.1	104611	100506	64512.2	83331.7	190927
HLA-DQB1	26993.7	17897.1	4011.51	13739.7	55746.7	10254.7	36028.1	11774.6	40060.3	151301	68463	NA	109067	NA	48060.2	39274.6	27326.3	NA	NA	30370.2	19785.2	70140.7	48660.2	14974.8	22723.1	22456.2	39979.8	NA	18436.7	27932.9	77663.9	11411.5	21412.4	41112.6	75500.2	11938.7	66968.8	26230.6	86679.5	45425.7	45446.3	19579.9	8701.49	25345.3	NA	44168.6	12091	29668.5	45624.8
MTRES1	NA	10680.6	9243.57	NA	10503.1	NA	14057.2	11665.7	8231.46	9461.05	14088.2	NA	17841.8	NA	NA	NA	NA	5719.38	11122.6	12974	NA	NA	13756	NA	16473.8	NA	23962.5	10673.4	15735.5	9123.35	14827.1	13421.4	23396.9	NA	NA	40243.6	23737.4	NA	15719	NA	NA	NA	NA	NA	NA	18086.3	14192.4	17260	34470
CDK11B	NA	7282.49	NA	7234.04	33090.7	NA	NA	29821.7	NA	43514.1	20803.7	37590.6	29640	22988.5	NA	NA	27882.4	17326	22118.9	28077.3	19463.3	34207.4	4454.99	29917.4	27076.8	14627	17694.9	16196.4	16117.5	8272.66	7259.23	7018.88	13073.7	17295.4	29586.9	36890	29689.1	23551	18884.2	29921	NA	NA	NA	27344.7	NA	27837.2	11706.5	14915.5	14335.4
FAM120B	NA	4641.11	NA	5386.67	NA	7033.99	NA	NA	NA	10313.2	NA	NA	7481	NA	NA	NA	NA	NA	6696.02	NA	5560.1	3214.72	7568.71	NA	NA	8986.92	7937.26	3933.6	9191.44	5597.55	7100.32	4668.18	5585.67	10730.9	16875.4	NA	NA	9885.2	8806.18	NA	NA	NA	NA	NA	13486.3	5214.98	7439.76	4681.97	8825.72
SRSF4	64777.1	44677.4	41047.2	17967.2	52545.8	46301.3	66433.6	41164.6	29981.2	41168.9	90069.8	50937.9	31877.2	55242.3	67892.2	145357	68992.1	51731.9	21291.2	48513.7	52684.8	56031.7	55025.5	44454.2	43945.6	21542.8	36328.1	66613.7	28512.8	38119.9	52564.4	28515.9	41097.6	22425.9	31085.7	114518	24140.6	30916.2	27742.6	31590.9	45643	109403	55955.1	50249.2	19900.7	44553.1	39338.3	37404.7	41471.4
FAP	8263.21	NA	8289.29	15574.5	11662.2	10040.6	14180.2	3442.29	NA	NA	NA	NA	NA	NA	NA	NA	NA	4410.72	NA	6142.62	9482.05	NA	NA	5734.7	6615.08	NA	131523	6213.39	25156.8	12101.2	32922.1	14220.4	23967.1	43969.2	NA	NA	13932.2	6402.09	10580.4	3277.26	NA	NA	NA	38548.9	15478.4	11971.4	12657.2	16325.8	14827.4
MAP4K4	21733.3	20941.1	NA	19613.1	22631.4	23709.5	25560.9	NA	NA	9738.08	NA	NA	8400.03	NA	NA	NA	NA	NA	15405.4	NA	NA	NA	NA	NA	NA	NA	12208.6	12153.6	30665.2	15054.8	16668.6	16448.6	16265.2	NA	55007.3	NA	NA	20141.6	NA	NA	NA	NA	22888.2	NA	NA	NA	13295.5	NA	NA
NCAM1.1	6321.95	8774.01	14317.8	3847.55	NA	8677.94	12409.1	25159.2	12998.6	2804.15	54289.3	24023.8	NA	50830.9	26707.9	52361.3	40454.3	43472.3	20963.9	35602.6	6621.4	93394.2	21473.3	33438.2	20241.1	7778.9	NA	NA	NA	4593.5	2757.8	4220.32	NA	NA	8285.69	NA	NA	NA	10218.7	NA	6927.2	NA	NA	NA	NA	NA	NA	NA	NA
DDX3X	38608.8	33679.5	37208.8	39740.6	37176.5	33284.2	32525.5	59324.1	44288.8	52413.3	21447.2	31936.4	34918.3	27117.1	18136.1	25700.4	28508.7	13108.6	24499.9	16279.1	41394.7	11397	39557.3	35313	17660.3	42749.9	73968.6	21543.2	68555.1	38670.6	41660	39628.8	42922.3	68285.1	35992.7	74519	42314.4	52995.5	42934.2	36445.4	12900.5	7313.58	11419	34266.2	47230.7	20714.8	37064.5	37200.3	44010.8
SPTAN1	37151.4	35994.3	52701	32602.1	33219.6	31392.7	52192.3	20986	41948.5	9282.06	17656.4	20875	7104.28	46523.2	49771.3	80956.1	NA	18199.6	28247.5	25118.7	28853.5	36895.8	22194.5	29622.4	25484.8	35527.1	20933.3	22000.7	16255.2	15081.3	30432.5	15365.9	21464.7	18284.3	68293	26935.2	17643.5	11729	14868.6	21266.8	37695.4	40727.5	15516.5	7810.41	23836.6	23796.7	20183.7	11812.6	13045
PKP4	7103.56	13815.5	10142.9	16859.1	7121.49	14286	11555.7	3990.05	14668.8	4199.46	6193.77	15574.3	9830.62	NA	56779.9	50712.6	18242.1	34506.8	24116.9	33721.1	8675.26	72507.8	10643	46448.1	27581.2	7074.78	25520	60554.2	47608.6	27589.8	16343.1	22915.6	18309.5	12585.6	9850.56	64688.6	9891.41	29402.5	5931.56	5990.28	6033.71	54713.6	102973	14494.7	25237.4	23027.4	32865.6	21074.5	30314.2
ARFGAP2	6278.37	11127.4	5746.17	14628	9882.14	10003.6	11446.1	15412.8	18900.5	19824.4	17520.6	23957.9	14958.5	17342	30645	37083.8	19300	40031.9	12142	37525.9	8665.17	56273.6	14823	27089.2	25015	10263.4	7494.05	39560	12197.7	24161.3	10507.8	11983.7	19032.1	21124.3	15608.4	84447.5	21032.5	21800.2	17255.9	14253.3	11139.9	34074	41326.1	18942.2	23698.1	24707.9	14016.3	16426.8	21832.6
MYO18A	197607	99489.2	26776.9	45287.7	83166.2	94514.2	219451	1.30447e+06	163719	216704	1492644	1.30845e+06	488406	3099912	1.80368e+06	831821	2.07159e+06	926843	567526	479271	291469	3.31304e+06	224574	1.50402e+06	415849	120324	110796	714345	124470	102245	11905.7	78979.9	227454	80944.5	14907.5	565023	2.00829e+06	441775	709126	1.45801e+06	963860	1.41111e+06	449130	209258	996716	267321	108607	217781	166582
PNKP	37282.9	19848.8	20758.5	21245.9	20457.6	20672	NA	13359.8	16279.4	27628.3	NA	21963.4	26157.5	NA	NA	NA	NA	12888.8	35179.2	13431.5	23017.9	NA	18299.6	NA	NA	33298.7	20305.3	11195.8	31224.4	21131.5	23748	17879.4	16259.2	17044	40923.8	NA	21670.3	30021.2	26778.7	15679.8	NA	1218.31	NA	20518.6	39228.2	10381.8	25347.4	9215.91	14413.6
COBLL1	NA	19425.1	24115	9281.15	33824.9	9096.39	25053.2	64555.6	25387.3	44223	25663.9	45761.7	32978.5	70761.1	104823	257119	43017.7	77444.3	22036.7	36139.9	20345.6	135153	16202.5	86046.1	33728.9	32036.9	4441.63	71472	17433.3	21687.5	15976.8	22121.6	24442.4	54995.8	80061.7	91572.2	18872.3	15007.8	33935.1	32207.3	32325.6	203291	184071	17405.6	38703.6	23229.4	15275.1	26616.5	18986.5
UBE2A	NA	24738.8	20178	20271.5	25208.9	21033.1	26377.1	43027.9	28634.7	50321.1	79967.3	42577.7	42139.9	27404.8	NA	73537.2	58557.9	36812.9	36186.4	33196.2	35934.9	40584.8	30620.9	44824.8	55628.9	30812.2	20939.5	72165.3	23290.9	25255.9	17539.6	20349.8	33398.5	25529.3	25577.6	112967	31005.6	32743.4	37545.5	28586.4	28954.4	59006.7	42552.7	17932.4	15429	34751.9	29020.5	29891	31798.2
STXBP1	18689	15720.6	19467.3	20500.6	28019.6	22234.2	30153.9	16290.9	21714.2	7124.68	NA	8051.27	13110.7	NA	NA	NA	NA	NA	15317.9	12916.1	19076.8	NA	28133.4	NA	3494.66	30889.9	15046.3	5315.87	11119.9	12140	14183.3	12078.2	9006.3	22305.8	17470	NA	9192.76	10467.8	13394.9	7584.23	11034.9	NA	8626.62	23341	27431.4	5877	20766.9	11714.8	15407.5
UBE3A	NA	7912.44	5499.3	8575.02	6544.67	7742.14	NA	NA	NA	5074.91	NA	NA	NA	NA	NA	NA	NA	NA	NA	3283.01	12895.3	NA	4305.04	NA	NA	3692.63	9770.9	6686.42	10736	7961.47	6401.71	12106.7	12027.9	3968.48	NA	NA	NA	NA	1463.55	NA	2693.36	NA	NA	NA	NA	NA	6114.46	NA	5982.34
LCP2	NA	9947.21	NA	12889.9	NA	15903.3	18366.6	38108.2	18686.9	100509	85735.3	31077.3	109221	43316.1	343333	666363	67660	40883	NA	149782	10348	101187	49495.8	232614	238270	14705.2	20710.1	28475	13336.8	32400.3	30685.6	18776.8	37053.1	53105.3	108044	283040	40486.6	26619.7	68245.4	37350.1	24667.6	632148	92862.2	47878.8	19277.9	72968.8	38602.2	47129.9	56970.9
DIAPH1	4327.39	6492.06	8788.94	10129.8	10027.8	6104.32	6280.19	9982.14	9316.71	18481.3	79354.2	43462.9	15728.8	65246	20753.6	NA	38918.7	17987.8	4512.27	10095.8	5365.66	6658.55	8440.74	24727.4	28607.1	5201.41	21298	13077.8	17036.7	14060.3	11321	12062.5	12363.8	17813.8	2149.6	19666.2	10258.5	12438.9	12838.4	7109.1	3527.24	7552.59	NA	6977.16	6167.94	15458.5	11082.2	13761.4	21345.3
PPP1R18	8043.73	11962.9	133318	7800.11	8891.12	12255.5	12987.8	8504.48	18444	23883.6	13211.3	12191.9	14599.8	7816.44	26948.3	70219.6	28635.9	15833.2	10681.1	51475.3	5233.84	42767.5	21014	39274.2	29381.5	200188	13547.9	18763.6	9682.74	18675.9	14456.2	11621.6	31708	16164.1	47218.1	91047.9	13064.3	6587.85	16771.1	11984.1	16040.6	58702.6	42260	12702.9	16336.6	35365.3	13151.1	32523.5	22510.4
BRD2	NA	NA	6862.66	6450.95	NA	NA	NA	NA	NA	NA	NA	NA	81713	NA	43317.5	376443	NA	NA	NA	NA	21014.4	85576.5	19056.6	NA	NA	19085.5	NA	56563.6	NA	10149.3	NA	9104.91	NA	NA	32232	165259	62092.9	72700.8	119314	NA	7063.32	217884	52515.7	NA	NA	NA	NA	49027.8	NA
HSPA1B	1.50206e+06	1213735	1.12219e+06	1347726	1.28345e+06	1.32883e+06	1.47106e+06	799106	1.18656e+06	834067	847368	954530	760126	1.2189e+06	882806	925535	770318	797922	1.04421e+06	723151	1.6882e+06	811919	1.24445e+06	644980	628551	1.59828e+06	933860	757291	1.39218e+06	997951	1.10843e+06	939634	764080	1.03638e+06	2.30802e+06	320338	853597	1.10133e+06	832580	1.13465e+06	1.09956e+06	1.35821e+06	2.12495e+06	1.24002e+06	1.32206e+06	653778	1.16218e+06	719194	788959
PSMB9	34357.2	38589.7	31774.2	25797.1	45279.6	35384.6	37870.8	81379	55249.2	101882	56079.4	41254.9	134687	44365	48887.2	28303.3	95725.9	9172.19	31334.9	88722.9	28670.7	78448.9	55732.7	65462.4	49574.4	22259.2	48598.2	25998.2	30181.1	53923.4	63316.4	50604.1	48532.9	72566.5	58608.5	17501	60753.5	33467.3	108628	43510.6	37916.6	90881.4	192498	70481	68309.3	123044	40859.4	108629	80025.1
ABHD16A	NA	NA	NA	9659.06	NA	NA	NA	NA	NA	5898.17	NA	NA	NA	NA	NA	NA	NA	NA	NA	NA	NA	NA	NA	NA	NA	2958.64	NA	NA	17552.2	9484.67	NA	6467.22	9323.62	NA	NA	NA	NA	9140.24	24439.9	NA	NA	NA	NA	NA	NA	7650.46	11767.7	NA	13533.2
AGER	69022.6	95772.1	37290.2	111697	40035	85301.7	84239.3	95868.1	75634.6	12824.4	15705.9	64740.7	5261.35	56305.6	7524.52	NA	NA	84229.7	106699	116585	100998	41499.2	120667	140464	108022	52678.7	19063.5	43419.1	57423.6	3846.98	58029.6	36315.4	38380.8	NA	12572.1	373346	41565	45768	23205.9	51108.1	121051	63634.2	13086.1	158906	236117	172924	19002.1	1650.08	37834.1
HLA-DRB4	NA	5413.99	NA	7972.74	14956.4	8858.65	NA	6594.01	NA	32881	NA	36062.2	25191.2	NA	34667.5	NA	NA	NA	NA	NA	NA	NA	NA	NA	NA	NA	NA	8021.27	NA	16191.1	21891	8224.22	NA	17209.7	NA	NA	17827	10224.8	21983.6	NA	19806.2	7274.73	NA	18761.3	NA	NA	NA	15191.3	NA
HLA-DPB1	NA	10049.7	33519.6	NA	NA	NA	NA	NA	NA	4890.87	NA	NA	NA	NA	NA	NA	NA	NA	99170.1	12632.7	NA	NA	50730.9	NA	NA	287394	NA	NA	25293.8	27449.4	NA	NA	24740.8	NA	NA	NA	36472.4	250736	NA	34565.5	623451	NA	NA	NA	NA	16416.2	14231.4	22946.9	NA
C2	25862.8	20743.3	33367.9	16475.7	81207.5	22980.8	15426.1	8935.67	17356.3	6594.34	4317.87	7205.9	30238.6	NA	NA	NA	NA	45147.3	NA	9490.61	NA	9857.87	65011.8	27549.3	NA	62529.9	22754.5	9290.2	18600.4	10269.1	27238	17060.3	17195.8	23435.2	15041.1	NA	10611.4	14425.9	9946.91	9871.78	27305.8	NA	NA	22521.2	NA	5459.09	38851	14870.3	22408.7
LAIR1	NA	NA	NA	NA	NA	NA	NA	NA	NA	17294.9	NA	NA	10939.2	NA	NA	NA	NA	NA	NA	15341.3	NA	NA	NA	NA	NA	NA	NA	NA	NA	NA	NA	NA	NA	NA	NA	36347.3	NA	NA	12306.8	NA	NA	NA	NA	NA	NA	11839.8	NA	NA	NA
IGHA2	2.05658e+06	1.31696e+06	2640222	337052	1.67109e+06	919758	2.18324e+06	629736	1119949	1195917	1004834	790882	2.02216e+06	1.10463e+06	1.5112e+06	729608	1.94033e+06	10712745	1.63165e+06	1.25955e+06	1381749	1.99534e+06	1.49633e+06	1.33413e+06	1776607	1.25553e+06	744356	627180	964684	445695	750253	467053	888100	931611	812542	573105	1.30888e+06	716156	1387949	933176	2.3832e+06	522652	1101356	1.05836e+06	1.67417e+06	1.34832e+06	615086	3.89491e+06	1953538
TRBC2	NA	NA	NA	NA	NA	NA	NA	NA	NA	14963.9	NA	NA	5435.17	NA	NA	NA	NA	NA	NA	5318.94	NA	NA	NA	NA	NA	NA	NA	NA	NA	NA	NA	NA	NA	NA	NA	NA	NA	NA	6835.18	NA	NA	NA	NA	NA	NA	4886.17	NA	NA	NA
HLA-DRA	77424.2	58462.6	58888	52550.9	123191	83379.8	104301	105130	102621	721269	146627	141025	575284	134185	271323	261395	151486	32472.2	48395.9	247196	38799.3	109043	172188	182659	129032	77627.1	186169	59034.6	64188.4	113455	211186	115749	125391	261414	198739	743083	250273	116203	494519	205378	158844	192119	181523	149800	68650.5	349803	57224.6	211444	240036
MAPT	12041.7	12545.9	25950.8	5059.85	8657.53	11689.4	20010.4	37537.1	36431.4	34557.9	99717.3	45727.9	53940.4	63709.6	88293.7	181757	57114.2	70871.7	53726.8	64449.6	NA	100830	35627.4	69051.7	114221	8563.23	1857.61	2957.11	2091.77	20140.2	NA	2331.16	27924.7	NA	NA	61078.7	4021.54	3621.72	35288.6	21756.1	25668	NA	48170	NA	31897.2	37397.4	31074.9	34343.7	NA
OCLN	19419.7	22279.9	18028.2	37446.4	20578.3	24600.3	20269.8	58317.7	49728.8	21775.7	150142	74410.9	81527.3	69334.5	73356.4	144333	94248.9	96298.5	54720.8	60498.2	32260	176013	46161.7	178061	71277.5	27709.9	11970	78580.9	25956	39774.5	20343.4	29971.8	28944.6	48707.7	444161	88802.3	25025.6	36841.5	23485.3	36983	26382	125064	46097.2	42967.4	31805.8	32338.9	38809	33739.8	37574
MARVELD2	NA	NA	NA	NA	NA	NA	NA	NA	NA	NA	NA	NA	NA	NA	NA	NA	NA	NA	NA	NA	NA	NA	NA	NA	NA	NA	NA	3136.81	NA	NA	NA	NA	NA	NA	NA	NA	NA	NA	NA	NA	NA	NA	NA	NA	NA	NA	NA	NA	NA
SCRIB	6521.45	36892.7	19305.5	27917.1	29174.8	25800.1	41667.5	19760.2	37556.4	21473	68217.7	36232.9	12352.2	45037.7	53117.5	69546.6	30416.7	70165.2	31787.4	59329.4	19819.8	107228	25298.7	66607.5	60924.4	24911	21651.8	71864.2	32247.2	45260.3	12453.7	42132.3	29540.6	22827.4	29633.5	118288	30801.5	41684.9	24093.4	27839.8	27303.7	84041.5	54845.5	NA	44501.1	38914.6	39829	45291.3	40985.3
LPCAT1	NA	12745.5	16831.2	18475.1	NA	12334.8	11425.9	3503.83	13685.7	19589.9	NA	NA	6579.63	NA	NA	NA	NA	NA	5941.94	10702	10140.1	NA	13167.2	9734.78	10648.5	9733.53	20206.1	10270.3	21212.9	10764.4	13938	12818	12893.1	8649.26	NA	NA	NA	10335.9	11990.1	11005.3	NA	NA	4951.83	8795.3	NA	11203.7	10843.5	15497.7	14957.5
PUF60	26347.6	33357	21342.5	31942.6	21419.8	31654.1	36724.6	31431.4	15351.2	48532.5	84232.3	30934.1	27590.6	25861.4	53414.1	8340.89	19197.5	40770.2	43912.8	37437.2	47729.5	25454.6	24862.7	46640.1	27604.8	35530.2	33882.8	38371.3	44810.3	45934.2	25792.9	32203.4	27019.4	29920.9	34288.2	27861.8	28548.2	43217.5	35498.3	28475.1	33466.6	54979.2	56207.8	45909	42414.8	34667.7	50010.6	35014.4	51246.2
A0A0J9YVX5	NA	NA	17773.2	17002.7	NA	17943	NA	NA	13233.6	NA	NA	NA	NA	NA	NA	NA	NA	NA	NA	NA	NA	NA	16068.2	NA	22232.5	11794	27718	20167.4	15606.1	24517.1	19558.9	18750	20231.9	NA	NA	NA	NA	12947.2	NA	NA	NA	NA	NA	19531.7	NA	11365.7	20455.7	NA	24791.8
CTDP1	NA	14331.8	19094.4	9904.35	NA	NA	NA	NA	NA	13919.8	NA	NA	12804.3	NA	NA	NA	NA	NA	13058.7	18489	22569.8	NA	39221.3	NA	NA	13053.9	9973.67	11488.3	10949.9	30185.4	NA	21350	9864.08	NA	45831	NA	12074	8632.99	14464.4	NA	NA	NA	NA	NA	NA	12009.5	12274	7636.47	13185.8
PHRF1	NA	NA	NA	NA	NA	NA	NA	NA	NA	NA	NA	NA	NA	NA	NA	NA	NA	NA	NA	NA	NA	NA	NA	NA	NA	NA	NA	9027.53	2789.13	3446.24	NA	NA	3717.4	NA	NA	15092.7	NA	NA	NA	NA	NA	NA	NA	NA	NA	NA	NA	NA	NA
CRYBG1	NA	NA	NA	NA	NA	NA	NA	NA	NA	NA	NA	NA	NA	NA	NA	NA	17328.9	NA	NA	28468.8	NA	NA	NA	NA	NA	NA	NA	18107.2	NA	9813.06	NA	29198.6	12693.6	NA	NA	44335.4	NA	NA	NA	NA	NA	56496.3	NA	NA	NA	16307.5	10487	9642.95	20555.3
UTP4	NA	NA	NA	NA	NA	NA	NA	NA	NA	NA	NA	NA	NA	NA	NA	NA	NA	NA	NA	NA	NA	NA	NA	NA	NA	NA	NA	NA	24361.1	NA	NA	NA	NA	NA	NA	NA	NA	NA	NA	NA	NA	NA	NA	NA	NA	NA	NA	NA	NA
IGHV3-64D	156348	86625.1	160289	29602.3	153145	42980.6	74722.2	92633.1	126881	180228	81426.9	95510.1	66087.7	NA	286339	352974	179588	161201	102592	NA	97391.2	NA	115456	110154	123267	86605.6	101599	44533	40369.4	40070.9	41304.4	58769	81189.7	458558	106139	NA	136674	48355.9	78988.4	142818	89401.2	194834	272765	NA	108595	105076	39863.8	51983.4	42925.7
DNAJB6	9427.19	15431.1	10339.8	NA	NA	NA	6579.34	18064.1	6626.92	20303.9	5195.87	NA	18004.4	NA	NA	NA	NA	27755.1	5772.21	24452	8712.62	43415.3	13346.9	32551.6	36581.9	NA	19118.6	19320.2	19188.4	18915.9	NA	11148.1	23139.5	16224.2	16904.5	58342.6	NA	32654.7	12298.2	NA	NA	NA	NA	NA	NA	19497.6	20796.9	29922.1	24940.5
CELF2	NA	NA	NA	NA	NA	NA	NA	NA	NA	19905.6	NA	NA	NA	NA	NA	NA	NA	NA	NA	5889.36	NA	NA	NA	NA	NA	NA	17371.4	6839.53	12385.5	6928.4	NA	NA	NA	NA	NA	NA	NA	NA	1854.2	NA	NA	NA	NA	NA	NA	7904.8	NA	6975.6	8503.77
PON2	25904.9	25395.9	23641.8	29228.9	16192.8	18113.9	20317.5	24068.8	26073.3	34640.4	22466.9	24362.5	15332.2	17876	NA	25579.7	NA	NA	14059.1	9257.63	17678.5	NA	14378.2	NA	13297	15991.4	66635.9	42934.9	67748.7	34223.9	23811	36141.6	42317.4	25453.3	102040	53769.3	32944.1	52043	27249.3	35189	18724.7	53515.9	55883.8	10420.9	29064.7	13183	55020.1	22595.9	42489.5
PLIN4	24960.1	NA	37580.5	NA	25041.2	11247.1	36612.1	40105.2	51564.1	NA	NA	39733.1	NA	NA	NA	NA	NA	NA	4518.56	41314.8	NA	25030.2	54228.4	30854.2	15104.4	51691.1	NA	NA	NA	NA	9777.83	NA	41128.5	32136.5	NA	NA	13623.3	15784.9	NA	NA	262338	NA	NA	NA	NA	12696.4	6945.61	NA	NA
IGHV5-10-1	43593.7	39157.1	52901.6	32757.9	56151.8	45314.6	37154.3	62460.4	60554.2	NA	37268.6	NA	172664	NA	NA	5954.03	146395	71336.1	NA	32962.6	80906.7	34787.4	43915.3	55379.5	42317.5	61671.1	14223.4	35915.7	20795.6	40213	28198.1	24115.4	28301.4	75926.4	13902.2	NA	62906.3	NA	91430	NA	NA	4126.62	17844.8	45196.8	NA	5038.98	51931.5	72969.8	114069
A0A0J9YY99	5806.43	7321.91	6190.26	992.186	7308.49	9283.72	1547.01	NA	16188.7	NA	NA	NA	4218.93	NA	NA	NA	21591.1	35361.2	2967.55	1392.35	3024.15	NA	2031.75	NA	4148.38	3363.83	3641.01	3895.84	3636.05	2008.93	3270.97	4669.8	3278.45	1586.98	NA	NA	NA	NA	564.368	NA	NA	NA	NA	NA	3990.55	3069.4	3501.41	553.801	3822.12
PRSS2	562094	511787	1.2109e+06	387267	1.43508e+06	490170	575407	2583586	558968	818024	2140446	4602016	1.2872e+06	2.19503e+06	4.39583e+06	7.33078e+06	1.90407e+06	1.39994e+06	864652	1.72129e+06	839438	1.53043e+06	527622	1.22737e+06	1.04294e+06	1.20719e+06	289705	711634	405781	821048	1.18964e+06	696600	707498	1.52927e+06	1.00315e+06	3541047	2.06016e+06	655401	739096	2573151	2.23267e+06	3.04257e+06	2.68657e+06	1.74216e+06	850996	500688	953604	903706	896523
CENPV	NA	NA	NA	NA	NA	NA	NA	NA	NA	NA	NA	NA	NA	NA	NA	NA	NA	NA	NA	NA	NA	NA	NA	NA	NA	NA	NA	NA	33335.2	NA	NA	NA	NA	NA	NA	NA	NA	NA	NA	NA	NA	NA	NA	NA	NA	NA	NA	NA	NA
MATR3	46380.7	41606	38636	61179	31372.2	45631.9	44645.7	47306.6	50497.1	86594.8	39325.2	58133.5	38655.4	45379.1	69069.9	113182	52920.9	22991	26485.8	47119.3	45402.2	84904.3	42639	51551.3	56259.7	49284.8	60839.3	62013.6	87378.7	50140	46314.8	64627.5	54456.9	57787.3	116487	188459	41623.3	88319.8	57897.5	56003	64283.8	105425	146914	55603.8	43178.8	39631.5	49777.5	50997.3	60744.3
PROS1	36420.4	21967.3	23500.9	9563.55	24356.2	20936.8	23302	22453.7	25573	12447.2	40432.7	22853.1	17581.6	40646.3	56631.7	15791.2	32579.7	34204.7	14771.7	22500	14559.7	55842.3	130573	68475.9	35549	29723.8	89353.1	23870.8	12130.4	60761.9	33969.7	100246	35258.4	63087.2	231948	30775.8	121522	17828.2	23371.5	20691.3	67260.7	87388.1	40302	73972.1	43503.1	21238.2	58591.7	388567	1.55233e+06
SH3D19	NA	NA	6060.76	NA	8905.46	14094.7	16600.7	NA	17869.8	NA	21883.2	6809.53	NA	NA	16029.9	20954.3	NA	33441.4	20118.9	32161.9	7421.2	52647	3532.5	63975.2	34133.8	NA	6302.75	21743.8	3733.06	23030.7	NA	8785.23	14834	10684.9	NA	34948.6	NA	2961.39	NA	NA	15095.1	8489.52	NA	8440.03	NA	18596.5	8480.9	19769.3	12490.9
FASN	30483.6	34874.4	23515.3	42054.2	52926.9	32556.2	44034.4	45352.3	16967.2	58060.7	73408.5	20950	46645.1	105622	NA	88999.6	30203.5	7404.12	70522.2	25723.7	39366.5	8753.58	34858.5	8201.69	31997.6	40998	37515.5	14393.2	40742.9	38371.1	42511.1	34499.5	31808.2	100858	7176.08	NA	40480.9	47612.8	51546.6	31819.5	33185.3	5429.98	283097	19279	28175.8	24118.6	31772	19129.1	22016.2
PROCR	NA	55209.6	64961.5	27933.3	56387.9	26775.7	NA	20533.6	37258.8	2779.06	12790.1	9616.48	12120.7	NA	27358.8	NA	10739.5	41008	23067.5	20884.7	37681	NA	9370.15	34800.1	20659	34860.1	27062.8	20791.8	34762	32340.4	37096.6	36265.2	32262.3	38586.3	NA	36092.8	7664.79	9122.26	7145.26	NA	6118.15	34683.5	NA	10545.9	28034.7	15716.5	14568.9	9309.61	11137
SCYL2	NA	7657.05	8199.47	14303.5	NA	9153.41	NA	NA	7380.21	5674.18	NA	NA	NA	NA	NA	NA	NA	NA	NA	NA	3557.95	NA	6466.68	NA	NA	8611.86	12747.2	5665.8	17898.4	9736.56	7986.18	10187.2	13767.7	12145.1	6983.72	NA	5701.78	11156.2	3560.23	NA	NA	NA	566.601	NA	86239.1	3716.16	12483.7	7883.18	8038.58
ROCK1	NA	NA	NA	5195.43	NA	NA	NA	NA	4922.19	NA	NA	NA	NA	NA	NA	NA	NA	NA	NA	NA	NA	NA	NA	NA	NA	NA	12174.3	4762.07	10539.4	5667.4	5457.39	3782.84	8441.87	2106.66	NA	NA	NA	2243.67	NA	NA	NA	NA	NA	NA	NA	4293.12	2909.56	2524.11	3496.51
CBL	NA	NA	NA	NA	NA	NA	NA	NA	NA	30454.5	NA	NA	NA	NA	NA	NA	NA	NA	NA	25355.3	NA	33638.4	NA	NA	3991.93	NA	7020.17	14943.6	7320.49	12238.3	NA	NA	13589.1	NA	NA	38239.1	NA	NA	NA	NA	NA	NA	NA	NA	NA	27790.6	NA	22823.2	12083.8
FGGY	6552.07	10429.8	15418.2	6017.03	NA	7575.48	9122.93	7022.5	10100.7	3955.82	6245.18	NA	3107.12	NA	NA	NA	NA	3026.69	4984.28	11614.4	8674.72	NA	8574.44	17171.4	68609.4	3793.74	5723.97	NA	7552.53	4590.23	4442.4	7499.06	NA	4534.98	8237.74	NA	6857.31	1210.54	3216.35	10648.4	NA	NA	2.38273	4487	6874.48	6986.9	3837.81	6399.02	4497.79
PHF14	NA	NA	NA	21776.5	13838.9	NA	4381.26	NA	NA	3587.75	NA	NA	NA	NA	NA	NA	NA	NA	NA	NA	NA	9605.23	13111.8	NA	NA	NA	5306.83	10337.5	15335.9	7065.18	NA	5386.29	3659.42	NA	NA	NA	6204.13	4875.95	NA	464.122	NA	NA	4.10638	24664.4	NA	3232.72	8311.66	1583.68	6250.74
ELF1	15965.2	24249.8	20137.9	16833.9	NA	24710	10663.4	NA	NA	24284.1	NA	NA	12766.3	NA	NA	NA	NA	NA	20657.4	31111.6	20752.2	34956.2	20825.7	NA	44414.5	9156.41	17876.6	38066	30938.3	20936.9	24631.9	13855.6	22787.2	12240.7	32614.2	42315.2	NA	20182.8	13422.7	NA	NA	NA	NA	25529.3	21283.9	34164.8	25529.5	23434.8	24996.7
SPATA20	NA	18827.5	7935.31	25999.8	24375.2	20341.5	NA	NA	8019.91	22471.3	NA	NA	NA	NA	60371.6	NA	NA	18645.6	30782.2	NA	22522.4	12479.5	27451.5	NA	NA	49073.4	30567.7	10261.2	19659.9	15142.4	30504.7	16822.3	28751	23707.1	54606.9	NA	28620.7	4544	20099.4	NA	NA	NA	NA	10915.5	12700.9	4833.55	5697.09	7571.72	26373.6
GATAD2B	NA	11236.2	6794.02	14671.6	3877.45	6853.38	6811.6	NA	16044.4	16671.1	NA	NA	4333.1	NA	NA	NA	18867.2	NA	10343.1	21262.1	4906.16	NA	9854.01	15708.8	12957	NA	13741.9	14061.6	12588.2	16416.6	9278.62	11224.5	15807.6	8181.3	31422.4	68389.6	4664.03	18052.2	11950.1	NA	NA	5301.92	NA	14857.2	NA	13691.9	13444.1	12418.5	12096.3
PTBP1	253986	221199	221143	265549	227380	222694	222083	125430	171301	237897	121589	146010	108993	135105	79271.3	123943	112596	99502.4	157350	142272	186888	89979.2	175219	138959	135262	174826	341573	176828	441465	227624	278009	249125	233055	155166	234110	180311	173023	290502	204706	201152	133566	191697	180687	158340	254205	124329	244953	126160	223789
ENAH	13197.7	25447.1	7813.52	11461	9041.16	12387.5	4814.35	14985.9	14645.2	20191.8	24420.3	17281.8	17515.6	NA	NA	47352.9	NA	23147	16270.1	35033	7438.88	40576.7	14992	33622.4	31008.2	13875.4	16592.4	30554.6	12994.4	17155.2	12701.3	7477.53	15323	25315.7	8587.89	70928.4	13347.5	16841.9	32778.4	14669.3	22910.1	31930.7	32112.4	17217.2	5755.01	16869	10984.3	21707.6	15048.5
HLA-DQB1.1	27322.2	15409.3	NA	NA	NA	11102.5	29669.3	5708.81	21992	90483.9	NA	NA	NA	16388.9	NA	NA	NA	NA	NA	41555.9	NA	7814.15	8274.75	21753.9	NA	NA	98463.8	3582.72	2881.75	NA	NA	17297.6	24383	21494.3	73470	23309.1	NA	NA	NA	58358.3	NA	NA	NA	NA	NA	59619	7229.18	27718.5	9484.87
HLA-DPB1.1	NA	1638.21	NA	13752.4	21435.3	25827.5	NA	7939.65	24126.8	130693	NA	NA	99486.4	NA	49998.4	70924.1	23554.9	NA	16160.1	52436.8	NA	22677.2	16264.5	NA	NA	15003.1	39704.6	3501.49	10719.2	23238.2	40966.9	26501.1	21380.4	35496.2	170488	NA	4466.53	15927.1	75029.7	18151	33421	42843.5	47464.5	25916.5	19619.8	72986.4	19663.1	43470.1	18416.6
HLA-DPA1	20827.5	25216.6	8728.98	19511.3	32446.8	37636.5	22847.5	35384.9	47172.3	223563	NA	20018.1	129859	27357.4	31230.4	27341.4	19420	NA	16075.6	71116.2	9710.39	73270.9	61685.8	114989	11180.6	14526.6	60049.3	15683.5	13468.3	41430.3	84216.9	59737.7	30740.7	107353	8525.42	341844	13611.6	18848.3	98810.2	35319.7	31192.4	4533.63	2700.86	19033.6	29683.1	90090.5	14257.3	138113	73251.2
TNXB	NA	112986	97226.6	122566	NA	212607	NA	NA	88807.8	NA	NA	129505	24993.1	NA	72693.3	NA	NA	NA	148175	NA	128973	65865.9	NA	73854.9	NA	182769	NA	36626.7	42814.1	114224	NA	65257.7	NA	NA	190993	NA	35105.9	78499.8	73383.6	NA	101459	31667.8	NA	NA	NA	NA	35038.9	39732.7	4032.41
HLA-A	39662.9	28581.7	82338.4	90782.3	31334.6	11624.6	102355	123136	141327	230825	232652	48015	467488	72656.8	59759.2	150557	198313	61945	82188.5	209079	133250	53080.7	143015	128655	97212.8	10413.2	59956	62065.8	78974.5	97214	40876	20389	111366	251549	208043	321520	293964	32138.4	419062	68742.6	75846.9	168162	269852	107998	61134.1	270498	126519	48292.1	144836
DHX16	28673.8	39971.8	31485.1	29324.9	30131.9	53133.4	25981.8	37589.2	24149.6	34130.2	NA	19314.5	18757.6	NA	NA	NA	26977.9	24309.8	28205.1	NA	29484.8	NA	19800.6	NA	NA	29253.5	44422.4	15624.4	40422.3	25629.8	31711.8	36426.1	23745.6	31863	22609.9	NA	17335.9	34602	28086	23708	32666.5	10407.2	23096.1	NA	18482.4	18026.9	27517	13550.9	16690.4
HLA-DRB1	NA	NA	NA	NA	NA	NA	27517.6	30461.5	NA	188069	63161.1	43437.6	NA	30628.1	215775	NA	NA	13869.3	26184.8	NA	32292.8	24005	1609.6	65555.5	47570.6	14186.5	NA	15973.6	NA	108354	7708.74	NA	NA	74619.5	NA	69993.2	55707.6	21496.7	2115.56	27112.5	240923	NA	NA	47054.6	NA	3891.51	25761.4	61912.3	8141.09
HLA-A.1	44232.4	14517.4	78244.2	NA	NA	NA	NA	73470.1	NA	374410	NA	97688.1	332240	135066	101899	NA	59691.3	NA	NA	NA	NA	34597.9	NA	104965	NA	NA	108268	37305.2	65013.1	NA	NA	4552.27	NA	161538	NA	319870	22096.8	99810.4	259947	146656	221366	NA	NA	NA	NA	NA	NA	46990.9	NA
HLA-DMA	9159.26	8732.57	8357.06	5929.28	10857.2	NA	10611.8	2427.1	10727.2	28335	NA	NA	17765.9	6865.63	14409.5	NA	NA	NA	NA	15282	NA	7506.07	13117.4	15069.8	8820.63	11588.9	19267.2	5779.4	11613.8	10022.1	23830.5	12744.2	12328.6	11782	6938.11	34644.1	13466.5	4354.2	23126.8	12052.5	9833.82	12297.2	NA	14423.4	NA	25217	6429.82	18226.2	48822.4
HLA-B	94523.4	12140.1	NA	18128.5	67533.2	106584	108887	71440.1	48384.1	997668	117048	49270.4	133588	45030.6	72712.8	98499.5	210674	14350.8	48825.5	213788	18521.8	42992.8	42223.8	68817.4	81684.4	150084	178880	11528.6	11024.7	29282	60820.9	84413.1	112654	124499	114031	985302	153308	56401.3	60209.4	50118.2	65493.4	42295.4	226610	42121.6	14814.6	186653	44737.8	71415.6	42369.6
HLA-C	26342.5	57666.7	29077.3	28354.9	33999.1	30153	42020.2	34708.5	30706.7	115968	41559.8	31418.2	209166	43522.2	26049.1	131147	24989.2	NA	44745	108560	24879.4	61070.4	31031.9	51499.1	37478.2	18053.1	62563.4	80863.7	32713.6	43287.7	63154.3	32543.6	55668.8	71818	57486.5	212630	64276.2	44164.4	268790	55248.3	27655.4	28629	75465	18329.6	54820.6	100180	27180.7	73618.5	40272.9
HLA-C.1	NA	NA	19645.5	8917.84	NA	25964	NA	NA	15260.4	56496.8	NA	39468.9	123523	57419.3	82476.1	NA	53669.2	NA	NA	72870.2	NA	15913.6	37261.7	NA	NA	NA	17826.6	NA	22151.5	17269.9	NA	19495.7	NA	NA	63588.9	47852.7	NA	54734	150039	85449.4	92737.7	NA	230768	NA	NA	69132.4	NA	29088	51167
HLA-DPB1.2	NA	12921.7	28190.2	18638.9	25774.6	15513.3	10844.2	43009.2	6928.88	35488.8	NA	NA	76664.7	NA	9423.64	10851.4	14259.4	NA	NA	17393.3	NA	27856.8	78016.4	27267.7	NA	16972.1	NA	9388.63	26520.6	34150.2	39101	23686.3	11048.1	48440.2	12943.5	14283.8	44559	NA	49681	103555	23296.6	7463.63	NA	NA	3560.43	32492.9	NA	42591	74011.6
TAP1	NA	NA	NA	NA	9627.13	NA	NA	NA	NA	80216.6	NA	NA	38574.8	NA	NA	NA	NA	NA	NA	NA	NA	NA	17487.7	NA	NA	NA	36245.1	NA	14248.5	11858.4	30114.9	13868.2	16238.7	34146.9	19103.3	NA	NA	13639.5	96574.1	NA	NA	NA	NA	NA	NA	NA	6957.93	23285.5	15417.5
HLA-B.1	NA	NA	NA	NA	NA	NA	NA	NA	NA	NA	NA	NA	NA	NA	NA	NA	NA	NA	NA	NA	NA	NA	139888	NA	NA	NA	NA	NA	NA	NA	NA	NA	NA	NA	NA	NA	NA	NA	NA	NA	NA	NA	NA	NA	NA	NA	NA	NA	215257
MICOS13	NA	22189.8	NA	67330.1	NA	25994.9	NA	15264.2	39392.3	24872.1	NA	NA	12241.5	NA	NA	NA	NA	NA	11164.5	17501.9	NA	NA	36326.4	NA	18407	22573.6	63308	15430.1	53486.8	20167.3	45902.8	35515.2	68895.9	25566.8	45154.5	NA	15400.3	23524.8	25941.2	21936	NA	NA	1067.88	31619.6	10725.1	24885.3	25258.5	37658.3	101816
TXNRD2	22797.6	18664.5	49243.8	24026.3	21574.2	23856.4	87154.5	43588	88944.6	16574.1	20227.3	44924	24741	28217.2	31804.1	18118.1	21787.6	18115.4	22620.7	41941.9	22259	16287.4	18478.4	NA	32694.6	19088.4	27928.2	8210.55	15829	23261.9	21331.5	20055.6	23102.5	21683.2	26268.2	NA	22116.8	12286.5	23766.2	12950.7	32048.1	18144.1	31127.2	32065.9	49198.8	15994.5	20092.8	19009.8	29669.9
HLA-DRB3	109354	67827.6	22328.9	66301.4	91846.7	130958	112383	62423.4	116459	273147	85097	69492.9	253503	48476.9	169745	174507	66901.9	22571.6	30907.3	90137.9	23859.9	73347.4	35965	87567.8	88242.9	48320.9	208934	28153	21308.3	118672	110041	124523	98087.3	90375.7	439953	97254.1	67227.1	47149	203992	85360.9	171984	82363.4	90035.2	100249	3443.14	126628	31043.9	124776	35942.9
SELENOP	42572.8	28333.6	36213.8	13181.7	25053.9	28859.9	32424.4	27475.5	30145.3	6752.68	42943.3	20186.5	14171.9	20922.3	38016.5	16931.9	NA	51260.4	25831.4	35614.2	19740.3	62877.1	19802.9	100674	50125.7	26687.8	14420.6	47101.1	13279.2	12432.9	16016.7	21679.4	15613.6	34037.8	20764	61488	22260.3	28723.6	8712.25	20901.1	41177.4	10656.4	3754.43	17298.3	26094.5	25075.1	15619.1	33368.8	12850.2
CPT2	NA	12078.3	8462.91	13146.3	16131.2	6755.38	NA	5576.73	15089.9	5591.17	NA	8760.54	8703.96	NA	NA	NA	12583.1	NA	NA	7733.33	3689.54	NA	5800.77	NA	8063.38	3349.48	7894.98	2600.57	5397.15	9221.93	9100.73	6827.42	9154.91	8489.58	25660.1	NA	7963.95	8327.89	8812.25	11164.4	8929.05	NA	13225.3	11127.4	126059	8417.28	5473.79	11390.3	14385.8
FTO	37522.2	28478.6	27716	25294.7	24403.4	29539.2	34931.2	28737.3	22726.4	27467.1	22094.9	29960.3	27818.9	21659.9	17986.6	25367.7	24227.3	12778.6	33428.1	22132.1	33255.6	14978.3	27962	21157.2	18604.7	30897.3	25198.5	19124.7	27550	23755.6	27900.2	24235.3	24742.4	16764.1	55164.8	23197	19327.8	23353.3	24613.2	19752.4	19551.8	17494.5	11963.7	22456.5	35561.8	20958.8	26386.5	20608.2	28014.7
HSPA12A	50056.1	32680.1	44295.3	32688.2	40524.6	36542.1	39745.4	22042.8	55916.5	8993.88	NA	15489.5	8572.2	26810.1	NA	NA	NA	16791.4	29108.4	17833.7	34793.9	60789	30779	12242.9	12701.6	36066.2	15586.6	5107.73	10685.9	11447.4	24245.7	14194	15824.2	34767.9	NA	NA	21234.9	12011.6	14003.8	14839.6	26160.7	7693.72	11624.3	42947.6	30748.4	19088.3	17408	40725.1	8372.69
ADSL	14934.6	17242.1	20091.6	14513.6	14975.5	16046.6	13721.1	5323.89	20194.5	12676	NA	NA	10596.5	NA	NA	NA	15040.8	7504.1	8198.09	11052.4	15618.3	3004.4	17593.3	55058.9	12053.5	21187.5	17603.6	3394.17	14173.2	13091.6	14101	15727.2	14931.5	9908.01	14178.6	NA	6319.05	15671.9	11135.7	11519.9	6248.79	1261.09	1381.22	5339.1	10904.8	10184.8	11501.6	7813.69	12353.9
RAB11FIP5	8287.62	6962.01	7440.18	5516.05	9724.97	9928.7	12207.7	20443	19601.4	6735.45	27292.6	19515.3	6617.93	27634.6	7040.49	NA	17636.7	12499.6	8877.68	10129.7	8065.09	35165.8	4752.44	14914.2	12932.5	7096.72	11671.7	10191.6	5806.26	7201.96	4939.08	5837.45	6130.22	6951	1.25601	26002.2	12847.3	8698.03	8653.53	15887	NA	1770.88	NA	7444.37	NA	15116.6	4462.6	15119.1	6075.38
ASAH1	343719	547510	310300	594851	293418	363822	552908	1257350	456610	317698	551080	714394	506809	599266	593060	373209	585059	1.0232e+06	411480	315066	692232	328263	298443	153722	459470	340000	213026	566857	519137	578715	279946	336356	314661	325599	445151	241225	460025	372373	406824	461054	389793	265145	474276	679418	374443	235756	285177	259823	254007
PLEKHA7	NA	NA	1691.5	1274.87	NA	NA	NA	16224.6	NA	20999.6	NA	31474.3	21228.9	NA	NA	NA	NA	30910	14737.7	17977.7	NA	10371.2	3292.83	16887	32931.3	69355.9	NA	8351.01	5865.06	15683.3	NA	NA	NA	16781.2	NA	NA	NA	20835	18162.1	NA	NA	NA	NA	NA	NA	12961.3	NA	12869	4890.51
PXN	9287.11	41726.5	36645.7	49019.3	43608.9	27655.8	24494.7	25502.9	13879.6	22711.4	38832.2	29836	15036.6	39454.9	48284.3	143184	33623.6	61959.3	66251.1	56817.8	37689.1	207435	69603.7	71897.5	61710	49979.5	24504.9	47358.3	23374.4	58572.7	46228.2	26171.4	49653.1	20495.6	89721.5	66152.8	28085.4	29739.6	20876.9	44490.1	42603.8	72172.8	57127.5	27126.9	36763.9	40242.6	44983.5	39727.3	78312
ATP6AP2	NA	NA	NA	NA	NA	NA	NA	NA	NA	NA	NA	NA	NA	NA	NA	NA	NA	5440.93	NA	NA	NA	NA	NA	NA	NA	NA	1979.56	NA	1923.79	9201.38	NA	6271.98	NA	NA	34197.7	NA	NA	NA	NA	NA	NA	13057.4	NA	3782.28	NA	NA	NA	3667.84	4807.03
LRMP	10781.7	1546572	11058252	5.39185e+06	12207363	9291.95	11561.9	16298126	21999.2	4.16044e+06	17466156	18245252	13334402	21143284	17563992	20577326	19910270	12384231	7.71777e+06	6.51191e+06	6.61433e+06	13250847	4.93058e+06	12211452	9619390	6711528	12590.5	7784089	3748451	5010436	4.54593e+06	5.9048e+06	3583106	15543572	10906789	17301930	8840035	7058689	7321475	9645148	10239842	11278120	17005918	17661416	6875419	5.39027e+06	4.09435e+06	6171030	4397802
EHMT1	NA	NA	NA	6383.63	NA	NA	NA	9166.6	NA	11728.9	15064.4	NA	NA	NA	NA	51230	28574.7	35658.8	15301.1	32520.6	6557.11	69827.8	19683.6	40725.6	27707.9	13371.7	NA	25555.4	10977.7	16914.8	6956.02	12136.9	NA	8250.27	22777.9	61210.4	11870.7	14243.4	8675.48	11190.1	14153.3	52384.2	49930.3	NA	NA	19459.8	10978.9	18756	9938.55
KIFBP	NA	NA	NA	5531.28	NA	NA	NA	NA	NA	NA	NA	NA	NA	NA	NA	NA	NA	NA	NA	NA	NA	NA	NA	NA	NA	NA	7690.16	3245.11	NA	NA	NA	6352.01	NA	NA	NA	NA	NA	NA	NA	NA	NA	NA	NA	NA	NA	NA	NA	NA	NA
KIF13A	NA	NA	NA	NA	NA	NA	NA	NA	NA	NA	NA	NA	NA	NA	NA	NA	NA	NA	NA	12446.2	NA	22717.8	NA	NA	NA	NA	NA	NA	NA	NA	NA	NA	NA	NA	NA	NA	NA	NA	NA	NA	NA	NA	NA	NA	NA	NA	NA	NA	NA
PLEKHA6	NA	NA	NA	NA	NA	NA	NA	NA	NA	NA	NA	NA	NA	NA	NA	NA	NA	NA	NA	53742.3	NA	NA	NA	64587.1	33222.6	NA	NA	32689.8	NA	NA	NA	NA	NA	92713.1	NA	54628	NA	28730.9	NA	NA	NA	NA	NA	NA	NA	39658.7	60880.4	NA	NA
RBMS3	12139.7	19493.2	16654.8	20362.1	13577.6	15069	15459.7	19907.7	20489.5	27265.1	NA	13127.1	13783.8	13296.6	NA	NA	NA	9167.73	20667.2	22806.7	25656.7	NA	12592.4	18153.7	15839.4	16191.5	28312.7	24390.1	23624.2	22440.7	18365.5	18699.1	23498.4	27339.5	37893.7	33698.6	22414.1	33655.9	23626.7	23236.5	17493.6	18245.7	34180.3	22697.3	23473.1	20567.7	23116.1	14256.8	7044.96
EFR3A	NA	NA	2744.05	2989.78	2384.05	1364.46	NA	NA	4312.03	NA	NA	NA	NA	NA	NA	NA	NA	NA	NA	464.372	NA	NA	NA	NA	NA	1718.31	5066.31	NA	4225.94	939.413	2342.32	3046.03	1737.07	393.13	1	NA	699.219	1246.97	NA	NA	NA	NA	NA	731.15	NA	NA	2279.02	1161.34	1915.65
GOLGA6L7	652059	131012	211872	44652.7	446985	249700	194507	NA	172146	84355.1	213794	256277	73725.3	529466	297124	113138	62347.6	449107	231176	25207.3	182316	121638	194733	120143	162262	584638	60354.7	23735.5	45902.8	26647.5	343414	156253	63268.8	NA	21885.2	55780.7	113943	22867.1	53599.9	273163	282047	NA	NA	167784	504796	13734.1	74358.9	49931.6	37879.8
GOLGA8N	NA	8943.02	NA	22250.7	NA	NA	7984.75	NA	4486.87	1.75138e+06	NA	NA	1.08353e+06	NA	96579.2	NA	NA	22736.1	30381.1	821851	NA	52205.1	NA	NA	41499.1	NA	32185.7	25198.7	NA	34587.9	NA	15710.8	NA	NA	NA	NA	NA	NA	NA	NA	NA	NA	NA	NA	NA	NA	26726.8	NA	NA
FARP1	NA	NA	NA	NA	NA	NA	NA	10554.1	NA	12680.2	29255.5	17281.5	12880	18333.8	NA	NA	29206.4	13918.1	9817.04	27742.2	NA	49014.9	NA	NA	NA	NA	NA	16954	NA	NA	NA	NA	1343.77	10170.3	NA	36199.9	10679.4	14469.7	13960.4	9556.98	NA	NA	NA	6040.54	9626.13	21291.8	7187.67	18916.7	NA
CTSD	442272	608208	416789	782545	491075	718209	488692	735404	441366	316535	198484	317918	436130	249393	267155	212010	459301	705053	430948	281700	728627	225953	357552	127519	270952	386983	338148	188983	432220	484966	458301	544948	337343	475277	1.11518e+06	40385	420690	249427	344680	275904	507071	139564	337829	878290	610638	306136	428921	311398	450473
KRT10	NA	NA	NA	NA	NA	NA	NA	NA	NA	NA	NA	NA	NA	NA	NA	NA	NA	NA	NA	NA	NA	NA	NA	NA	NA	NA	NA	NA	NA	NA	NA	NA	NA	138106	NA	NA	NA	NA	NA	NA	NA	NA	NA	NA	NA	12392.6	NA	NA	NA
RILPL1	16615.8	22466.5	17838.9	17723.3	23783.9	20881.2	25513.9	7727.69	16380.8	3052.3	7268.62	12591.4	3254.22	7786.65	12179	38857.6	12711.7	17997.7	18817.3	8152.85	20597.3	23903.7	11959.7	24800.1	28441.9	13955	12919.9	39064.8	15168.2	14637.3	17831.5	15236.2	15808.8	8632.68	30831.5	14540.5	6764.68	5393.15	7448.03	8288.87	7438.11	13809.2	20630.2	8413.87	12660.9	21584.3	16618.4	11370.6	9870.12
UROD	36026	32779.3	35760.6	26863.4	31954.3	42944.3	45319.9	38667.4	40987	28868	41147.2	28149.8	38637.1	16923.3	17838.9	13818.7	38899.9	28770.2	41709.7	22755.4	41372.4	18693.8	29624.3	24696.5	23599.5	17910.3	26493.3	8999.25	22386.4	31862.1	27524.6	28616.7	41930	29176.4	10731.1	8891.04	34251.3	29506	31022.7	17624.7	36977.9	19107.6	16480.5	28784.9	38049.3	19301.6	30835.9	25386.7	19947.2
AGPS	11643.4	22281.3	15165.4	33990.4	18995.2	17177	11923	NA	10837.3	17622.2	NA	NA	9386.02	NA	183465	553700	NA	NA	7937.87	NA	11758.3	NA	25196.6	59743.8	NA	13775.8	16312.3	16344.8	21378.8	19384.7	19700.7	15672.5	25504.1	12493.2	73965.5	NA	14639.9	11692.9	19540.7	NA	15017	276147	133673	8472.28	NA	NA	14407.5	NA	NA
ARID1B	NA	NA	NA	NA	NA	NA	NA	NA	NA	NA	NA	NA	NA	NA	NA	NA	NA	6942.77	NA	9224.03	NA	9809.9	3108.66	13317.7	NA	NA	NA	6971.97	NA	3197.22	NA	2434.44	NA	NA	NA	NA	NA	NA	NA	NA	NA	NA	NA	NA	NA	5500.62	4051.98	3344.06	2587.86
KAZN	NA	4084.66	7615.85	4183.67	8207	5692.32	5029.67	5200.71	5609.6	1479.32	11465.3	7939.17	1484.56	4619.47	21212.1	1450.52	10996.7	20110.1	12599.6	12050.9	5494.79	19305.7	8793.22	15852.3	14092.5	4737.68	4240.49	20959.6	7201.55	5914.08	3427.06	5833.71	7701.65	3901.06	NA	4613.72	3384.69	1505.79	1864.64	4368.34	NA	1278.98	NA	5902.3	6862.18	7538.25	6893.33	5380.09	9387
UBE2E3	19628.2	25855.7	19767.5	27804.4	24711.8	13263.8	4692.72	30871.8	3009.44	35784.3	34307	41505.5	41982	24662.2	NA	2463.43	34713	28576.4	29673	23856.4	33446.5	39301.5	32252.9	42574.9	32336.2	22317	29403.7	59004.5	32294.1	23451.5	32456.1	23034.6	16545.2	31228.3	77703.1	NA	36785.4	45293.1	35372.3	40465.6	46979.3	97417.9	110395	42964.9	37592.8	24609.1	47167.3	26635.9	27208.5
BNC2	NA	12782.5	9014.17	4195.71	10458.2	7234.52	6888.8	243125	NA	139108	170173	136380	205808	197690	53155.5	1186340	265260	552791	159219	170580	48316.6	728018	63523.6	572018	373574	59253	NA	121336	NA	15846.6	11874.3	5372.44	NA	260968	NA	3.01923e+06	393275	132739	206238	195762	2399.81	1.79278e+06	NA	365705	102561	138311	227381	1.01452e+06	1.28897e+06
MIDEAS	NA	NA	NA	NA	NA	NA	NA	NA	NA	6502.11	NA	NA	NA	NA	NA	NA	NA	NA	NA	NA	NA	NA	NA	NA	NA	NA	NA	NA	NA	NA	NA	NA	NA	NA	NA	NA	NA	NA	2470.14	NA	NA	NA	NA	NA	NA	2542.21	NA	3000.92	NA
FAM107B	13858.7	19028	12016.6	5414.09	10235.7	11055.4	11151.1	32024.9	26633.4	116662	119947	37745.6	84888.2	40064.2	138997	389827	65897.5	64013.6	30870.1	106620	8880.51	98452.2	15103.3	36787.1	38588.3	6727.57	7032.46	36165.9	8813.92	20625.6	11409.3	9536.04	22895	20683.8	32026.4	215857	18293	13816.4	40724.8	38945.4	35120.1	86099.1	93323.9	7282.9	15792.4	54973.7	12573.7	28433	15806.4
DPYSL2	393747	490667	396559	315143	453845	382902	308612	374609	433646	333419	367893	346000	456699	369955	448210	453037	238527	343866	382956	326938	354246	312527	425326	390168	290064	467567	862423	293440	471947	493181	494211	363013	406760	546800	678240	77619.9	380105	333104	408319	362173	604265	417800	394247	369953	436957	383877	435351	489509	392765
MYL4	27948.3	41673.8	54589.4	42490.7	44585.2	42003.4	53128.4	57222.6	48378.8	72683.4	372019	111518	70212	108335	130565	228729	258231	108729	55440.7	217597	38486.8	170272	45696.5	343850	132174	29647.8	19791	359722	45185.1	81704.5	30058	54948.1	54412.4	33221.9	48724.8	429287	52212.2	133087	47937.6	79668.1	36501.5	166076	121373	13656.5	32683.3	153209	79797.4	42026	32445
SFXN3	54015.7	29355.2	35654	33296.2	14680.6	25316.9	22298.7	12611.5	43357.8	34054.9	19365	20862	29985.8	NA	54894.9	46455.7	NA	NA	33093.3	12382.4	25035.1	16514.1	36530	NA	26478.5	55766.3	125579	31940.8	54354.4	30120.9	45196.3	49410.3	81319.9	117117	125647	NA	51456.7	48118.8	47664.1	32177.7	45964.5	19357.7	45541.8	37871.6	44819.5	25434.4	39505.5	65624.5	143518
IER3IP1	NA	43546.1	31608.4	82871.6	38616.5	35279.8	34406.2	42053.6	42676.4	77654.9	NA	NA	43953.6	NA	NA	NA	NA	NA	35515.5	38181.7	25854.8	NA	52198.3	NA	NA	NA	76105.9	46026.5	63322.2	66435.9	58305.9	63124.5	46689.6	56018.4	98073	NA	55433.6	89827.7	93899.7	NA	49758.6	40937.1	59299.2	NA	37460.7	48323.9	66615.4	73321.5	66589.6
A0A1W2PNV4	49474.5	50203.8	54254.2	59297.1	77036.6	51197	40537.3	23652.5	41898.6	102844	24171.2	29221.3	80384.7	53213.9	84097.6	117806	28542.8	25256.3	183409	46591.1	320116	45291.5	194095	221089	671817	52767.3	61340.8	38291	188996	73773.1	74025.8	236741	112184	50393.9	462137	17067.3	49887.6	49970.6	81209.4	55270.9	75501.4	73854.3	163216	54195.3	51370.4	54281.6	48718.4	62223.9	57656.4
STAT6	18713.2	11911.3	9660.74	16750.5	9464.08	6175.62	8322.8	4989.78	10606	12291.6	NA	NA	6450.29	NA	NA	NA	NA	5406.34	2994.98	4345.89	6651.42	NA	5682.54	NA	2743.86	10561.3	22309	7762.68	16286.7	12851.8	14435.8	12751.5	10784.6	15599.7	9766.25	NA	7920.21	10005.7	12761.5	7218.39	3710.44	NA	2212.96	5405.86	6949.05	6401.77	9179.89	4543.09	9936.7
FLT1	35797.6	15697.8	17003.2	23466.1	15047.2	14949.5	15415.9	NA	18642.9	10922.8	NA	4972.46	NA	NA	14582.5	NA	NA	23409.8	13838.6	13908.1	24455.4	NA	12043.8	NA	12580.4	15481.1	NA	30109.1	10464.8	14429.5	10564.4	7051.86	10624.8	NA	NA	NA	3300.95	NA	11540.9	NA	NA	NA	NA	15469	13025.1	7750.27	9545.05	4809.84	NA
UNC45A	29003988	20802088	16051594	15376253	37923888	26305972	23542052	16176962	21516478	3.60262e+06	34177800	19393054	5.46867e+06	45192184	20234180	24396150	8889870	19346122	16040754	3800997	15249894	23571036	19349944	17155692	5347425	9666309	2.34577e+06	952819	2.90622e+06	3165126	15011967	5157773	1332761	1.54418e+06	10151516	31503.6	6094951	876452	3.45784e+06	9766120	8037216	4531111	3771692	2.01718e+06	1.95184e+06	3.48812e+06	5121158	3.65302e+06	2.90633e+06
HLA-C.2	NA	NA	NA	NA	NA	NA	NA	NA	NA	19223.9	NA	NA	17726.2	NA	NA	NA	7476.5	NA	NA	NA	NA	NA	NA	NA	NA	NA	NA	NA	NA	NA	NA	NA	NA	6822.35	NA	NA	NA	NA	NA	NA	NA	NA	NA	NA	NA	NA	NA	NA	NA
MRPL9	NA	NA	NA	9361.64	NA	NA	NA	NA	NA	6344.65	NA	NA	NA	NA	NA	NA	NA	NA	NA	NA	NA	NA	NA	NA	NA	NA	12673.3	NA	6409.26	6613.01	14399.6	3702.72	9182.15	9121.63	3935.31	NA	5167.68	4036.14	NA	NA	NA	NA	NA	NA	NA	3805.4	3696.87	6126.09	22301.8
GOSR2	6399.11	10913.1	NA	33226.2	NA	12399.1	15682.6	NA	14940.2	NA	NA	NA	NA	NA	4692.99	NA	NA	NA	8682.48	8708.98	6375.21	NA	7258.76	NA	8893.16	NA	17263.5	9796.79	13109.4	12011.1	13644.3	13150.7	12637.7	NA	9234.42	NA	10596.7	11104.1	NA	NA	NA	NA	NA	NA	4906.35	10764.5	12064.3	NA	13983.2
ME2	16663.7	36364.3	20177.9	24585.9	29192.4	28366.8	14899.6	21861.3	25867.9	63435.8	27262.7	16891.6	86616.9	24209.6	28212.8	NA	17744.2	17829.2	23538.4	35677.3	26612.2	57228.4	31595.7	NA	35538.4	41315.3	54181.6	23233.5	35016.4	30795.3	34067.9	27776.6	57020.4	51713.9	56982.3	4573.86	49599.8	20582.7	62721.8	26459.7	34564.6	NA	28992.6	30150.4	43488.5	46390.5	17650.1	43796.8	39281.3
CRBN	NA	9256.18	NA	NA	NA	NA	NA	NA	NA	NA	NA	NA	NA	NA	NA	NA	NA	NA	NA	NA	NA	NA	NA	NA	NA	NA	NA	4651.84	7538.19	8035.29	NA	NA	6737.19	NA	NA	NA	NA	NA	NA	NA	NA	NA	NA	NA	NA	NA	NA	NA	NA
HLA-B.2	165783	88231.1	124866	144584	228258	112437	156395	112460	279024	506204	115664	133442	187195	138512	194492	318784	218217	38231.3	53915.5	302980	90468.6	145152	103222	213869	240910	83897.5	283402	103664	109324	211420	306827	94494.9	176314	183103	490258	643612	147163	164970	193481	148336	179313	187518	361027	81700.3	59585	301815	94833.4	232789	134393
SCARB2	99634.2	114164	127687	147369	87040.5	108546	168648	231725	128613	109039	218421	247580	138063	227519	230675	267954	119419	211781	101663	135792	131167	187229	89079.7	184824	200914	103036	151226	414851	232963	115604	93732.8	138195	134444	206978	301655	564312	170422	222593	141850	196676	133400	403832	253850	140118	67924.7	144584	160900	87024.4	193205
TCEA1	45343.9	45656.5	29178.4	44885.6	45724.3	46331.2	52948.6	43541.6	59608	45492.9	76662.8	90112.3	37842.9	73761.1	124818	275392	119893	116065	81722.2	166533	44134.1	198929	78818.3	136118	94068.1	64181.4	20539.9	102958	34851	53733.1	41408.9	41695.9	44253.7	48476.9	102301	190799	37079.5	47436	50314.1	62265.9	73899.4	179088	202325	37101.5	95875	104767	50952	56613.8	50780.3
DDX17	73550.7	81002.4	55636	69585.8	69475.5	67687.2	61893	47150.9	54795.9	123073	33078.8	52214.3	59624.7	38763.9	33757.4	61741.7	47435.3	30784.4	49887.4	40349.3	67108.8	45580.4	62422.4	25617.5	33950.3	66959.8	86701.3	39468.4	121141	67668.7	74406.8	56639.9	62623.1	70871.2	226668	12588.2	57031.8	103925	85022.6	71920.5	74177.9	59632.8	139570	57531.5	57052.5	41245.5	72844.7	55916.4	54342
SCO2	NA	5766.03	NA	12168.3	4348.8	2872.9	NA	NA	NA	NA	NA	NA	NA	NA	NA	NA	NA	NA	NA	NA	NA	NA	5730.84	NA	NA	NA	6430.33	NA	8515.47	6706.49	10346.1	10911.4	20019.1	NA	79644.4	NA	3488.02	NA	6874.03	NA	3086.15	NA	7575.4	NA	NA	NA	5185.65	NA	24854.2
RPS10-NUDT3	193115	204469	171079	318846	210924	205498	173950	184566	177890	293884	105985	121598	185728	166704	59277.3	79845.5	131044	81643	151275	153368	196495	106509	195671	60648.8	78708.6	164801	362481	185999	411801	281928	269758	300282	241287	198662	152100	126186	176638	308488	242089	181028	116937	173359	231647	235778	221565	142610	262351	200428	248220
NECAP1	NA	21961.7	16004.6	NA	NA	25279	NA	NA	NA	13716.7	NA	NA	16512.1	NA	NA	NA	NA	NA	19187.4	19905.3	23384	NA	16192.2	NA	NA	NA	16513.1	21292.6	18049	15023.5	26111.4	18087	16237.8	21627	8103.58	22300	21408.8	18864.5	NA	NA	NA	NA	NA	NA	14309.9	22728	19453	NA	21433.2
GAMT	36099.3	32700.6	33949.7	36170.9	47542	32371.8	53210.5	58613.7	30506.9	54373.7	38752.9	31040.3	66246.7	41206	33376.7	NA	25073.9	19060.4	35994.2	29781	41267.6	NA	22045.2	NA	NA	26292.3	39624.3	36157.2	34361.9	44890.3	33785.7	58741.2	34936.1	43018.2	38065	109997	63027.7	56893.8	69331.5	71621.5	34800.5	70477.2	43402.7	43968.1	44454.8	25443.2	34449	26887.9	46477.9
POMP	NA	7173.71	8382.9	8498.53	NA	7912.45	13712.4	7457.93	9834.37	NA	NA	NA	NA	NA	NA	NA	NA	6475.03	4632.58	8797.04	8505.06	NA	NA	NA	11025.7	5985.97	6036.87	20417.5	9358.42	8096.85	5282.21	8001.82	10129.5	NA	NA	17280.2	5917.77	7698.53	NA	NA	NA	NA	NA	NA	8501.65	6066.92	6259.1	4754.23	5064.7
HLA-A.2	290978	326368	223558	325038	709598	346899	409300	290828	517380	1.85693e+06	309037	427517	917551	414796	645165	610352	680005	130483	245296	725313	171250	537144	371945	308385	422530	278816	462813	399066	192546	489478	890332	334604	387480	548265	1.78617e+06	1.72142e+06	375005	418754	992206	522467	573015	469723	1.24642e+06	379701	184914	764178	145923	670918	430944
A0A286YET3	10088	3412.47	NA	6639.18	7714.2	9222.26	6307.92	NA	NA	NA	NA	NA	NA	NA	NA	NA	NA	NA	5694.05	NA	9459.33	NA	NA	NA	NA	6621.39	7244.87	NA	5207.5	3798.35	5802.53	7883.69	4711.81	NA	NA	NA	NA	NA	NA	NA	NA	NA	NA	NA	NA	3128.83	4502.16	NA	NA
NFIC	13254.5	15707.7	29862.1	15393.2	22256.7	13582.6	12701.3	12580.7	15022.1	19244.9	NA	25261.9	15754.2	NA	NA	NA	21016.9	12143	24039.9	11696.7	32374.4	38846.7	29175.3	NA	28475.2	30184	17280.2	9590.34	17177.6	18218.1	24746.4	12501.7	11648.7	13188.8	19852	NA	9460.83	18500.4	10652.4	11119.9	15044.4	9399.04	5285.64	18716.7	25270	9622.4	18458.7	14850.2	13224.9
IGHA1	534810	720703	1.39975e+06	323861	1189003	474666	645451	611229	366551	775164	563831	907654	1.38875e+06	726248	2117591	1.05127e+06	1.62565e+06	960504	1.05563e+06	766720	365971	1.54142e+06	1207000	1.06143e+06	1353843	1.37993e+06	514653	384188	794349	273487	536027	253921	689322	634883	1.32736e+06	320627	1.00326e+06	704427	1.03806e+06	1.08081e+06	1.89817e+06	683814	1.37523e+06	695145	324748	847572	383102	2.51813e+06	1.51472e+06
IGHA2.1	NA	NA	NA	NA	NA	NA	NA	NA	NA	63262.1	33076.2	NA	21328.8	NA	NA	NA	26177.5	81657.3	NA	NA	NA	NA	NA	NA	NA	NA	NA	NA	NA	3399.59	NA	NA	NA	NA	NA	NA	57455.5	NA	NA	NA	NA	NA	NA	NA	NA	NA	NA	NA	NA
PHGDH	130903	91528.2	97764.2	57192.6	122251	80203.4	95403.9	213831	110694	71352.6	64543.7	58904.9	61031.3	85017.9	34958.9	44056.9	67245.3	45960.9	115708	72804.5	113891	54477.7	99838.2	47528.4	46083	113752	94520.8	32026.7	47841.9	62970.3	84243.9	83710.2	52198.6	196650	73038.8	22110.9	65897	91517.3	64219.4	73295.2	58352.9	82245.7	68557.9	77909.1	156241	73069.5	63331.2	48176.9	60583.4
FBXO2	24431.6	14293.7	19338.1	9524.29	14212.5	11549.2	23260	4002.64	16118.9	7700.65	5331.49	3027.3	7943.75	6445.63	NA	10656.4	11012.6	6109.17	5909.03	10243.8	16641	14541.3	11511.8	15560.6	12670	17960.6	15714.2	43775.8	11828.8	6420.83	17432	16915.4	17686.4	9258.98	11434.7	42887.2	11400.8	8135.22	11091.2	9673.05	16289.3	18558.5	9482.51	9406.59	9775.22	18086	15438.8	10208.5	35527.6
PPT1	36552.6	42189.1	42280.9	50338.7	50024.4	62385.9	46241.9	45533.4	46566.4	51386.3	63876.1	34542	39814.7	54091.5	51116.1	46322	21201.1	17969.2	44185.3	34994.6	47142.5	56195.1	47400	47340.8	27482.1	37109.6	41133.3	26868.1	42523	37591.1	51819.5	51234.6	38317.4	44818.3	51702.8	84046.3	47982.7	28530	47660	39605.6	49794	19563.7	21579	71212	48148.1	30522.7	39790.6	40541	45365.7
MON2	NA	NA	NA	6161.86	NA	NA	NA	NA	NA	1619.08	NA	NA	NA	NA	NA	NA	NA	NA	NA	NA	NA	NA	NA	NA	NA	NA	8624.19	2785.38	7044.15	4349.47	4170.58	6429.88	7196.5	3390.87	NA	NA	NA	4862.83	1599.26	NA	NA	NA	NA	NA	NA	NA	2252.2	NA	2167.12
IGHG4	100642	206084	264087	81110.9	877276	348144	145583	239453	242576	226898	80109.9	237819	104173	733846	464960	44195.8	1.34747e+06	594976	170635	114117	408356	104626	178031	306712	173462	227842	39321.9	180744	132750	89914.1	399627	216685	89226.4	330419	67866.4	217655	50808.1	140041	66684.8	360792	453755	89367.5	154336	212853	235715	195456	243199	74505.3	704488
IPCEF1	6547.96	5950.14	4808.2	16077.4	5818.79	7523.5	9067.65	NA	9909.89	33828.5	21687.3	14079.7	15674.9	13598.1	12603	NA	NA	43945	20508.9	27134.2	5670.73	82413.7	8671.03	24911.3	35605	6596.37	NA	NA	NA	2070.8	3866.09	NA	6230.53	NA	NA	26788.5	2683.19	NA	4582.27	5258.14	NA	NA	NA	NA	NA	15862	NA	NA	NA
GOLGA2	11009.1	10314.5	10239.9	16562.1	10831.5	12937.8	22285.4	NA	16103.3	13055.2	NA	12978.2	10589.5	NA	30993	29651.5	NA	NA	4495.52	7898.42	9657.99	60332.8	10450.4	12042.9	6625.7	15823.6	14927.7	43427.9	19240.5	16971.2	11004.8	13276.3	13319.7	9499.55	30683.7	27757.2	6162.77	8787.71	9745.24	24830.7	34179.1	93063.1	17402.4	17847.7	8066.71	11215.6	13497.9	10187.8	15212.9
IGKV1D-33	587000	257709	575473	282895	768558	463373	469199	583344	571390	646834	453417	515891	1.78377e+06	619351	1.63074e+06	749227	1.15784e+06	1.01635e+06	585269	704564	597464	626324	777526	1.32665e+06	782142	506303	284344	324854	278406	329872	407268	279696	309482	556251	1155623	678875	500640	580050	1.30483e+06	527383	1.43418e+06	439501	962382	364080	625944	636405	510992	773368	2.18309e+06
SPG7	NA	NA	NA	22695	NA	NA	NA	NA	NA	NA	NA	NA	NA	NA	NA	NA	NA	NA	NA	NA	NA	NA	NA	NA	NA	NA	NA	NA	NA	NA	NA	NA	8501.77	NA	45516.7	NA	NA	NA	NA	NA	NA	NA	NA	NA	NA	NA	NA	NA	39860.7
HARS2	NA	NA	NA	6655.48	NA	NA	NA	NA	8288.17	7958.76	NA	NA	13985.8	NA	NA	NA	NA	NA	NA	NA	NA	NA	NA	NA	NA	NA	15593.1	NA	9814.97	NA	7460.96	9193.09	11032.8	12673.5	1.86309	NA	12141	6507.49	9245.28	2660.74	NA	NA	NA	NA	NA	NA	3367.44	5842.12	19607.8
OPA1	26595.3	776953	1.84016e+06	250575	857689	848366	1.42677e+06	4.51557e+06	334204	22512.1	NA	NA	NA	NA	NA	NA	5326816	NA	11687.7	28945.8	1.51271e+06	1.04603e+06	986274	76241.3	729625	1.50027e+06	187412	32340.2	290438	218111	22833.6	15287.6	201309	32802.5	154788	NA	25536.5	611573	363531	1110086	33240.2	NA	32835.5	415422	1.18521e+06	637173	475344	35024.7	271463
COMMD7	9752.55	6569.96	NA	4302.27	NA	5604.36	NA	NA	5988.67	81268.9	NA	NA	NA	NA	NA	NA	NA	NA	NA	8783.25	3871.48	NA	986.267	NA	NA	NA	6783.59	2366.31	4746.25	2830.18	5764.56	4440.92	NA	NA	2321.92	NA	NA	NA	195917	NA	NA	NA	NA	NA	NA	2262.92	2973.24	NA	3903.96
CD9	78634.3	92506.7	71113.9	93022.6	NA	87388.9	61668.3	177586	81551.5	100498	172619	241127	98838.2	283210	161300	305531	196425	83711	60568.8	83914	110360	288560	160582	98941.9	78145.6	101144	46308.2	86257.1	57992.6	109054	51550.5	74703.5	46241.3	110568	68332.2	170793	141403	62702.1	123292	223427	108623	63922.7	117005	123998	57759.6	83075.8	48713	82782.3	67045.3
BCAR1	14943.1	20161.8	28386.7	NA	NA	21894.7	27117.7	42984.1	33012.7	7546.68	38399.6	46748	28299.1	NA	9999.36	14838.1	131512	NA	NA	29194.9	14711.1	44161.6	10351	157751	123339	28130.9	14848.8	10113.1	7834.02	8372.38	NA	5830.02	8939.49	16478.6	1.10464	39437.4	14774	12792	10331.2	22954.2	12378.7	4815.11	3.01674	15797.3	NA	29042.3	6958.53	16231.3	23518.8
PDE8B	NA	32460.2	NA	22050	43959.6	14276.7	20928.7	NA	24590.7	8264.67	NA	19904.8	NA	NA	NA	NA	NA	NA	19217.2	12372.3	20716.3	NA	25230.4	NA	16038.9	19085.3	12632.8	12536	NA	14478.4	17151.6	17091	10452.7	NA	NA	NA	NA	16723.6	7632.57	24225.8	NA	NA	NA	10852.1	NA	9745.67	14075	15471.2	16003
TNS1	18676.8	25243.2	27176.8	25382.9	23745.9	20656.3	20303.9	13407.7	29990.6	8352.42	21312.5	14273.4	5987.68	13742.6	20324.8	16853.6	10148.9	34571.3	22158.9	56934.3	16622.1	71737.5	28379.1	61451.1	55350.9	18882	20638.1	43377.5	21605.1	30101.5	21172.9	19770	22579.6	19226.3	4003.97	52742.6	13290.3	16325.1	9183.8	11900.5	6642.21	20110.4	21423.9	24188.1	24377	30776.6	23116.8	20988.4	20837.2
SMARCE1	18290.5	10293.8	13919.7	29241.1	7900.78	16670.7	16467	32022.3	14856.5	27463.6	20322.4	53152.6	26004	34079	NA	57666	NA	24089.4	15873.5	27989.9	13708.7	66688.1	30768.2	12666	17396.3	22572.6	26825.8	43342	43176.9	25595.2	24970	27039.6	36245.3	18543.9	65957.8	92845.7	16714.7	47914.5	20875.5	37255.8	11343.2	83687.4	64153.8	13477.1	19785.4	31072.9	34023	40166.8	64948.7
IFNGR1	NA	NA	NA	NA	NA	NA	NA	NA	NA	NA	NA	NA	NA	NA	NA	NA	NA	NA	NA	17286.7	NA	NA	NA	NA	NA	NA	NA	NA	NA	NA	NA	NA	NA	NA	NA	NA	NA	NA	NA	NA	NA	NA	NA	NA	NA	NA	NA	NA	NA
EPS8	9527.38	21826.5	18255.1	11508.7	8456.85	7941.69	19323.2	8088.05	9343.34	3162.61	14285.3	NA	8797.99	1777.84	NA	15220.4	11288.5	12995.3	10618.4	22749.4	9034.97	26407.4	16431.3	36197.1	27275	9133.41	20077	53293.2	31318.3	22662.8	21763.8	24828.7	32113.9	21307.6	48514.6	91437	21907.5	48888.7	13691.2	19991	20797.7	62200.7	18725.6	13715.7	17624	14859	39123.4	25175.6	46346.3
CDK13	NA	NA	NA	NA	NA	NA	NA	NA	NA	NA	NA	NA	NA	NA	NA	NA	NA	NA	NA	NA	NA	4720.56	NA	NA	NA	NA	NA	NA	NA	NA	NA	NA	NA	NA	NA	NA	NA	NA	NA	NA	NA	NA	NA	NA	NA	NA	NA	NA	NA
HEG1	NA	NA	NA	NA	NA	NA	NA	18532.2	NA	6530.45	134624	48072.1	12459	58380.7	56405.7	100978	25098.6	24245.5	16919	14724.2	5557.09	46718.4	13656.7	31888	14295.3	7940.2	NA	NA	NA	7039.68	6820.29	6353.53	NA	NA	NA	NA	12763.5	NA	10757.1	15241.5	14566.6	35453.4	5326.51	5033.8	11442	8411.92	7815.12	18533.6	32745.8
CCDC9	36425.2	33497.7	25774.1	35670.8	28143.9	34003.1	34355.5	64752.1	54733.5	92476.1	247652	106821	95259.4	99109.5	159193	376131	116332	129879	96368	165133	23755.9	218732	62515.8	109174	84861.2	29062.1	20321.1	85884.1	26045.6	57031	25938.1	36019.7	51431.4	23564.7	47488.5	279862	45317.8	54384.7	51963.6	52296.2	65365	203959	133005	58518.9	152229	83155.8	51534.6	63573.8	49855.6
TBC1D24	17400.5	7938.82	25357.7	65460.3	12920.4	17490.1	14053.8	NA	14915	12884.3	NA	7136.39	4.41213e+06	10019.9	NA	NA	16389.6	654564	20940.6	15333.4	21151	13309.1	22186.8	NA	NA	20814.6	9262.1	1148.03	13470	13101.8	16459.2	14416.7	18259.5	13730.2	43456.6	NA	18699.7	11478.5	15695.1	14292.8	23554.4	27544.6	43160.4	23630.2	19992.5	15885.3	18641.7	17587.6	10314.7
CHD4	22398.7	23586.7	29532	26940.7	11933.5	21406	17652.3	7251.55	20052.8	21507.2	82286.6	85660.9	60471.1	11077.2	13639.5	14131.1	9642.99	3445.71	7928.93	12715.2	15921.2	17580.2	18298.9	9542.23	18295.8	15198.1	31886.8	20370.1	49266.5	25084.7	29994.3	26927.5	25827.2	51103.2	53626.3	135981	10037.5	39451	53991.4	16197.7	16462.6	59025.8	41804.6	14781.6	11751.2	7195.83	17124.5	12580.5	15411.9
CTNNB1	130402	133198	122050	209789	104183	104202	120722	44565.7	118967	65486.2	36221.4	85645.3	30354.2	57610	47031.3	56979.4	62066.7	71988.1	109131	56823.8	140698	52095.1	93530.2	39798.5	66907.7	94707.4	147902	121962	254103	153967	128354	126016	103701	252935	221355	17961.9	67344.5	121356	78257	105170	78115.6	70968.8	172809	136871	133346	68571.8	169791	69478.2	107974
PATJ	NA	NA	NA	NA	NA	NA	NA	52113.4	NA	26546.9	NA	NA	50088.3	NA	NA	NA	NA	NA	NA	NA	NA	NA	NA	NA	NA	NA	NA	10896	NA	NA	NA	NA	NA	17353.2	NA	NA	NA	14007.3	73927.3	NA	NA	NA	NA	NA	NA	NA	NA	NA	NA
RELCH	3843.24	3866.48	3583.81	5838.14	3803.36	4796.34	5451.67	4014.22	4361.38	NA	NA	NA	1221.88	NA	NA	NA	NA	5133.68	1767.2	5218.28	4932.54	3082.25	1970.65	13973.8	8968.57	3384.53	11027.5	11194.5	11517.2	5540.54	4290.65	8426.49	6590.78	5621.71	NA	10634.1	1473.56	2664.65	1365.02	NA	NA	1.16236	NA	1441.94	3389.21	3822.02	3846.68	2813.35	6467.58
PLEKHM2	NA	NA	NA	NA	NA	NA	NA	NA	NA	NA	NA	NA	NA	NA	NA	NA	NA	NA	NA	NA	NA	NA	NA	NA	NA	NA	1585.69	NA	2095.57	1982.14	NA	NA	NA	NA	NA	NA	NA	NA	NA	NA	NA	NA	NA	NA	NA	NA	NA	NA	NA
CTCF	NA	42130.7	31485.1	52150.6	30517	12376.5	13551.1	22229.2	29908.6	32993.6	32215.8	29817.9	28122.8	21171.5	NA	NA	39126.4	82917.4	67105.3	81306.1	47797	114814	70935.7	64163.4	60955.1	70240.6	21430	41242.4	22740.3	55927.3	47141.6	8631.93	50118.6	14292.7	20122.4	77748.2	25652.7	28582.7	26477.2	38154.4	67651.1	54008.7	98621.3	21221.8	35528.5	41765.8	69599.5	57242.3	85875.8
ATXN2	NA	NA	NA	45769.5	NA	NA	NA	4330.48	NA	5167.09	5694.27	NA	NA	NA	NA	25438.2	13431.3	7244.35	5598.99	14418.7	3533.81	26167.5	11475.1	8453.48	8994.29	5789.94	7244.46	15838.2	8248.95	10190.1	3601.66	6442.87	NA	3676.69	17941.9	33628.7	6741.17	5918.12	4546.78	5319.1	4176.13	19870	14749.3	NA	4211.92	8794.63	5865.95	9953.81	7434.93
POLR1C	NA	4101.72	NA	11690.1	NA	4648.75	NA	16277	NA	13019.7	NA	5605.71	7397.61	NA	NA	NA	NA	NA	12035.7	10302.8	11268.1	NA	15265.7	NA	NA	NA	15667.4	10429.3	18291.1	13685.6	9364.51	17230.6	9772.25	10213.4	NA	NA	10938.2	11774.7	9656.61	6915	NA	NA	NA	NA	14668.8	12857.6	12689.3	11557.5	14805.4
TBCE	11641.5	10444.3	9523.18	9848.06	11308.4	8632.1	11042.7	NA	12035	8690.2	NA	NA	NA	NA	72546.6	NA	NA	4490.74	8253.56	14612	7611.77	NA	10334.4	NA	NA	11610.5	16115	5447.11	8360.6	6695.48	7810.93	7770.98	5870.24	10092.9	5666.12	NA	3698.29	23374.3	9109.15	1153.13	5370.49	NA	NA	5233.82	12101	6226.81	6360.89	3543.4	4798.92
RDX	404854	363538	343081	459878	435407	457354	399903	281180	310494	476143	312340	296708	614633	261491	170973	174528	253498	252727	299978	242640	393140	262977	353449	167895	216450	378902	414802	254215	418534	436881	509016	457079	399774	411094	124455	173008	403292	494964	408046	317344	218624	181654	225284	372922	452832	235216	387712	307852	424966
CERT1	15992.7	22074.5	17733.9	58709.6	16251.3	16052.6	15129.5	10744.9	15059.7	11759	14466	10158.4	10222.3	13521.8	NA	42574.4	18832.1	9926.16	15685.8	7457.14	19851.9	17598.9	7504.87	19939.8	31170.9	13336.9	23478.8	22222.8	45762.9	40058.5	21410.9	25645.6	15626.4	13489.2	3070.89	36334.5	10275.3	17752	10920.8	16553.8	3890.8	30583.6	8399.86	17854.3	13821.8	11738.8	20625.8	7938.21	17200.4
RPL5	53345.6	96178.1	63267.1	101474	76809.7	79771.7	31431.1	111774	59898.5	102124	67463.8	97460	102247	90516.8	72691.5	68511.1	82850.6	46485.6	60842	53681.9	77025.2	75202.7	90095.4	136487	50841.8	67225.4	96533.3	39245	106900	88384.2	82386	70189.2	72943.7	81054.8	254819	55248.3	85275	109392	102577	109327	97097.5	110886	140651	84486	13301.4	67804.8	70130.8	72044.4	76277.8
MEA1	NA	21676.3	24236.8	13709.3	NA	NA	21192.1	NA	30593.2	16717.4	13334.1	12867	13813.2	NA	9847.63	22560.1	20934.1	45098.3	30910.1	41160.9	21556.2	55780.8	28129.4	56338.2	59017.6	NA	8230.81	37429.7	7684.64	20781.8	15233.1	15968.3	16591.2	NA	17416.2	55707.6	NA	NA	3896.55	NA	12906.4	20296.4	24917.4	NA	30838	27477.3	15183.4	NA	16872.6
ADNP	NA	NA	NA	5509.94	NA	NA	NA	NA	NA	NA	NA	NA	NA	NA	3306.03	NA	4258.65	4802.73	3536.65	4615.35	NA	9166.31	NA	22528.4	NA	NA	NA	4893.86	NA	683.246	NA	NA	NA	NA	NA	5196.29	NA	3651.32	NA	NA	NA	13967.6	NA	NA	NA	3551.9	2531.9	3835.37	6420.43
ACTB	79573.4	65682.7	136911	128556	142894	99956.7	126036	147673	54871.9	138896	112245	98975.4	88291.7	NA	192353	311773	135845	90164.4	79655.1	66484.4	75712.2	NA	113854	135379	105694	129691	132128	47041.2	79414	49710	66512.5	114070	51945.3	79129.6	318677	NA	112829	112589	102498	NA	149195	147168	331170	107880	122833	79158.2	141483	170760	134210
GYPA.1	NA	NA	NA	NA	NA	NA	NA	NA	NA	NA	NA	NA	NA	NA	NA	NA	NA	NA	NA	NA	NA	NA	NA	31994.5	37046.2	NA	NA	NA	NA	NA	NA	NA	NA	NA	NA	NA	NA	NA	NA	NA	NA	NA	NA	NA	NA	NA	NA	NA	NA
SMIM1	NA	NA	NA	21658.9	NA	NA	NA	13037.3	NA	15823.9	NA	10283.7	NA	NA	22661.9	47251.1	23944.3	17900	8261.31	27004.5	6063.09	50378.2	NA	36674	71766.2	NA	NA	76574.7	19670.2	4278.71	NA	24787.4	30214.2	NA	NA	81561.7	10249.3	25828.3	9926.32	14354.6	2594.43	103493	68968	17382	20129.6	18654.2	23097.9	20535.1	18205.2
PPFIA1	NA	15623.9	NA	8149.28	11358.1	NA	NA	40397.9	NA	NA	85931.2	37700.8	NA	52852.1	NA	NA	150103	NA	57326.9	6674.6	36308.5	180567	20764.3	NA	7782.14	17504.6	7361.31	9123.16	9839.75	14345.2	11291.1	10441	20738.2	24371.7	NA	19004.5	18962.1	9960.17	36030.7	43267.7	21102.8	2811.02	387.896	NA	410725	NA	26933.9	4876.09	10683.9
A0A2R8Y7X9	545374	1252894	1.08568e+06	91910	280042	1.43606e+06	1.0616e+06	1.10168e+06	544018	140893	192197	1.47956e+06	36951.8	850464	272352	856327	590619	120444	612584	1.17641e+06	173705	688112	1.28732e+06	3.73777e+06	3.95695e+06	893416	282168	234020	101973	114172	129026	424442	262038	455652	163313	474428	175500	467738	20068.2	325093	312929	408816	296145	95751.4	455848	560520	64954.6	341722	269705
RPS14	91242.7	142899	132504	185655	153697	110422	97841.9	238406	132543	245918	117566	131512	155649	130095	132086	286578	130689	126624	155903	140768	145932	308464	271100	100117	97981.1	151116	197717	117453	229140	181499	202809	184164	229991	198568	512475	283812	196294	295664	250595	204723	198064	433446	587020	263226	229580	201721	212994	375431	318973
RPS24	44765	41297	65129.7	97907.1	80340.1	39140.1	39642.7	66104.7	44074.1	56638.2	64926.8	29660.4	43524.7	62644.1	26055.1	27506	44635	40969.4	48800.6	37007.7	41463.6	35041.2	54773.8	44782.5	25345.4	71032.8	75326	33029.5	71747.3	58343.2	93016.6	42172	40885.6	56907.8	54463.3	11653.4	27417.1	65938.2	49128.8	46540.3	44868.2	17883.3	39290.9	55506.1	64059	44978.2	617171	44608.7	388400
RPS29	NA	NA	NA	NA	NA	NA	NA	NA	NA	34519.3	NA	NA	29646	NA	NA	NA	26153.4	NA	NA	NA	NA	NA	NA	NA	NA	NA	NA	NA	NA	NA	NA	NA	NA	NA	NA	NA	NA	NA	NA	NA	NA	NA	NA	NA	NA	NA	NA	NA	NA
RBBP6	NA	NA	NA	NA	NA	NA	NA	NA	NA	NA	NA	NA	NA	NA	NA	24472.6	7614.17	NA	NA	11104.4	NA	14868.6	NA	NA	NA	NA	NA	11540.2	5713.26	NA	NA	NA	5233.66	NA	NA	23984.2	NA	NA	NA	NA	NA	23978.6	22812.6	NA	NA	5862.16	NA	6373.14	NA
PFKM	175761	122925	152145	175693	168699	191885	140263	136992	140295	104658	112912	138002	135299	110195	43235.6	30082.8	160911	107702	161267	113155	196266	94938	152644	71181.5	109154	169191	107934	90229.4	112099	174142	180724	186269	108384	123756	16019.8	229281	113610	108118	111605	89702.3	89023.3	24706.4	28409.7	118660	258126	129853	126615	121829	149767
OCRL	NA	NA	NA	9717.79	NA	NA	NA	NA	NA	NA	NA	NA	NA	NA	NA	NA	NA	NA	NA	NA	NA	NA	NA	NA	NA	NA	NA	NA	7757.38	NA	NA	NA	NA	NA	NA	NA	NA	NA	NA	NA	NA	NA	NA	NA	NA	NA	NA	NA	NA
HSD17B4	101990	87638.8	106117	184328	94460.4	126624	141504	52087.5	96989.8	92860.2	46250.1	60058.5	67605	45668.5	30783.2	24061.6	58241.4	59462.2	113153	51907.3	128801	69752.5	93498.1	13512.3	40153.1	79731.2	81091.9	46545.5	86051.6	142835	101514	126640	102788	92247.7	69427.4	NA	78074.7	76596.4	83516	61191.8	45982.1	24286.7	49465.3	101246	137813	64707.2	97337	81547.9	89750.9
CSNK2A1	26390.7	56090.8	25827.3	20276.6	30169.8	25740.9	31721.4	47505	16135.9	45226.7	37173.7	42067	50968.2	37284.9	8606.36	3071.7	44876.2	28740.3	21876.4	23383.3	34160.7	19925.2	15519.8	10201.9	17327.6	35311.1	24300.3	19538.8	25403.3	24474.8	19961.2	17851.8	21617	39729.6	17161.5	98401.5	31189.4	37797.7	35865.8	31373	16671.2	19400.8	30909.1	37742.9	33419.3	21036	19226	23947.1	16352
SAP130	NA	NA	NA	NA	NA	NA	NA	NA	NA	NA	NA	NA	NA	NA	NA	NA	NA	NA	NA	271776	NA	NA	NA	NA	NA	NA	NA	NA	14481.6	NA	NA	NA	NA	NA	NA	NA	NA	NA	151658	NA	NA	NA	494082	NA	NA	NA	NA	NA	NA
DMAC2L	14692.2	18971	13015.8	20928.8	20793.9	21658.7	8138.83	15953.6	18569.4	23124	NA	8656.07	15644.1	NA	NA	NA	8324.31	20789.5	11368.2	6076.6	9164.5	2352.74	20916.1	NA	11011.2	19185.6	43214.7	8043.85	28931.9	8754.26	25122.1	22180.7	47179.3	36383.1	39428.5	20104.4	30612.8	15546.8	18385.5	21781.8	25812.9	NA	NA	17867.6	25246.3	19352.7	11668.3	18095.7	29477.9
A0A2R8YDQ0	NA	NA	NA	20403.8	NA	14755.8	NA	NA	NA	35087.3	NA	NA	NA	NA	NA	NA	NA	NA	25064.3	NA	74165	NA	NA	NA	NA	NA	33038	NA	40590.1	19545.7	NA	NA	14708.1	35924	NA	27062.2	NA	35776.6	22763.1	NA	NA	NA	12655.6	NA	NA	NA	NA	24557	NA
SUCLA2	72325	64724	57717.6	85286	73278	70936.9	59202.9	29581.1	57828.2	49567.9	28759.3	36353.6	45321.1	17771.9	35578.7	29213.9	23088	36124.2	72894.3	36455.7	57890.6	25757.8	62819.6	70213	30173.5	59205.4	63159.4	41545.9	47510.4	62640.2	62314.6	56886.2	47342.1	48173.1	169923	20486	63843.5	46600.9	75102.5	54104.1	52491.5	17960.1	41188.2	56865.3	78609.1	42046.8	58304.5	46126.2	76919.7
GLUL	45219	31814	39921.2	47090.4	51887.9	45314.6	42999.8	28803.6	26942.6	34041.2	26085.1	38731.6	27143.2	28241.6	53847.5	62229.9	33644.3	39034.7	49798.3	33408.2	71772.4	39045.8	50288.3	19427.2	20788.4	50166	33938.4	34383.6	41007	37708.6	55603	59657	47454.2	31195.1	119715	167895	29118.5	42135.5	30006.1	37107.1	44916.6	43152	67518.7	31924.9	30194.5	39426.4	50471.4	41432.3	52323.9
CASK	28634	37808.7	29537	39721.2	18525.2	24317.3	32523.1	NA	26226.4	9960.32	NA	7763.26	NA	15843.8	7745	NA	3365.54	NA	10773.9	6520.02	14302	6457.11	11629	NA	8203.24	19979.1	31279.2	17853.5	35878.4	21068.5	18668.6	20520	12987.2	10210.8	9195.43	NA	18044.6	6482.48	15301.5	7799.4	14883.4	21840.3	29085.9	12304.1	18670.8	6745.22	17826.7	5355.65	6767.42
ACTB.1	NA	NA	NA	11351.7	9412.41	NA	NA	32768.6	NA	75414	NA	16020	58066.4	NA	18888	57477	16288.3	3204.42	7977.66	28496.8	NA	27207.9	14331.7	32186.8	20497.4	NA	23050.9	20022.4	16303.9	13369.3	9869.19	11778.4	11558	74992.3	6659.49	44541	33866.8	45667.3	38167.1	31384.2	15450.5	33959.4	31746	22936.7	NA	36291.4	29833.8	47676	29333.3
MANBA	54477.1	42440.6	67878	28862.3	65933.7	48525.6	48606	54487.3	32843	20110.8	27274.9	NA	29095.2	36276	52907.1	NA	21795.9	109503	24485.7	15507.2	33468.4	49717.9	33217.8	NA	NA	56848.4	21894.6	14882.2	25317.2	21875.4	46057	40562	25055.2	28861.6	NA	NA	31550.5	15791.8	19618.6	21303.9	38197.5	20214.8	27284.1	77754.5	50367.9	19995.2	25761.6	26348.4	50830.3
RPL15	59726.6	57395.3	52127	86206.9	57057.2	47493.2	37118.8	154082	55578.2	152303	69039.9	49290.8	103073	60390.1	46562.6	67887.3	100679	42067.9	46388.2	31132.8	61819.8	51591.8	64925.8	40006.4	31306.4	56537.3	122282	59479.9	115589	88667.5	68494.3	80310.2	91518.4	130139	98729.1	NA	101369	174182	121387	60443.6	79951.7	100532	193892	82021.7	66584.1	41752.8	61409.3	82677.7	74830.7
ARHGEF5	7139.43	10324.9	NA	15619	11595.4	13231.3	17152.7	31767	18990.4	27324.3	78390.4	63474.3	22395.7	57900.5	124673	122189	58185.6	68577.3	45465.5	65022.8	19258.8	156447	30110.5	35511.3	28897.2	19731	1569.3	42140.5	2001.19	26056.1	12404.1	20721.1	7970.57	16560.6	21378.7	69450.2	20425.5	22579.6	19167.1	28837.9	35542.2	100789	78344.5	3592.7	16940.3	35718.9	22639.4	31362.2	9158.29
VPS33A	6448.41	NA	10849.6	12922.1	10539.2	11351.8	7999.1	6814.93	6394	5164.49	NA	NA	2562.74	NA	NA	NA	3972.62	NA	4585.42	NA	8445.31	NA	10965.1	NA	NA	7110.01	17065.9	5744.54	12511.1	9549.98	14613.2	12022	6989.95	6850.76	800.29	NA	5845.23	6068.1	5009.77	8196.7	2617.41	NA	1138.82	8575.85	5826.42	3984.79	10969.2	9343.41	8605.67
MICAL2	16742.1	19045.2	10277	30074.2	15406.1	15306	26002.1	NA	24370.6	NA	NA	NA	NA	NA	108556	NA	NA	57769.5	42570.1	27263.2	18339.4	NA	23616.4	NA	41804.7	19450.5	9746.07	19750.3	10602.8	31033.2	4003.87	11874.8	20157.5	NA	NA	NA	NA	NA	NA	NA	35994.7	NA	80199.3	NA	NA	NA	NA	14192.5	25723.5
A0A2R8YFB7	NA	NA	NA	7137.25	NA	NA	NA	NA	NA	NA	NA	NA	NA	NA	NA	NA	NA	NA	NA	NA	NA	NA	NA	NA	NA	NA	7368.87	NA	4666.85	5442.5	NA	5437.06	NA	NA	NA	NA	NA	NA	NA	NA	NA	NA	NA	NA	NA	NA	NA	NA	NA
SEC23B	36873.6	29877.8	21443.4	59064.2	34698.9	40144.9	28651.2	5697.36	36122.6	24261.4	15736.1	15423.4	6159.9	18983.7	13129.6	12027.5	9492.86	15010.7	28855.3	14772.7	29960.9	15227	32301.5	21082.8	13601	19882.2	22656.9	6813.78	28638.9	28884.4	32296.6	24132	13986.2	5555.29	33455.8	NA	11877.6	17999.5	20455.4	13991.2	21649.8	11221.6	36886.6	15265.2	23594.3	18125.1	22675.4	14324.3	18024.1
PANK2	21483	18176.5	13510.6	13013.8	16603.5	15833.4	16724.4	NA	14511.6	2796.96	NA	NA	NA	NA	NA	NA	11197.3	13050.6	9974.47	13316.8	6006.15	NA	14685.7	13940.7	11286.2	9798.23	7063.91	5232.59	10129.1	9850.59	10808.6	10925.4	12447.7	NA	NA	NA	2648.07	4588.44	1454.88	NA	7353.94	NA	NA	NA	NA	10593.9	8384.12	6834.74	6045.09
ARHGEF7	12860.6	9652.02	12661.9	13086	9637.42	10950.9	9705.1	4129.35	14733.5	15668.8	8250.8	NA	7722.08	NA	NA	69983.6	7613.6	9950.91	10619.1	13757.4	12098.9	49017.3	13085.6	21176.3	20088	15783.3	33948.9	14918.1	44141.4	13564.5	11936	13371.4	16332.1	15766.5	14162.3	48550.4	9390.63	15237.8	11144	5783.99	37462	28947.3	15965.8	23399.2	432531	14788	13745.7	23783.1	19364.5
AP1S1	NA	17457	9308.39	21839.5	14781.7	NA	NA	NA	NA	12573.8	NA	NA	5636.2	NA	NA	NA	NA	NA	15024.9	6998.36	12368.4	4760.39	11514.8	NA	11151.4	NA	30801.4	24149.7	31484	19745.5	18261.4	26256.7	18829.1	21685.4	47140.5	NA	9493.74	44281.3	41189.6	6828.03	NA	NA	4423.41	63393.8	14002.7	42940	30554.5	10825.6	21105.7
TPM4	39763.4	26580	68212.1	16440.3	28943.6	56427.7	53859.2	76313.3	45849.3	40170.6	185386	76214.9	51514.1	67343.6	176480	288184	161941	129329	42058.1	138168	26994.6	174464	44585.2	375177	158984	49186.7	17845.3	163484	36516.5	48077.6	36986.2	68773.9	41968.8	84095.3	97815.6	216727	38552.3	43813.9	47433.2	73923.8	67809.1	82898.4	92370.9	38964.6	21132.4	62710.2	38258.9	69769.2	40815.3
CD59	97325.3	475903	394061	295204	632327	326097	90534.6	353676	318770	285517	646386	686311	207732	1.0021e+06	1.64899e+06	1.71969e+06	411720	303258	287497	448515	299838	513486	401165	360461	340131	423892	213375	444123	219498	234813	262038	288302	342396	289007	1.65408e+06	1.05999e+06	399474	386373	335159	461063	622217	1.00975e+06	942136	147757	66398.6	355631	268983	272318	459208
ESRP1	NA	NA	NA	5486.22	NA	NA	NA	NA	NA	NA	NA	NA	NA	NA	NA	NA	NA	NA	NA	NA	NA	NA	NA	NA	NA	NA	4843.47	4211.32	8698.18	NA	NA	NA	NA	NA	NA	NA	NA	NA	NA	NA	NA	NA	NA	NA	NA	NA	NA	NA	NA
GPI	363808	230609	275098	444615	339155	352380	258669	246164	241298	224909	229671	214989	293945	325316	198821	196583	338172	235799	303430	117744	314763	111557	276528	78300.7	122499	287110	200955	84201.7	191248	256386	247607	210406	167175	202804	289813	52851.4	202763	168030	227685	222723	245573	145820	268178	195875	342915	116190	154207	162312	158362
PLCH1	154489	191373	129861	324218	162121	159978	197632	88502.8	130786	74212.1	74166.1	113420	75952.9	109770	127378	241052	161764	175954	187243	137322	315675	71452.5	144508	109421	153486	213062	75069.4	123236	93802.2	234808	150053	138891	119922	49673.5	190798	134006	90816.6	108671	91343.2	101076	125863	159968	237923	135619	195961	161191	98833.1	77451.6	89555.8
NDUFA6	9842.63	12330.5	13488.7	51729.9	12362.9	10427.9	12242.6	6417.62	18443	18192.9	NA	8046.38	10609.2	NA	17917.3	20941.1	NA	10686.7	43959	NA	12408.5	8652.85	12895.5	NA	7873.57	12755.1	22473.2	17204.1	38956	61014.3	13422.7	62707	22026.3	11457.1	215232	NA	6298.72	22276.6	15922.2	16230.6	36560.6	38048	84706	24314.3	13424.7	13804.3	24579.3	12365.7	20061.4
PNPLA6	9365.77	6874.27	8031.16	11232.4	NA	7696.8	7269.19	2418.26	6670.31	4169.32	NA	NA	NA	NA	NA	NA	NA	NA	NA	NA	3702.13	NA	3820.18	NA	NA	NA	17514.4	4376.11	16326.4	6199.49	9040.46	8970.72	7656.89	8515.1	NA	NA	3064.54	5868.4	2403.07	4317.43	631.367	NA	NA	4759.88	6615.88	2889.71	6934.46	5882.36	8475.95
CFHR2	NA	NA	NA	NA	NA	NA	NA	NA	NA	NA	NA	NA	NA	NA	NA	NA	NA	NA	NA	NA	NA	NA	NA	NA	NA	NA	NA	NA	2367.57	NA	NA	4986.16	NA	NA	22724.5	NA	NA	NA	NA	NA	NA	NA	NA	NA	NA	NA	NA	NA	NA
CTPS1	8526.56	8107.1	8442.08	8095.96	8112.32	8743.39	7405.15	17286.4	9132.64	11203.2	NA	NA	5395.11	NA	NA	NA	NA	NA	3355.47	4089.65	4064.44	NA	5194.23	NA	5775.59	7861.75	9754.66	6247.02	13056.7	7163.6	8365.75	6786.08	8258.73	6029.44	7986.2	NA	5999.07	3764.05	9939.53	4622.77	1356.53	NA	NA	9365.58	5839.43	3586.96	4957.76	3375.39	8890.63
CREG1	27262.6	33347.2	36382.1	23303.6	38370.7	29241.9	31924.1	68555.8	35276.1	38220.8	46738.9	39430.9	61797.5	37979.5	37807.3	17979.1	54337.4	59917.7	34111	31633	34766.2	15791.8	39284.6	31816.2	24389.8	28633.6	18154.7	27502.5	20116.5	30914.7	25557.4	21406.5	25010.1	30612.2	5168.99	25649.4	28463	19362.7	26124	34564	27539.8	8271.31	10904.6	47269.2	28205.4	22825.3	19219.7	23931.1	18644.8
GSTM5	12279.2	13311.6	189972	89465.2	14767.2	363293	13131.2	102685	8897.97	1984	NA	11874.1	4404.76	5162.68	NA	NA	161021	48807.7	282859	11778.7	12865.7	14246.1	15758.1	16431.5	65602	12449.3	9133.3	2877.01	72975.4	36977.4	16942.8	192853	3210.58	50525.2	83691.2	NA	7468.62	2725.58	46478	4877.02	4613.7	NA	93724.6	63701.7	268215	3841.42	9227.77	6814.58	19152.2
CDC73	NA	965.867	NA	3406.1	NA	1903.74	NA	NA	NA	15711.4	NA	NA	NA	NA	NA	NA	NA	NA	NA	NA	NA	NA	NA	NA	NA	NA	4230.1	5801.64	16047.4	2021.3	2990.81	2639.35	3047.71	NA	NA	NA	NA	6696.26	8758.52	NA	NA	NA	NA	NA	NA	NA	NA	NA	NA
HMBS	23755.7	32968.3	31471.5	14954.6	15256.1	35504.1	33127.2	16729.2	28008	15144.6	18235.7	13831.9	25791.1	10529.4	21698.5	13727.1	29120.9	13181.5	16626.2	16571.2	15998.5	21122	14376.1	30941.1	39916.8	41733.4	21407.7	4648.43	15749.8	9295.7	63559.4	16463	15874.1	11435.9	4759.97	2263.6	11124.5	10371.5	24728.5	27639.4	16842	40720.5	5549.07	15335.3	10492.7	10739.6	32284.7	14767.7	24781.7
SSR1	127095	178627	162129	258581	175988	115141	191484	353349	148891	471453	804347	516035	476759	500074	765836	979137	385509	350668	183613	418925	183277	476141	202825	535868	392853	160875	228414	669057	188320	296430	168470	213531	276383	296639	500714	2.28663e+06	332350	368513	559103	346931	306609	1.09037e+06	688419	168617	242566	464040	334436	227261	326163
SNU13	59945.2	54561.6	44846.6	51714.8	57101.5	57944.4	56388.5	66476	50990	107378	46042.8	68772.7	98571.1	56265.8	37057.9	66259.1	64105.2	55865.6	54294.4	91383.1	74639.6	41288.6	43927.3	73441.6	57954.5	62611.5	55800.9	91991.2	81230.6	60199.8	65864.7	60498.8	62328.1	59412.7	110769	198231	69207.3	62202.8	71064.9	70256.1	53291.6	67600.8	74551.6	53734	60567.1	58084.9	62652.4	60108.2	64388.5
CAPN5	15391.9	NA	NA	7548.94	NA	NA	NA	NA	NA	NA	NA	NA	NA	NA	NA	NA	NA	NA	NA	NA	NA	NA	NA	NA	NA	NA	NA	NA	NA	NA	NA	NA	NA	NA	NA	NA	NA	NA	NA	NA	NA	NA	NA	NA	NA	NA	NA	NA	NA
ABLIM1	29677.8	31654.6	28348.7	26949.8	30499	30544.9	38886.6	1.20739e+06	54477.4	20705.3	26134.5	16592.9	16235.7	33484.5	40995	69854.2	13674.9	71945.6	40006	83132.6	29703.3	102585	38026.9	77541.1	70788.6	25070	26859.8	53556.7	25994.7	43829.1	26025.6	25814.3	39078.2	23255.6	105523	73188.7	16655.9	22363.3	15248.3	952965	39575.6	31551.2	82449.1	26234.6	15101	55889.5	41535.9	53117.3	51538.4
ECE1	30535.1	52766.7	117155	96369	36755.3	21752.6	41247.9	26810.2	9361.28	28202.9	31476.2	38867.5	30628.4	39987.3	75365.7	93508.8	27563.9	50354.6	96847.1	43309.9	100317	39937.9	126930	77090.4	59479.9	78411	81174.8	268595	98614.5	75209.9	108162	120644	92066.3	36479.5	113257	157839	42602.7	74625.7	40057.6	53104.9	95047.7	113455	84720.3	49720.6	41332.5	49986.9	94407.7	49022.1	84996.3
IDE	30762.6	29500.3	32166.9	38430.2	31085.9	31532.8	29151.8	41665.1	22105.8	42609.8	58557.6	48591.8	54481.7	69567.8	42156.1	NA	41039.2	21156.8	25427.7	21606.2	31471.1	3211.18	27577.3	18638.3	20024.4	24076.6	45791.3	24174	34176.4	40964.7	33825.7	34758.6	29938.2	75009.9	40586.9	NA	42063.2	47410.5	62820.7	25833.1	37049.4	15403.1	20195.7	38742.1	31076.1	25463	32310.2	32530.7	43842.2
ACSF3	NA	NA	NA	NA	NA	NA	NA	NA	NA	NA	NA	NA	18470.9	NA	NA	NA	NA	NA	NA	NA	NA	NA	NA	NA	NA	NA	NA	NA	NA	NA	NA	NA	NA	NA	NA	NA	5040.35	14442.2	13724.9	NA	NA	NA	NA	NA	NA	59537.5	NA	84574.1	12566.7
UROS	6919.13	5353.8	NA	9814.19	NA	6615.46	8972.35	3917.34	7938.87	3471.73	NA	NA	NA	NA	NA	NA	NA	NA	NA	NA	NA	NA	NA	NA	NA	NA	NA	10334	NA	NA	NA	NA	NA	NA	11624.9	NA	5221.57	NA	4556.72	6165.86	NA	NA	NA	NA	NA	NA	NA	NA	NA
ANKS1A	4002.48	72863.4	59267.9	169925	105569	117718	24884.7	NA	25046.8	22386.8	411493	228489	NA	NA	128513	149177	NA	79425.9	47049	NA	48060	15935.7	10845	NA	NA	11586.4	7217.12	8406.1	22484.6	68377.4	62069.4	97197.4	9043.1	30879.7	5406.76	NA	1475.16	2288	128429	280668	119988	125711	91805.7	182734	4182.78	1312.38	36143.4	37701.8	6734.98
EPS8L2	28292.8	44976.6	107043	30376.8	38015.7	58515.1	65021.3	29876.5	52120.4	29582.9	59664.5	59147.2	23980.1	94040	89914.1	157439	52217.1	44374.8	24043	31730.1	46820.6	144843	29087	53089.6	55332.5	37354.4	32047.3	60695.4	55636.2	28872.8	37421.8	36275.1	44888.8	23376	112112	103292	27446.4	39183.3	22948.6	41087.8	35175.3	90981.7	79622	29648.2	72757.4	19311.6	46902.9	32747	41966.9
C1R	100913	27828.4	43968.2	17671.8	32078.3	88794.2	64935.6	34689.6	41544.4	24137.3	13793.5	23339.9	49352.2	19709.6	28058.2	22969.9	48785.9	38715.4	34180.9	33845.6	28561.4	35350.8	31999.5	72949.8	68381.7	42368.6	43643.5	18015.3	26467.6	19033.4	38821.1	24885.8	23022.5	54213.7	17486.1	1199.29	37955.7	25736.1	58152.1	21702.8	49341.7	8163.63	12251.1	55299.1	29164.1	39635.8	22563.6	39288	20919.2
GPNMB	83616.4	120602	98009	38629.3	129371	146170	88651.2	58267.1	86003.9	46200.4	92074.3	15559.2	124343	67549.3	207295	234452	56093.3	66184.8	33525.5	67788.1	46430.6	40918.7	67118.3	117189	37115.4	85094.7	113786	50108.9	62225.2	69235.1	89431.6	105778	109486	99005.8	257309	51510.6	115862	32410.8	117622	71178	195818	47525.4	95494.4	142140	82635.2	82113.7	44799.2	91968.4	208401
TSPAN9	NA	8162.88	30822.5	NA	NA	10214	11432.5	NA	20517.9	NA	NA	29702.5	NA	NA	37174.5	73867.3	NA	NA	40273.9	NA	72126.4	NA	NA	NA	NA	NA	12976.3	37791.5	22568.5	19157.5	NA	26157.5	18612.7	12372.5	33043.2	NA	11079.3	17357.5	13187.7	NA	NA	57426.5	80753.7	NA	21302.7	19607.1	25085	12373.8	24687.8
DSC2	NA	NA	16801.2	26067.8	NA	NA	NA	NA	NA	NA	NA	NA	1291.19	NA	NA	NA	NA	NA	NA	70498.9	42979.2	9726.12	47389.8	NA	NA	NA	44109.6	98947.3	69159.4	49449.2	20720.7	20366.4	26761.4	27548.5	44223.7	22076.7	10082.3	17484.8	NA	13045.2	NA	4759.83	17203.8	NA	32678.4	55713.5	66223.6	NA	19752
VKORC1L1	7028.7	8385.84	10124.4	9367.2	8345.98	8355.21	6527.02	NA	10348.1	NA	NA	NA	NA	NA	NA	NA	NA	NA	NA	NA	2135.21	NA	NA	NA	NA	NA	12176.6	9061.58	20369.9	6766.39	9896.79	11287.6	10216	1242.51	NA	NA	NA	NA	NA	NA	NA	NA	NA	362.643	NA	231.902	840.322	NA	1627.35
A0A3B3ISV5	49007.4	28842.9	65157.7	42277.8	39385.7	50539.3	26434.8	42582	42859.1	33821.7	30724.2	39649.7	47437.4	52635.5	15237.5	NA	37886.2	10631.6	67638.4	33539	55242.5	38006.7	61997.8	34789.6	NA	39239.5	55019.4	16854.9	44040.9	29805.3	39111.6	46268.5	44193.8	51458.6	4359.69	NA	42072.6	40591.7	33092.7	44934.4	25852.9	9252.95	3860.44	47495.1	70544.1	28429.9	38900.9	40823.1	30278.3
ERI3	NA	33697.5	NA	24631.5	NA	53545.2	NA	18396.8	NA	19453.3	NA	26204	23701.6	NA	NA	NA	NA	NA	NA	NA	27770.1	NA	NA	NA	NA	63223.9	42112.6	NA	17552.1	12786.2	29728	15484.7	25356	16584.6	NA	NA	17485.2	18600.2	20319.5	21817.7	NA	NA	5230.52	NA	NA	NA	NA	10668.8	11013.4
TNXB.1	92032.6	91487.4	85423.6	70452.5	82463.3	84652.1	48108.1	69648.2	87665.4	39436.3	58472.9	72049.5	43186.2	66584.7	62516.3	51157.1	41280.3	101261	89936.1	77203	61727.7	83154.9	55107.8	122968	102805	110656	123896	47716.1	46777.2	71658.2	72621.7	42098.6	29581.4	55912	108686	97466.6	51692.4	45221.5	68940.8	48312.1	49839.6	76636.7	45216.5	50320.5	67385.6	75785.8	27585.9	73425.9	58870.4
AGK	NA	5648.22	12388.3	21125.1	13453.4	8914.79	NA	9753.1	13917.8	16444.7	NA	8306.2	11013	8699.64	NA	NA	NA	NA	10023.8	10471	15857.4	NA	15494.6	5773.65	NA	NA	35928.7	13002.7	25017.5	11471.7	28267.3	20892.9	38873.5	30174.1	60569.2	NA	16624.3	15488.5	13480.4	10754.4	7661.02	NA	20303	16554.8	16448.3	8374.37	14367.5	17894.5	40333.8
LMBRD1	NA	1498.52	4143.75	3529.2	NA	NA	3841.59	NA	NA	1494.22	NA	2964.17	837.411	NA	NA	NA	NA	NA	NA	NA	NA	NA	2313.45	NA	7398.3	1905.2	4051.82	11581.9	6123.18	3630.25	4678.95	3874.42	5947.44	2216.57	8939.6	NA	2929.03	3001.61	2171.13	4000.51	4231.06	5350.74	NA	3261.16	NA	4939.02	4431.88	3490.73	6966.54
WDR37	65905.9	28511.5	20206	36988.2	31988.8	34834.7	40653.3	32479.6	42399.4	18762.2	59336	32100.3	22093.1	28193.9	22700.2	3155.06	45925.9	48467.3	34130.1	39586.3	28445.8	52835	45842.1	45671.3	58665.7	37551.2	17269.5	14042.1	13394	20975.4	37117.2	10538.8	25702.1	48152.7	14235.8	74621.3	24341.1	19866.9	16134.6	18563.4	13653.3	15989	12737.7	27552.7	17929.3	27005.4	16849.5	24198.4	20584.7
C8orf33	7245.48	10574.9	NA	16652.2	NA	9017.58	11738.3	NA	12419.2	22493.2	NA	NA	12333.9	NA	NA	41622.1	NA	8866.35	6742.31	11805	8024.92	NA	11011.8	12123	NA	9703.67	8660.76	15453.9	7923.23	18177.4	10615.1	19730.8	14370.5	NA	61334.9	39400.3	11685.6	25805.6	20207	14199.6	21606.4	67086.6	80215.7	11976.7	NA	11263.9	11103.3	NA	7224.7
MCM4	NA	NA	NA	NA	NA	NA	NA	13730	NA	10490.2	NA	NA	8984.88	NA	NA	NA	NA	NA	NA	NA	NA	NA	NA	NA	NA	NA	12020.6	4175.64	9985.61	3994.44	9324.39	9733.42	9401.72	NA	194.013	NA	NA	NA	NA	NA	NA	NA	NA	NA	2281.04	NA	4166.36	2483.22	8728.61
DAB2IP	NA	NA	NA	NA	NA	NA	NA	NA	NA	NA	NA	NA	NA	NA	NA	NA	NA	NA	NA	NA	NA	NA	NA	NA	NA	NA	NA	15932.4	6238.67	7363.99	NA	4282.19	NA	NA	NA	NA	NA	NA	NA	NA	NA	NA	NA	NA	NA	NA	4003.53	NA	NA
IMPACT	13776.7	12809.1	8002.57	12984	11668.3	11768.4	14270.8	10049.4	9129.62	NA	10056.5	15872.4	18019.1	NA	NA	NA	4983.1	7164.6	13215.7	7067.7	12952.2	NA	11979.1	NA	4039.41	12548.4	10159.3	12441	11625.3	14849.2	12971	12918.5	8521.67	13301.3	NA	NA	16310.5	6825.5	11433.4	8740.17	7783.56	1276.83	NA	8729.64	17174.6	12257.6	10981.5	NA	10083.4
THBS2	5804.13	144277	46350.4	36546.5	51102.2	101052	151984	NA	269417	7019.88	23105.1	NA	9265.88	34886.1	NA	NA	41388.9	14939.9	36204.7	11433.9	58241.2	17997.7	38149.2	31618.2	24188	14507	53631.1	17912	54214.2	12433	50129.9	41688.2	28622	65016.2	124209	133272	76612.8	27138.3	24893	14869.9	36955.4	10703.4	31470.5	71184.6	33470.4	43686.1	43733.5	41162.5	55209.3
A0A3B3ITM5	NA	8215.03	NA	NA	NA	NA	172203	NA	NA	NA	NA	NA	21376.8	NA	NA	NA	NA	NA	NA	NA	NA	NA	NA	NA	NA	NA	8787.58	NA	NA	NA	11196.8	8504.36	5619.75	NA	NA	NA	NA	16652.3	18403	NA	NA	NA	NA	9101.23	NA	NA	NA	NA	NA
MMAA	4100.34	NA	NA	7560.55	NA	NA	5544.08	NA	5946.43	NA	NA	NA	40125.4	NA	NA	NA	NA	NA	NA	NA	NA	NA	NA	NA	21807.7	NA	10890.8	3119.51	5463.23	5219.28	8819.06	7135.46	7963.36	19956.5	NA	NA	15409.6	20038.1	19151.2	23507.7	NA	NA	8411.81	NA	NA	6334.23	NA	14531.2	8745.95
RAB12	NA	NA	NA	8064	NA	NA	NA	NA	NA	NA	NA	NA	NA	NA	NA	NA	NA	NA	1271.49	NA	NA	NA	NA	NA	NA	2940.85	1386.76	NA	5601.41	3683.24	5450.45	5969.35	4428.81	NA	9939.58	NA	NA	NA	NA	NA	NA	NA	NA	NA	NA	NA	2215.54	NA	2723.79
RPL29	NA	217771	223757	449338	348607	86350.2	NA	165391	3018.4	307316	304297	214223	476373	554359	491851	2.11682e+06	1624250	265025	541891	755288	87021.7	1.00666e+06	636778	480111	474202	207179	150895	508321	345680	606794	251257	443072	697733	136257	637416	1.51782e+06	306170	334968	344379	618228	623496	899394	2.30886e+06	263945	42966.1	434207	167935	559643	285687
ITPR1	606428	548534	645917	382210	931234	632936	588146	280965	546208	394972	368753	518276	694580	717785	925786	1.57878e+06	419104	278949	569697	435432	815365	241876	802548	616543	463137	777409	1362447	1.22532e+06	961628	593713	676955	1.06186e+06	675204	442138	6.52478e+06	1.64269e+06	1.15221e+06	2.00771e+06	976836	1.70252e+06	1.44703e+06	4.01544e+06	7.25153e+06	1.27789e+06	1.06765e+06	544874	1.25458e+06	1.29147e+06	1.21107e+06
ABCD3	NA	3329.68	NA	14045.9	NA	NA	NA	9654.17	NA	7500.5	NA	6303.52	8400.71	NA	1866.57	NA	9135.63	NA	NA	NA	7356.5	NA	7161.1	NA	NA	3311.15	18032.6	1510.81	16240.3	10116.8	8957.75	15896	15201.1	38417.5	8064.13	NA	9287.72	16220.4	6933.52	6427.04	3995.04	4186.07	4690.72	NA	11862.3	NA	8575.57	8782.82	13540.3
MYO1G	9541.02	17433.3	10723.7	9219.55	NA	11815.8	6540.17	NA	7965.05	17945.5	NA	NA	5335.79	NA	NA	NA	NA	NA	12328.1	NA	5380	NA	18930.8	NA	NA	NA	32359.6	38659.1	135159	18468.6	16977.6	4690.38	12194.5	14022.8	8688.48	NA	7921.79	14504.1	5982.66	12968.2	NA	43392.4	29411.1	NA	26732.5	5420.99	25194.3	8798.64	3613.1
AMDHD2	25905.2	21656.5	18450.8	17602.1	25022.9	23897.4	18071.7	8008.78	NA	17528.1	5735.93	NA	31297.2	NA	NA	NA	NA	NA	NA	10064.2	21127.7	3901.71	15266.1	NA	7361.13	14104.1	32868.6	3995.46	11502.7	11457.7	24505.1	14346.1	11918.2	24268	447.923	NA	9371.39	5053.98	9273.55	NA	6656.42	NA	2.58641	14443.7	NA	9490.06	9824.38	9768.83	13284.2
STON2	7578.21	4479.73	NA	4098.32	NA	NA	NA	NA	NA	NA	NA	NA	NA	NA	NA	NA	NA	NA	NA	NA	NA	NA	NA	NA	NA	NA	NA	NA	5385.75	NA	NA	NA	NA	NA	NA	NA	NA	NA	NA	NA	NA	NA	NA	NA	NA	NA	NA	NA	NA
EML1	21846.3	22147.9	24811.6	29270	23925.3	19574.1	25248.7	36609.5	24732.3	17543	39540.2	24869.5	17623.4	18014.9	4580.56	65918	34169.8	22811.8	23943.7	37028.9	25613.4	50603.8	18246.5	40502.1	23792.6	29407.1	13780.2	15110.7	13114.4	26237.4	15334.5	18657.4	15975.8	24093.9	20170.7	70030.5	14049.1	18273.2	17023.3	11103.2	15120	20332	4442.7	13345.5	17052	23477	12896.8	30758.9	16817.8
SNU13.1	46061	55615.7	44464.7	71190.3	58708	56537.9	62687.2	65652.6	61290.9	218304	38455.8	84130.4	141300	65242.3	70017.8	74361.1	54575.3	48033.9	57259.6	102136	80876.9	58283	79682.5	56540.4	38513.4	73978.8	71252.6	135089	131247	91508.2	89743.8	91995.1	87184	58382.9	118322	322279	80521.9	117160	122597	101944	111687	75032.4	146560	63298.2	43034.7	85744.6	77640.6	79728.6	71596.1
EIF2B5	5171.23	11169.4	16573.9	5693.28	NA	8266.13	8674.19	NA	4964.3	1671.97	NA	NA	2902.68	NA	NA	NA	NA	NA	NA	5302.66	NA	NA	3130.39	NA	2712.32	NA	8327.05	5393.2	5627.5	6271.18	6136.12	6451.21	5477.78	3960.94	2485.09	NA	4107.26	6083.81	4998.93	NA	NA	NA	NA	6668.66	8910.16	5710.9	6718.46	7784.05	7169.7
HM13	48114	51020.1	30126.3	94857.2	30207.7	51195	32463.4	51339.6	63183.3	54415.5	NA	22803.6	68144.3	NA	42322.7	62234.6	45880	28158.6	33732.2	35982.1	32407.5	42418.9	63662	34364.1	29554.1	34143	97486.1	80088.4	92604.1	74397.8	61522.5	88717.9	74592.6	70600.1	18267.5	41238.5	50041	62175.1	83566.4	32193.3	43618.5	70284.3	84509.2	48789.3	79359.5	56404.4	66166.1	50661.9	83299.5
ITM2B	26979.4	25672.6	61242.6	21328.4	36552.3	24086.4	35525.4	25312	32906	2146.06	7216.88	14141	2446.58	15898.3	9617.79	2616.39	5061.32	102218	8805.38	5193.5	23673.3	8488.2	21458.8	14602.2	19417.4	34438.6	15395.2	12408.5	15312.9	13038.1	27646.5	22128	18891.3	7649.04	1.7738	4828.77	11110.8	2632.73	5463.86	9000.09	13744.6	1568.45	NA	32982.6	20092	8398	15285.7	10806.9	18413.1
GLA	49688.7	56428.6	42562	77860.4	38454.8	33502.3	46854.1	95130.7	49710.7	26987.1	28905.5	60249.2	32499.3	29369.1	58816.3	36524	59352.6	120291	52823.9	46446.6	59076.9	49103.1	29105.1	25123.2	32606.8	46424.1	19314.5	21763.3	29927	47952.9	33932.4	20988.6	24438.7	36601.5	9712.75	2232.79	21297.6	18338.7	26257.8	21947.6	26213.5	13452.4	28236.6	98941.8	62615.6	38855.4	34655.1	29204.7	23129.1
IGFBP6	40963.6	8092.5	NA	69605.7	11981.5	28878	13461.5	17703.2	9014.77	18300.2	32278.8	32417.1	25449.9	51754.7	48206.8	397309	49649.1	32046	15091.7	31538	18113	46354.9	36061.9	112348	45486.5	23458.8	76729.9	30165.6	14089.3	14501.3	30549	103338	30126.7	51448.2	132365	425952	99846.1	24240.1	25025.7	23027.1	75692.2	960850	394700	67626.8	102845	28407.7	34176.2	136669	209099
ARID1B.1	21334.1	25155	17302.4	17493.3	29680.2	44218.7	56939.7	NA	NA	15673.4	NA	21053.6	NA	NA	NA	NA	NA	59649.4	29745.8	32230.3	19864	63950.1	26079.7	38318.8	35579.1	29984.1	17471.6	22589.9	11688.7	12134.1	15573.6	15420.8	8582.77	NA	NA	NA	24037	11688.5	NA	26095.6	NA	31938.9	49267.4	20709.3	18152.3	18452.8	14399	13828.9	16895.2
ENOSF1	24387.7	30674.3	33408.7	29712.5	65405.4	18118.5	2626.35	25803.6	9034.17	26022.8	14760.1	43054	14885.6	29321.6	13921.8	NA	39229.2	17079.9	25902.9	9753.75	50509.5	NA	23821.3	NA	NA	34648.9	7824.13	14253.3	12856.8	17605.1	NA	9949.51	11002.8	22588.1	NA	NA	21983.6	26989.9	20105.4	39267.7	46238.1	NA	45898.1	12522.9	14822.1	3421.8	17662.8	25469	12688.1
PRPF40A	29959.3	34279.9	31022.3	33428.4	25846.3	31570.7	28415.4	27117.3	33567.8	48071.8	52817.3	14325	33899.6	47307.7	NA	62915.1	26363.7	32548.7	19740.8	27857.2	25295	33288.8	22486.1	50474.7	31912	25228.1	35385.1	47764.4	46056	28815.2	34436.1	27589.6	30403.4	32515.3	56651.3	90825.8	21857.8	35741.6	29953.6	41056.8	30279.3	60472.1	82239.3	24387.8	22806.5	41091.7	31969.8	24469.7	26490.4
TOR1A	NA	NA	NA	NA	NA	NA	NA	NA	NA	NA	NA	NA	NA	NA	NA	NA	NA	NA	NA	NA	NA	NA	NA	NA	NA	NA	NA	NA	28644.3	NA	NA	NA	NA	NA	NA	NA	NA	NA	NA	NA	NA	NA	NA	NA	NA	NA	NA	NA	NA
PARN	65341.8	NA	NA	NA	NA	63312.8	NA	NA	NA	NA	NA	NA	NA	NA	NA	NA	NA	NA	NA	NA	NA	NA	NA	NA	NA	NA	44293.3	NA	46041.7	NA	NA	NA	NA	NA	NA	NA	NA	NA	NA	NA	NA	NA	NA	NA	70053	NA	NA	NA	NA
MPRIP	NA	NA	NA	NA	NA	NA	NA	NA	NA	NA	NA	NA	NA	NA	NA	NA	NA	NA	NA	NA	NA	NA	NA	NA	NA	NA	NA	8887.81	NA	NA	NA	NA	NA	NA	NA	NA	NA	NA	NA	NA	NA	NA	NA	NA	NA	NA	NA	NA	9890.23
TPM1	888446	398356	821709	276498	937354	302535	1.13224e+06	1.14815e+06	668464	815194	4083880	1.62324e+06	829089	2.29298e+06	2814069	3.53047e+06	2.11895e+06	1.78482e+06	1.08128e+06	1.3645e+06	467908	3.10454e+06	435232	1.35486e+06	986670	391918	165049	964860	194512	349793	259845	462608	291497	432094	645802	3.18108e+06	634839	502379	632847	932911	1.1766e+06	934751	1.25882e+06	241468	550233	827759	584129	531078	438345
MYADM	NA	47925.5	49488.1	60167.2	31527.7	69668.4	26741.8	49276.1	24856.7	28173.6	10546.2	NA	13097.4	NA	1495.93	NA	NA	NA	21249.4	NA	32640.5	NA	2949.93	NA	NA	10589.1	140255	30743.4	50559.3	28972.6	36070.3	37412.4	31447.1	58322	NA	NA	20915.6	19598.8	10767.1	17480.2	NA	1380.28	NA	17123.5	37504.5	3774.97	9215.22	8420.8	12796.7
DEK	115005	108189	66606.5	108315	87094.1	112964	168443	280685	179712	553128	799090	622849	438715	563180	519804	913480	617594	266086	218208	484844	123919	712036	149782	347863	322746	121854	90214.3	334468	138228	154072	102831	126208	165430	174368	198918	1.48232e+06	224968	361980	286340	276903	139363	947283	616301	163982	174686	272731	139556	202335	164399
MTR	7563.13	8815.32	5948.26	5663.3	NA	7131.32	7586.12	NA	5758.47	NA	NA	NA	NA	NA	NA	NA	NA	NA	2140.1	NA	4511.71	NA	NA	NA	NA	4703.43	4809.97	5349.79	4615.92	3401.99	4401.34	3200.09	3257.92	NA	NA	NA	NA	NA	NA	NA	NA	NA	NA	4410.05	NA	NA	NA	NA	NA
KYAT1	NA	NA	NA	NA	NA	NA	NA	NA	NA	16493.3	NA	24499.4	17762.5	NA	NA	NA	NA	NA	NA	NA	NA	NA	NA	NA	NA	67058.5	NA	NA	NA	NA	NA	NA	NA	NA	NA	NA	NA	14254.4	7359.76	NA	NA	NA	NA	NA	NA	NA	NA	NA	NA
SP3	NA	NA	NA	16020.7	NA	NA	NA	3126.86	NA	8263.52	NA	6379.3	2935.71	4288.32	NA	NA	7578.06	NA	NA	25300.3	NA	46033.2	27365.6	NA	NA	NA	NA	17855.8	6247.66	11639.6	NA	NA	13333.9	2982.37	NA	23557.7	4717.53	9385.33	5756.45	9827.57	NA	NA	NA	5390.63	NA	22607.8	6575.61	NA	NA
A0A494C0J7	NA	9791.43	13040.5	4915.42	8141.35	9472.92	9161.98	4384.73	NA	2059.69	4851.72	5105.45	NA	5816.54	3957.33	NA	20738.2	20319.8	6985.8	17018.8	5655.4	NA	NA	NA	41125.9	NA	26790.9	7852.21	11945.1	4142.72	9269.65	NA	2664.91	28309.4	NA	12683.8	5644.15	9094.25	21880.9	4044.76	NA	NA	9246.33	2447.83	NA	NA	11284.3	4535.01	16463.7
CIZ1	NA	NA	NA	NA	NA	NA	NA	NA	NA	3200.74	NA	NA	NA	NA	NA	NA	NA	NA	NA	NA	2676.57	NA	NA	NA	5605.44	NA	NA	7363.74	NA	NA	NA	NA	NA	NA	NA	NA	NA	6619.62	2996.64	NA	NA	NA	NA	5787.07	NA	9944.81	7103.07	8997.14	6980.53
NR3C1	NA	NA	NA	4974.07	5441.04	NA	NA	NA	NA	16125.4	3666.41	NA	NA	NA	NA	8542.71	17939.2	NA	5829.48	12666.4	NA	20216	5255.27	NA	NA	NA	NA	8371.84	5829.11	13062	5569.39	NA	NA	NA	NA	22475.4	2304.76	6161.84	5867.79	NA	NA	8311.23	2909.99	NA	NA	11868.9	NA	NA	NA
CPAMD8	NA	NA	NA	NA	NA	NA	NA	NA	NA	NA	NA	NA	NA	NA	NA	NA	NA	38660.7	NA	NA	NA	NA	NA	NA	NA	NA	NA	NA	NA	NA	NA	NA	NA	NA	NA	NA	NA	NA	NA	NA	NA	NA	NA	27882.5	NA	NA	NA	23424.5	10686.1
STING1	NA	15136.9	23306.3	19453.9	5884.34	15072.3	4342.08	3774.66	20273.3	16548	NA	NA	12479.3	NA	NA	NA	NA	NA	9762.87	13781.8	10274.1	NA	12361.5	24284	16772.6	14222.1	34365.6	12945	59225.4	17915	20428.1	26713.6	14317.7	23629.5	14644.9	NA	5251.58	31291.6	19823.3	NA	8214.71	NA	9897.75	9184.38	18695.6	17078.9	30562.2	18245.3	16007.2
TBCB	54809.1	43408.2	37624.7	42276.8	54725.8	42289.4	49990.9	34570	37391.5	58862.6	27089.3	30064	57834.3	31815.1	40743.2	34754.8	26639.2	25890.2	33461.3	29990	35009.5	13065	40993.2	21801.6	26699.3	40836.8	49043	31887	44028	38271.7	44638.4	40375.9	32034.4	46244	93305.5	NA	48566.9	41089.2	54448.1	58507.6	41505.4	37440.3	57095.8	38403	41849.7	31221.6	35587.6	36865.7	34513.4
ITGB2	15901.4	13410.8	13903.2	7209.88	17594.8	20097.6	17397.4	NA	17692.3	61315.4	16786.5	NA	33614.9	NA	31014.4	38512.3	84610.6	214633	4465.69	28532.8	NA	14405.7	20675.5	13825.6	16012.6	5084.7	31071.5	11074	16593.5	16450.8	26973.2	17690	20510.8	12653.1	41801.2	46056.2	21930.4	6374.98	36331.6	16236.9	24833.3	14867.2	10703.8	15868	NA	37576.4	8284.76	25446.5	23350.7
FAM120A	NA	NA	NA	NA	NA	NA	NA	NA	NA	12535.7	NA	201467	201874	NA	NA	NA	161242	NA	NA	NA	NA	110245	NA	NA	NA	NA	NA	NA	NA	NA	NA	NA	NA	NA	NA	NA	NA	26691.3	22918.1	NA	NA	NA	NA	NA	NA	NA	NA	NA	NA
KRI1	23464.6	NA	NA	9016.88	NA	NA	NA	8416.5	NA	20487	28307.8	20066.3	14388.7	NA	59532.4	47418.8	20495.7	19632.5	6378.7	29577.3	10369.7	34514.4	13118.2	28517.2	15965.9	4416.15	NA	22072.5	8077.64	11431.1	NA	7952.73	10056.8	7591.75	42535.9	75166.1	12332.2	14096.9	12319.7	18631.9	25823.9	41093.8	22898.9	NA	NA	15642.2	8508.52	16754.7	12272.5
DIP2A	NA	NA	7149.14	4141.77	NA	NA	NA	NA	NA	NA	NA	NA	NA	NA	NA	NA	NA	NA	211775	8467.22	NA	303333	16677.7	NA	82180.8	14949.7	NA	84918.6	NA	10619.7	5391.29	9818.97	NA	NA	30128.1	NA	NA	NA	NA	NA	11243.8	NA	24465.6	NA	NA	NA	NA	NA	NA
PPOX	NA	5883.66	NA	10920	NA	13739.2	NA	NA	10835.8	10446.1	NA	NA	3869.06	NA	NA	NA	NA	NA	1432.17	8470.02	9696.96	NA	11620.9	NA	NA	NA	21477	4637.39	12921.6	7446.31	7637.79	11414.5	14583.3	7682.59	12794	NA	7218.63	6278.02	7888.53	13430.7	17326.3	9520.97	4638.45	9214.91	6544.81	5185.42	6087.4	7010.71	10247.4
NFKB1	15072.7	17335.8	12912.9	17172.4	10717.3	6110.9	16130.4	34044.1	7949.28	41738.6	38401.8	NA	21259.3	11289	NA	96166.9	4767.34	4489.59	6245.28	9955.02	14126.1	NA	17876.3	4354.66	NA	10644.2	21536.8	24945.1	33487.7	31899.4	10759.3	31597.8	14794.1	21647.5	49706.9	25424.1	21636.4	21724.3	25139.9	14294	28290	6773.43	56638	3016.56	14500.9	17109	24428.9	13377.5	15685.2
STAT2	NA	4198.98	NA	10053.9	5825.79	5808.43	NA	NA	3762.12	10434.8	NA	NA	NA	NA	NA	NA	NA	NA	1877.47	3897.53	3130.56	NA	4276.01	12459.5	NA	NA	21704.3	7822.14	15592.5	9787.59	8122.7	8574.73	8049.25	6816.51	1.91845	NA	3012.9	4379.09	4224.46	1956.71	NA	NA	NA	6838.05	5209.97	4916.01	6871.86	8122.55	9220.05
PEPD	47653.3	35327.2	47427.6	44552.3	59898.3	55580.6	42867.3	69800.2	40348.9	59030	31854.5	44395.8	79186.8	25709.4	26329.3	69572.3	40043.5	42112.8	32650.4	25459	39873.1	13212.1	44531.5	16231.4	13622.7	50592.3	24482.1	22721.1	36087.7	43104.5	37994.9	54212.1	32418.7	114926	40945.4	NA	27612.9	33630	47884.4	31754.5	43001.5	25133.6	38447.3	37215.4	88842.6	26923.5	37352.3	28941.9	39203.1
PANK4	NA	NA	NA	41636.9	NA	NA	NA	NA	NA	20810.6	NA	NA	25697.2	NA	12180	28152	NA	NA	27901.4	NA	21185.3	NA	15480.8	NA	7229.4	24973.3	36419.9	30135.8	52124.9	30228.1	3277.35	24973.3	NA	46570.6	NA	NA	16450.3	34628.5	15720.1	NA	16450.2	15484.5	8747.5	NA	33980.7	NA	23654.4	47991.9	37078
GUCY1B1	NA	8108.1	NA	8828.58	10931.8	7717.95	4953.97	NA	9480.47	2635.74	NA	NA	3572.91	NA	NA	NA	NA	NA	4283.68	3704.65	4913.88	NA	6431.43	NA	NA	5953.15	15034.2	8577.14	15185.5	6992.77	10833	6538.39	7750.23	5714.73	217.999	NA	10230.6	8090.28	3603.47	NA	NA	NA	NA	4319.11	10800.6	10665.3	8532.81	7028.02	23248.5
NUP214	22558.9	21476.8	42001.6	24601.8	34868.3	20587.6	24819.9	25999.3	26068.4	17624.9	16450.3	17295.2	12206.7	38210.2	42811.3	28415.2	16858	20675.6	16199.7	37017.7	19409.9	37311.6	20983.7	33573.2	27778.8	14716.5	32876.3	30984.6	21308.6	23569.3	22868.5	24479.8	23725.1	25319	113214	41045.7	19841.3	7707.19	7563.24	37897	17493.8	55569.9	35024.4	35490.2	19642.9	26043.1	20737	20573.9	17605.4
SPECC1L	NA	3690.15	NA	12264.5	NA	NA	6798.36	7423.65	5758.06	NA	17481.5	19265.6	NA	11907	17896.9	12494.2	NA	15645.9	11208.7	15854.3	NA	33775.7	6705.53	NA	15088.9	NA	7095.38	20478.6	12967.5	11690.2	9942.46	11034	12736.8	NA	6397.06	39936.3	8870.53	5891.25	NA	30195.3	NA	15402.5	NA	NA	NA	11102.2	15853.3	8612.26	9815.52
GTF2I	44919.6	60692.1	46630.5	90942.5	42020.2	49629.7	45714.2	41761.7	57243.2	67239.9	35141	51736	41439.5	21326.9	22180.9	82339.4	55444.4	53368	43451.9	63569.5	51415.1	100773	59214.1	45555.9	68262.2	52248.1	75057.7	93573.7	131765	99795.5	58197.6	80775.9	72851.5	56599.6	126787	133985	53958.1	146427	53369.1	49016.5	71948.1	169195	250209	56912.2	62649	55082.5	84151.3	54720.6	79662.4
LBR	NA	9117.49	NA	NA	NA	NA	NA	NA	NA	136303	NA	NA	34783.2	NA	NA	NA	22495.9	NA	NA	3007.02	NA	NA	NA	NA	NA	NA	24543.1	NA	NA	NA	NA	NA	NA	10583	NA	31714.9	NA	8467.45	21200.4	NA	NA	NA	NA	NA	NA	21289.1	NA	18588.3	NA
LRBA	35742.3	21473.2	19724	35182.5	15069.7	19702.3	51992.8	84135.3	19096.8	25178.4	12664.5	13401	47361.9	99713.1	24737.8	27426.4	14729.1	88622.7	7585.03	10547.5	10695.9	21712.9	16722	17993.6	17958.4	14665.1	32838.9	40566.7	55153.2	34076.7	28476.4	43261.5	26500.3	30132.1	52123.2	43469.5	17506.4	51809.8	15901	28179.4	17237.8	44323.3	271878	17776.5	23376.1	12959.4	38928.9	28245.2	38220.4
FKBP2	93311.9	72208.2	70285	168184	70948.4	75904	95732.9	101675	84803.3	75236.7	85487	116925	127488	84358.5	68200.1	80977.8	110859	64237.3	97231.2	56689.4	117007	32525.2	82257.2	102324	40941.3	73742.9	42649.1	25742.1	50647.4	107411	65366.6	53290	65547.2	50967.5	45229.7	47429.1	98133.9	61142.2	92223.6	98361.9	54918	62188.2	65802.2	58614.7	88131.9	61641.9	56239.5	49391.4	52071.2
FAM83H	NA	NA	NA	NA	NA	NA	NA	NA	NA	NA	NA	NA	NA	NA	NA	NA	NA	NA	NA	NA	NA	NA	NA	NA	NA	NA	NA	NA	NA	NA	NA	NA	NA	NA	NA	NA	NA	13292.5	NA	NA	NA	NA	NA	NA	NA	NA	NA	NA	NA
MCM3	NA	11913.6	NA	NA	NA	NA	NA	NA	NA	9516.27	NA	NA	7589.19	NA	NA	NA	NA	NA	NA	9742.5	9364.55	NA	NA	NA	13616	NA	21737.9	26858.5	18800.1	14715.2	NA	20144	20032.1	10795.2	NA	7253.62	NA	5630.75	4205.52	NA	NA	NA	NA	NA	NA	13298.8	13846.2	9302.26	27491.9
SART3	19199.8	29492.6	29031	37653.1	24033.7	22110.3	27355.4	25586.3	27794.8	41151.4	71705.1	27038.1	28960.1	207659	5321.45	NA	25887	25757.6	32083.1	20859.3	40853.2	51134.9	32774.2	9905.14	71683.2	31453.6	39766.8	23681.9	46518	29750.5	37719.1	38071.4	26867.3	37846.8	45059.5	39139.8	24112	39349.4	30244.8	25693.1	29287.4	29223.2	30172.6	41345.2	26452.2	20993.6	35680	20509.9	27330.1
PDIA4	5280.48	28399.3	18254.2	38884.5	25655.4	26744.8	3129.49	16972.9	11385.6	15064.9	11549.2	19835.8	18487.3	20941.8	22572.2	NA	26047.2	10148.4	26762.5	13602.7	33642.7	12444.7	24539	NA	6720.51	26982.5	10219.2	9230.87	9828.51	22444.6	14459.2	16724.6	11586.2	4652.86	67208.4	7275.87	12731.9	24221.7	22119.6	17237	21470.4	25540.8	42355.2	11770.1	7761.3	24887.8	16202.3	18662.8	10651.2
WDR26	5310.65	7702.48	6116.2	3874.46	3503.77	6938.47	4876.69	2871.34	5478.27	NA	NA	NA	NA	NA	NA	NA	NA	1465.71	2268.42	2129.44	4863.99	NA	3159.55	NA	NA	3510.54	8101.6	5636.57	5418.36	3340.52	3156.31	4749.19	3296.61	2956.11	1781.32	NA	1304.53	2340.32	NA	NA	NA	NA	NA	NA	13366.7	3010.38	2507.66	1029.15	3248.38
AKR7L	70514.8	77487.1	NA	NA	NA	73753.5	NA	NA	NA	NA	NA	NA	NA	NA	NA	NA	NA	NA	NA	NA	64079.1	NA	NA	NA	NA	NA	27689.5	NA	NA	NA	NA	NA	32397.7	NA	NA	NA	NA	NA	NA	NA	NA	NA	NA	NA	NA	NA	NA	NA	NA
APOBR	NA	11397.7	15793.9	1698.78	7029.82	NA	13401.7	10034.2	12314.2	35967.6	29776.6	15023.4	28631.5	22797.7	13327.9	73270.9	15677.8	6357.84	3917.49	51125.2	1721.69	33340.1	9272.14	70907.1	30840.1	5304.78	15852.7	13544.7	12939.9	12184.8	14836.8	11565.1	31401.2	21324.6	24257.4	169983	24043.8	9533.24	18563	12906.9	15224	47388.3	14006.7	11600.6	16136.8	37231.5	12649.6	28822.7	19725.2
IGHV3-72	787997	871099	873713	328120	900849	918662	622811	768320	813397	810035	1.25117e+06	832482	1.39902e+06	1.06356e+06	1.87159e+06	1.8816e+06	1.89475e+06	1.4494e+06	947379	782161	920740	1.02383e+06	1.33275e+06	1.69405e+06	1.03118e+06	1.31217e+06	451210	620464	379995	354262	492474	574408	405272	760561	1.24603e+06	285281	1146304	772473	1.22336e+06	888616	1.74775e+06	976816	1389732	427024	769422	957763	550621	1.56076e+06	2.26857e+06
IGHG3	116234	159524	316750	80501.5	238081	176368	106001	68186.8	289583	95077.9	162880	66675.7	112717	163921	562101	164181	232553	466790	91860.9	72858.9	157766	165557	88138.4	97035.7	80266.2	166368	55041	96663.2	161896	84556.7	115042	103308	54990.8	93988	495482	46237	157271	84642.6	108111	127221	652026	138442	145495	132760	100996	104245	88638	146759	164932
PALM3	10617.6	14838.5	NA	4886.22	10369.6	10547	18281.7	NA	NA	6966.71	23082.4	29633	13429.4	25824.4	33034.5	38679.4	37704.5	55277.8	NA	10836.7	7216.75	61216.8	13294.4	26812.9	5002.74	NA	17886.9	85630.5	9682.58	10123.6	10494.7	14314.6	18621.6	12798.6	32130.8	103154	10018.8	14884.1	10491.5	21442.1	NA	64551.5	42460.3	17323.6	NA	10735.9	22813.3	12182	13560.3
CSNK1A1	25771.8	23596.7	14099.8	14400.4	13221.9	25637.7	17394.8	11434.8	12825.4	17474.2	4918.95	14059.7	14287.8	NA	NA	NA	12513.8	10118.3	14260.5	4427.48	11720.5	NA	7140.32	NA	9021.7	18766.9	17008.1	5301.81	24384.7	13401.2	15107.6	13021.4	13766.9	31036.5	1.56814	NA	14033.5	14672.4	14377.3	13831.7	NA	NA	1531.05	8863.63	25717.7	4088.68	11403.4	5289.59	8186.21
S100A2	NA	22213.4	31829.6	24128.7	NA	NA	NA	NA	37557.6	NA	NA	16242.6	9865.26	NA	NA	185891	NA	10480	NA	46878.5	NA	NA	NA	545259	89196.9	14761.9	68070.1	133890	192049	31242	19515.9	16167.9	45806.7	122909	450108	220089	48482.6	24485.7	17020.4	112925	104917	36861.8	62257.6	106369	21726.6	162706	104853	96777.8	57389.4
GNAS	89724	88750.5	94240.7	75587.5	102034	93681.6	71299.1	60188.7	86809.5	76182.9	26202.4	32743.7	44677.3	37306.9	28372.8	23073.3	25714	27149.5	53219.7	30521.5	74083.9	34199.6	86878.5	25139.6	24203.6	75407.1	57267.9	35355.6	53406.9	33442.2	92524.1	48778.5	41998.6	68759.4	70397.8	NA	46175.4	63533.2	60657.4	58074.8	32348.1	27705	30596.9	55188.6	66817.3	33581.3	46188.8	47705.5	37142.6
KCNAB2	NA	12141.3	NA	NA	NA	9499.36	NA	NA	18034.4	30847	NA	NA	23656	NA	NA	NA	NA	NA	NA	24589.1	7731.4	10864.7	22230.9	NA	36129	NA	11989	NA	7657.41	10691.3	15453.1	10279	16435	10880.4	6862.46	NA	19753.8	9580.18	26229	NA	9759.64	NA	NA	9519.22	10521.5	18022.1	8297.78	27208.9	14514.3
SLMAP	NA	9862.51	37247.4	14341.9	17304	13938	13426.7	6557.82	10244.9	4448.84	NA	NA	NA	NA	NA	NA	NA	NA	12239.8	13225.5	NA	27844.8	10459.9	24109	20767.9	12939.3	11449.4	24475.6	8976.83	9195.29	14323.4	12380.4	8195.35	49185.1	NA	15149	NA	10271.6	NA	NA	NA	NA	NA	NA	NA	12005.8	NA	41333.3	6553.71
SRSF6	159344	140444	79363.8	86384.2	146772	139975	162286	106319	147924	130148	214317	184678	114288	153001	198682	254033	215450	134003	95326.9	120394	73712.2	165737	66568.8	118241	101859	65304	61271.6	199932	92623.2	117919	73344.2	85506.5	110790	62566.8	110843	361965	77773.6	121429	108275	109760	85553.1	256338	188685	84964.6	264265	90410.6	87652.2	71706.8	81474.5
POLR2A	12892.3	20200.7	6743.87	16013.5	23016	10275.2	5683.11	NA	6838.61	16364.8	NA	NA	10276.4	77136.8	41554.6	NA	NA	NA	8660.23	14732.3	11320.5	10185.6	13547.9	57218.5	30420.9	12002.3	18486.1	10178.6	16447.9	10711.8	14261.9	16659.6	15188.7	2825.59	29096.8	NA	2260.05	13249.6	13172.1	NA	15745	300864	79411	6167.43	8035.56	10910	15342.3	17319.7	15387.3
MSH3	75679.2	83328.9	135472	146886	78567.5	94441.8	104914	28419.9	119056	50190	7593.89	31859.8	25043.4	35409.3	99117	173537	37347.5	62053	87059.7	78152.7	92672.1	22691.5	82146.7	61081.4	81489.2	74322.8	246793	154892	198555	101953	91210.1	155430	109834	52898.8	375770	27650.1	41152	103458	50608.8	62696.7	112700	174838	285739	58335.4	97807.9	78632	136693	87961.4	127736
ITCH	NA	NA	NA	26788.4	NA	NA	NA	NA	NA	24145.9	NA	40157.8	19113.1	NA	NA	NA	NA	NA	NA	23640.8	NA	32911.8	NA	NA	34076.9	12096.8	29154.1	13007.1	29105.8	25485.8	49394.6	27274.5	NA	19146.6	NA	NA	21639.4	23483.1	27322.2	NA	NA	NA	23100.7	NA	NA	19036.1	33069.9	16598.6	29664.7
NIPBL	NA	5577.54	NA	5275.69	NA	7802.21	9678.99	11167.2	11182.1	9782.67	NA	12328.7	NA	NA	NA	43505.3	17582.1	14441	11578	23685.5	4525.18	37150.9	10711.9	20471.6	19049.4	7059.46	NA	9003.28	3738.1	5478.36	5905.3	4015.42	7848.92	NA	14451.9	32512.4	7302.59	8948.37	8921.23	3949.92	6043.19	41415.8	27638.8	NA	NA	9715.33	4469.25	9112.71	6411.61
PIP5K1B	NA	16704.7	13478.9	13482.4	12456.8	NA	11066	NA	19034.5	8025.75	18883.1	19394.7	NA	NA	NA	45517.2	NA	34452.1	NA	28317.1	10511.3	20530	12894.3	60426.6	NA	NA	9484.42	34668.2	NA	13334.3	6850.2	11565.9	14389.4	NA	NA	31302	NA	NA	5153.05	NA	NA	NA	19275.5	NA	13199.2	23251.7	11090.5	12666	13801
MYL2	NA	NA	NA	NA	NA	NA	NA	NA	NA	NA	NA	NA	NA	NA	NA	NA	NA	13015.8	NA	NA	NA	NA	NA	258380	83936.6	NA	NA	NA	NA	NA	NA	NA	NA	NA	NA	NA	NA	NA	NA	NA	NA	NA	NA	9942.96	NA	NA	27585.1	NA	NA
ZCCHC14	NA	NA	NA	NA	NA	NA	NA	NA	NA	NA	NA	NA	NA	NA	NA	NA	NA	NA	NA	NA	NA	NA	NA	NA	NA	NA	NA	NA	NA	NA	NA	NA	NA	NA	NA	NA	NA	NA	NA	NA	NA	NA	NA	NA	NA	NA	NA	289.014	NA
AMPD2	17402.7	22388.1	20276.5	12757.1	24783.1	21116.9	18356.3	15179.6	NA	NA	NA	NA	NA	NA	NA	NA	NA	15169.6	12018	21909	14837.5	35851.8	18142.5	29171.6	26802.8	18974.7	17065.9	12383.4	11432	11287.5	18864.7	14203.8	14867.4	26256.9	NA	NA	12889.4	9383.97	11302.9	NA	NA	NA	NA	NA	NA	22488.4	16090.7	25132.3	27425
CALM1	2.05511e+06	2.07252e+06	2.40007e+06	1.34608e+06	2.03832e+06	2.0716e+06	2658877	4.88694e+06	3281755	4.14849e+06	15280263	6.89213e+06	4335936	7.06402e+06	16847500	31256138	13212674	12264428	5.36238e+06	8971702	2.12018e+06	12921431	3.13848e+06	10699824	7785224	2.02404e+06	1.40571e+06	5.01156e+06	1.53048e+06	2.53578e+06	1.64708e+06	1.98372e+06	3.18289e+06	1.9727e+06	3.80852e+06	14154378	2.9714e+06	2.79531e+06	2883811	3143831	3947918	16577036	14225134	423750	3.80487e+06	4731709	2.72368e+06	3.38977e+06	3.27182e+06
SDF4	19976.8	34395.2	14488.5	29245.7	24163.6	17840.3	21112.2	15470.8	15146.1	8735.84	33679.9	29322.5	8545.06	27704.7	53605.2	67995	21650.7	34628.6	17630.3	22195	18356.7	33606.5	11475.1	36258	26719.6	14931.1	15697.8	38275.7	10999.9	22317.3	19258.8	19117.7	17635.4	11856.4	28715.1	73348.2	12788.5	16164.7	15956	11320.1	18106.3	76217.9	18018.9	11501.8	27756.3	21451.2	18776.1	14805.4	24339.8
TGOLN2	NA	NA	NA	NA	NA	NA	NA	30322.3	NA	23785.2	69734.2	53585.8	31036.6	47331.6	NA	NA	47927.3	NA	6059.45	5560.67	NA	71395.4	NA	10706.5	13462.1	NA	NA	15769.4	NA	NA	NA	NA	NA	18982	NA	160180	29475.5	48449.4	35764	35472.2	NA	NA	NA	20792.9	14395.9	10412	12557.3	7214.58	16473.6
SPCS1	8156.16	12067.1	9929.94	27006	9422.37	23252.5	5755.28	NA	24035.6	38083.5	NA	NA	27468.2	NA	NA	NA	NA	NA	19237.5	6201.49	25282.4	NA	28638.4	NA	19721.2	9746.11	13652.9	26220.3	21842.8	18826.5	13402.2	17955.8	13149.2	NA	155131	5567.11	9641.29	28384.9	26647.1	NA	34138.8	20550.3	21994.1	4534.55	8379.63	27380.8	14359.3	30667.9	45035.6
DOHH	NA	NA	6201.94	8207.17	6556.05	NA	NA	NA	NA	NA	NA	NA	NA	NA	NA	NA	NA	3459.1	4006.21	10488.9	5495.99	14816	8626.63	13182.4	8880.04	NA	10285.8	27771	9409.52	8970.89	10741.8	7651.69	6849.78	NA	NA	30298.1	NA	NA	NA	NA	NA	NA	NA	6633.23	NA	13341.4	5867.03	6869.94	9635.87
ARG1	6081.15	4381.15	31602.6	NA	NA	6455.9	17916.2	7097.29	7348.48	1939.56	4880.85	4046.24	5006.8	11921.3	4355.79	4423.84	21319.4	13898.1	NA	3024.87	8614.66	NA	3633.41	5703.52	6977.14	9088.21	3845.56	3287.06	5486.51	1593.06	1241.54	NA	2885.49	57374.4	NA	5998.7	5433.33	5986.45	8164.86	5075.33	4601.58	6793.79	913.693	5094.9	NA	2674.06	3332.89	3364.64	2060.89
ANK2	129110	23563	102960	126559	124345	22788.1	97566	127126	111930	114173	110653	119901	169694	107493	139992	175443	123087	89772.4	106017	74853.8	63510	33263.6	102065	77974.5	59593.2	136340	103750	11857.4	82111.8	129688	103320	83592	102740	124223	253046	20722.7	137869	107488	136968	111401	178854	98976.2	144926	122378	105644	88927.8	120768	9453.72	28826.9
OSBPL10	NA	3826.89	NA	9406.72	3589.36	3453.21	NA	NA	2891.04	NA	NA	NA	NA	NA	NA	NA	NA	NA	2117.54	NA	NA	NA	4945.48	NA	NA	NA	10683.8	5689.95	10387.4	8313.65	6423.99	8874.17	6427.43	5114.69	NA	NA	NA	NA	NA	NA	NA	NA	NA	2783.04	NA	2709.31	5274.87	NA	5491.61
POLG2	3324.97	2864.07	2061.06	734.41	2445.76	3909.26	3628.66	2596.26	3777.65	897.626	1908.51	NA	927.527	NA	NA	NA	2182.06	2190.8	6690.45	1025.33	2198.98	6801.46	5825.48	NA	3223.1	1881.4	5204.76	1270.59	2750.32	2453.96	4033.5	5008.29	8167.15	3373.26	1.37752	NA	3967.42	955.494	2023.73	NA	144.568	NA	NA	2707.69	5082.64	2025.13	2851.88	8440.85	12124.7
ADGRG1	25131.7	34459.5	68751.3	50383.2	38487.3	19062.4	26420.8	103936	32344.1	7343.06	18171.7	31136.2	10153	14690.6	35063.2	NA	24444.6	317733	15025.9	11447.4	52727.2	38921.1	17433.3	21040.2	21910.1	114620	14208.5	28149.9	16613.9	22460.1	25416.4	16606.4	18307.2	30711	NA	26668.5	29649	11191.6	8661.54	7641.26	11603.7	36034.5	38573.9	86883.8	26560.4	6886.83	24151.8	13416.3	16229.1
ALDH3A2	73975.7	82608.7	93299.3	143583	74566.7	76117.3	69016.1	72735.3	77843.8	53748.2	55392.3	77651.6	73133.3	83676.6	24544.7	77808.9	89747.5	88539.4	66144.6	38005.1	84874.5	58661.7	62514.1	73278.7	38774.9	65865.9	102551	60499.4	121485	107940	93484.2	105566	92218.1	76607.6	142701	61021.5	66425.1	101144	72092	86132.3	51364.5	94629.1	89618.9	76319.9	100493	44209.5	87344.3	64703.7	105388
ACAT1	51877.5	29792.7	29656.6	100341	47590.9	41209.6	47315.5	41729.2	33899.3	65735.1	NA	51255.4	44522.9	NA	NA	NA	NA	NA	39207.9	24717.3	25490	NA	24814.9	NA	17291.7	14762.2	39968.5	11053.1	16618.6	55305.9	35330.7	31376.9	29347.6	20226	252801	NA	44647.4	31511	70533.4	40035.8	45548.4	NA	NA	NA	NA	32588.4	27226.8	33580.9	70926.5
LDHB	1.63722e+06	1290777	1.29773e+06	1.25767e+06	1.29062e+06	1.57812e+06	1.62465e+06	1.21368e+06	1194102	1116902	1.4241e+06	1.43034e+06	1.4229e+06	1214376	1.35662e+06	892377	1.87226e+06	1104339	1.44792e+06	872732	1.62651e+06	739736	1.17343e+06	546163	558143	1480234	663754	429503	799564	1.06848e+06	1.105e+06	1.04112e+06	879770	611208	1.61671e+06	205023	938620	787638	1.01018e+06	1.08826e+06	1.33115e+06	838951	1.17697e+06	1.04038e+06	1.47862e+06	803000	820606	899448	871143
SACM1L	11600.6	12258.9	28825	31603.1	28451.5	18490.7	21180.1	12161.8	16102.9	22561	15845.5	8856.43	10830.3	NA	316692	NA	10673.8	NA	39142.2	8580.7	14511.1	NA	16697	NA	7128.56	9724.91	22249.3	10067.6	20224	17467	16963.6	21675	13000.3	19114.2	7997.13	118164	12582.3	16394.5	17034.6	12512.9	5538.21	41494.5	57195	9053.88	10713.6	9638.13	14049.5	11649.5	15708.4
EFCAB14	NA	9359.16	3077.68	6284.11	15133.3	NA	NA	17868.2	6730	254.361	12400.7	8205.03	1382.74	NA	NA	NA	26163.9	48082.9	NA	11898.6	3197.19	28242.4	3854.13	NA	NA	NA	1648.9	6569.58	2056.64	2784.19	5958.01	4443.32	3946.37	2075.21	NA	6052.52	NA	NA	1390.79	NA	NA	NA	NA	1	2102.62	4663.68	NA	NA	NA
ACP2	21518.9	21398.9	23224	19527.4	19904.3	16996.9	16845.8	29317.9	19124.3	20758.5	11227.2	26031.4	21476.1	7736.34	22259.8	48282.9	15210	30545.1	22917.8	20827	29149.1	26346.3	17858.7	13775.3	19073.7	24654.4	23214.9	25547	24011.2	24108.2	18768.1	14420.5	19548.3	17902.6	93887.1	24339.1	24328.6	19115.6	27429.7	24065.5	21098.7	31495.2	31561	39037.3	17385.9	28273.9	26668.9	24896.5	29459.9
FMN1	2.01314e+06	1831106	1.28396e+06	1.02294e+06	2.31648e+06	2.02176e+06	1.82812e+06	792529	1.7304e+06	646141	674551	710081	31836.6	1.03857e+06	78618.6	NA	269076	1.19974e+06	2.62033e+06	1.93034e+06	283194	871093	1.00277e+06	2.11536e+06	256866	3.27424e+06	480951	675393	763196	103602	956900	470843	383509	60234.8	567022	3.24977e+06	817210	568810	477654	626380	5.32654e+06	2.09208e+06	NA	39691.9	3.11581e+06	1.53944e+06	99425.7	31066.7	1.64515e+06
PLEKHG5	3.64928e+06	4.19987e+06	2.47263e+06	5395785	3.68287e+06	1.88261e+06	5.5775e+06	7.77507e+06	5897614	2.63755e+06	14246714	5544110	4.26875e+06	14273112	18374604	34959168	4.42697e+06	7.425e+06	5.69485e+06	8408412	1.73431e+06	7746699	3608020	35642196	12190785	3.1268e+06	11321212	2872065	4.0536e+06	1.00558e+06	3.56553e+06	543809	10836789	5.86718e+06	15160490	29715784	4495481	7.60365e+06	3.30882e+06	8040321	7962958	18134576	10341323	4.34245e+06	222333	6863598	5.77539e+06	7868743	7.09451e+06
BRI3BP	NA	15584	NA	15860.5	NA	3539.75	NA	15921.6	9647.92	41594.6	NA	30432	29191.1	NA	35110.9	60240.2	25166.4	17678.1	32758	21993.4	14032.1	24466.5	NA	NA	22331.2	NA	21307.6	28247.7	19327.2	9040.51	15463.3	13359.4	12118.4	16381	20395.3	NA	16925.5	34624	25328.1	44569	NA	40131.3	6494.15	19177.4	29177.5	18319.5	37090.1	21751	31087.7
ARHGEF2	NA	16421.8	11065.4	11702.9	6148.39	10617.8	27205.5	11502.5	36405.3	28544.2	5997.54	NA	12217.7	4304.1	NA	23198.2	8026.6	14822.5	8323.07	24591.1	16559.2	22283.7	17626.4	36285.2	20537.9	NA	29267	20128.6	18280	10609	11902.2	16509	26377.2	10572.5	17471.6	24148.2	9776.15	17785.9	14388.7	NA	3870.34	10270.2	7334.9	NA	45606.1	23914.8	23010.2	28118.2	22497.9
NELFB	11029.2	11383.8	8548	13180.9	9790.34	12407.7	10734.5	7400.13	8971.52	9175.31	923.047	5124.34	4564.86	NA	NA	NA	7451.77	5203.84	6647.2	5214.51	9051.72	3711.35	7940.39	5955.45	6312.51	7523.94	13500.7	9120.29	17945.7	10294.5	12966.1	12967.2	9339.03	6960	517.154	NA	6029.03	8596.92	7259.11	4336.42	2764.13	13796.9	3642.45	9085.16	19273.1	5046.25	10212.7	7409.4	8699.15
PCM1	28616	23219	28323.7	14314.7	18191.1	34151	32275.6	20940.1	29145.2	18626.2	59969.9	36707	28028.1	38289.8	37901.5	81333.5	36327.7	54438.8	40128.7	62734.9	16197.9	120969	30644.7	76358.7	67201.1	30749.6	18188.5	71251.1	27694.7	34922.2	20663.7	23390.2	34098.4	17754.1	44425.2	167555	34662.8	48024.3	23204.9	28460.6	28017.5	144036	43012.9	13850.1	18555.5	41450.7	35451.3	39244.5	52477.5
IGKV2D-28	95014.8	66807.4	122782	31445.1	96790.6	67985.3	89021.3	103539	66030.6	156052	207862	121863	334399	100280	180592	222406	228469	52101.5	51950.6	64649.9	60439.2	130458	86848.4	187128	66418.1	90369.9	47048.9	67942	60082.8	33220.5	49231.8	53144.1	60053.8	102329	57678.1	156972	109793	95065.3	203556	82262	114878	148140	71168.8	46799	60265.9	72386	63274.1	107931	145976
IGKV2D-29	239836	183817	184001	77061.5	408165	188854	238826	270800	251399	176309	197549	379467	314828	204340	NA	NA	276520	319692	200045	150768	174756	NA	429535	852362	328671	209337	253974	162963	191164	105419	211295	152644	126338	245852	428752	NA	168988	232361	406646	291477	511516	NA	4.06085	274030	289572	267392	127996	526559	247554
RBM47	18953.7	24070.1	38618.2	27835.7	NA	20752.7	21009.8	30604.2	39852.7	16568.6	NA	19150.1	5959.88	NA	NA	NA	24098	6566.31	17576.2	11374.2	22576.3	9653.61	14163.5	7810.6	15965.5	26087.1	19061.5	13529.4	27171.9	13597.8	19091.9	28067.8	21012.6	12132	33697.3	NA	15727.6	28440.5	16455.4	22992.7	11885.4	16958.2	27614.2	29795.2	25104.8	12995.7	28291.9	18056.3	27584.1
ADAM9	NA	5012.92	3897.85	4168.28	3765.71	NA	NA	NA	NA	NA	NA	NA	NA	NA	NA	NA	NA	NA	NA	NA	2174.69	NA	4127.6	NA	NA	4841.54	NA	2194.56	5041.22	2730.63	3752.95	3627.13	4071.02	1120.27	28084.9	NA	1911.51	1869.53	NA	4164.65	4856.13	NA	NA	NA	NA	NA	2363.19	NA	3095.74
UBA6	26455.8	25851.7	28904.6	29100.4	24233.8	35813.1	18296.3	22339.3	26090.8	30171	14557.5	12055.8	32096.1	NA	NA	NA	15588.1	8087.98	24448.3	20981.9	32062	NA	33836.3	NA	18877.2	32029.5	42226.8	24296.6	45907.9	31057.8	37103.1	33532.8	26436.8	26095.1	18178.1	NA	27961.6	21640.3	31021.3	25560.5	25573.8	1018.37	23060.7	25486.3	24887.3	25892	29247.8	31618.3	25800.3
ESYT2	17734.8	16422	20422.3	38054	18961.9	16790.3	14482.7	19333.7	21918.5	24903.6	NA	18535.4	14101	460034	NA	NA	8546.99	17696.7	20046.2	14913.9	26721.6	10978.7	22618.9	NA	12367.4	26979.9	35440.8	17533.5	28926.5	31524.4	20843.8	19608.7	18610.6	23830.4	32589	NA	21248.9	27104.7	22975.8	13764.6	8525.89	65482.8	51213	27390.5	28110	16861.4	25969.4	17778.8	22022.1
PLEKHA5	NA	3490.57	NA	3421.16	NA	NA	NA	NA	1143.77	NA	NA	NA	NA	NA	153004	NA	NA	11727.6	7387.77	7663.8	4583.81	NA	NA	NA	17649.5	3844.1	7346.83	12050.7	9429.57	8569.87	6062.69	4410.31	6398.15	NA	6496.6	46328.4	NA	NA	NA	NA	NA	NA	NA	NA	NA	NA	5032.58	5551.19	12009.3
SHTN1	34114.7	36672.6	26233.3	37541	30641.7	38254.6	50773.5	21579.7	54439.2	21680.4	60090.7	32709.2	24769.2	31247.6	40973.2	80405.7	36681.4	69456.5	50218.1	72130.5	24492.2	128734	41891.3	76168.1	52311.5	33865.2	25951.8	47716.6	19866.9	43038.4	27334.2	29545.1	29548.3	16815.7	47037.6	78372.1	28761.4	21518.9	24444.2	26287.8	39685.4	32965.3	14699.3	15550	34001.6	44593	31709.4	35289.4	37756.1
ILVBL	27741.1	26452.1	26818.4	193503	24629.8	25516.8	22028.2	14835.3	33142	22768.3	18794.5	17587.7	12856	18523.4	12436.6	NA	21088.1	21843.6	23380.1	17866.2	25291.3	21758.8	23242.3	17420.9	14034.2	21506.5	76483.4	24087.6	87870.1	47435.7	25907.9	81517.5	52872.8	19112.8	20844.1	NA	17853.8	32475.8	22019	21527.6	15109.3	2883.21	29099.1	29448.9	31578	24104.4	36068.4	26480.7	28229.9
NDUFAF8	NA	4222.41	NA	NA	NA	NA	NA	NA	NA	NA	NA	NA	NA	NA	NA	NA	NA	NA	NA	NA	NA	NA	NA	NA	NA	NA	2592.53	6454.13	3045.3	NA	NA	NA	9785.56	NA	NA	NA	NA	NA	NA	NA	NA	NA	NA	NA	NA	6493.13	NA	11585.9	9052.92
SSC5D	NA	NA	NA	NA	NA	5448.13	2960.8	23326.1	NA	NA	7240.91	3975.51	3177.73	9958.12	NA	NA	8284.83	NA	NA	17727.5	NA	30378.2	NA	50973	21255	NA	8212.8	17988.1	4429.86	NA	NA	NA	5815.94	21985.5	1.30782	37877.1	5668.14	6584.87	NA	NA	NA	3421.18	NA	NA	6842.22	11950.8	NA	32106.3	4195.3
SH3PXD2B	5204.36	12460.8	14172.9	15794.6	NA	NA	NA	16231.1	11071.6	13764.7	11566.5	NA	11974.7	NA	NA	25426.5	20303.8	20178.5	NA	25513.5	7181.84	20620.7	10293.4	42373	46860.4	12615.9	34807	30867.2	17391.7	20956.4	15024.5	12242.1	27693.2	36164	30629.3	116239	20616.5	26069.4	14072.9	NA	NA	116583	32272.6	22137.1	18791	17763.8	16294.2	28182.8	26068.4
STMN1	165674	116883	204483	89520.2	170119	119613	125242	296900	209702	808966	1.18035e+06	346211	622760	272142	454468	728639	438420	520960	291892	744976	124180	1.18173e+06	214886	1.06733e+06	636512	160902	135516	467698	152657	240241	139470	143702	322447	210246	58217.7	2.01201e+06	308795	256066	276531	206000	159391	582458	191117	64394.9	328643	477539	234893	377625	408423
RALGAPB	NA	NA	NA	10996.2	NA	NA	NA	NA	NA	NA	NA	NA	NA	NA	NA	NA	NA	NA	NA	NA	3527.23	NA	7632.34	NA	NA	5032.32	NA	2543	NA	3073.67	2518.98	3176.25	NA	NA	NA	NA	NA	NA	NA	NA	NA	NA	NA	NA	NA	NA	1988.57	NA	NA
PRNP	44500.5	30777.5	24779.8	72004.4	36182	37166.1	36371.3	26491.1	41256	13022.5	35672.1	18276.8	20092.5	31476.1	45229	41704.8	10007.2	30000.3	10128.2	36673.1	29855.5	41749.3	36523.5	42601.8	38623.8	45207.7	6819.78	21113.3	10476.5	11127.9	33604.8	13276.4	18374.4	29516.6	7102.06	86390.2	21037	26109.1	16570.7	21144.1	23407.5	46303.6	18262.5	10361.4	5524.91	26738	15941.2	21028.5	25930.1
FRMD3	NA	NA	NA	NA	NA	NA	NA	NA	NA	NA	NA	NA	NA	NA	NA	NA	NA	NA	NA	NA	NA	NA	NA	NA	NA	NA	10672.2	19317.7	8005.49	NA	5007.81	9852.33	NA	NA	10534.7	28970.3	2488.89	36208	NA	NA	NA	22279.7	NA	NA	NA	NA	10492.3	NA	5967.53
TRIM26	NA	NA	NA	NA	NA	NA	NA	NA	NA	NA	NA	NA	NA	NA	NA	NA	NA	NA	NA	NA	NA	NA	NA	NA	NA	NA	35333.2	3304.5	3933.06	2878.86	NA	NA	NA	NA	NA	NA	NA	NA	NA	NA	NA	NA	NA	NA	NA	NA	3523.35	NA	4120.9
MPG	12325.9	9527.15	8116.52	11107.6	10895.6	11729.4	9212.37	10962.7	10782.7	64599.5	14104.1	15838.4	25973	17070	NA	NA	NA	3385.37	8853.41	8527.46	14302.8	12024.3	14408.3	NA	4444.05	10030.4	11028.4	5749.02	14783.3	9976.26	12483.4	11333.8	11280	20685.8	11185.5	NA	11523.4	35642.7	17018.8	26188	2043.41	9372.04	17095.5	16436.5	11764.7	9644.67	12012.4	12284.7	13341.3
EXOSC2	NA	NA	NA	NA	NA	NA	NA	32837.9	NA	29045.9	NA	22260.6	9957.11	34393.1	NA	NA	32182	NA	NA	NA	NA	37861.1	NA	NA	NA	NA	NA	NA	NA	NA	NA	NA	NA	36566.8	NA	39528.8	19543.4	32997.9	21652.4	27499.2	NA	NA	NA	25010.1	NA	NA	NA	NA	NA
VWA8	NA	309862	147609	6105.09	NA	163869	NA	39722.4	33875.6	78455.6	NA	NA	71178	166796	NA	NA	97765.2	NA	NA	50168.5	22288.7	336254	157251	NA	83749.2	170714	10875.5	28299.7	20232.3	45283.8	NA	57137.4	38397.4	NA	NA	NA	66379.8	28547.6	15073.8	126189	321007	NA	NA	NA	NA	45820.9	47144.9	74434.2	14651.2
WDR91	2640.86	3568.37	3705.02	3884.95	2519.55	3999.56	3241.05	8962.54	4737.31	10262.9	NA	NA	5226.18	NA	8702.77	NA	NA	6161.93	6284.95	9490.56	4297.03	34870.1	11139.7	31620.9	24980.8	5932.12	8903.9	7867.63	5741.9	9603.53	3857.27	9911.61	3771.17	1077.05	37316.4	NA	5283.29	1319.39	4049.77	11105.2	14567.5	28554.1	23969.2	6036.46	3068.84	9643.13	6811.36	8368.81	7808.95
KLRG2	10047.9	10414.1	13073.6	8776.46	11278.6	15712	14063.4	9571.21	17969.4	NA	32938.2	7177.94	NA	5499.99	35959.1	61684.2	8231.04	41573.4	23032.4	24441.9	5900.23	50020.2	17773.6	NA	22166.7	8655.4	NA	17003.7	7169.75	9646.6	9428.85	5303.51	7899.11	NA	19474.7	NA	2737.86	NA	1482.58	4095.91	8097.95	NA	8940.43	NA	NA	10666.5	5715.78	5857.28	NA
SH3D21	NA	NA	NA	NA	NA	NA	NA	NA	NA	NA	NA	NA	NA	NA	NA	NA	NA	NA	NA	NA	NA	NA	NA	NA	NA	NA	3021.2	11382.6	4622.91	3384.94	1202.95	3262.05	2625.22	NA	NA	NA	NA	2573.6	NA	NA	NA	NA	NA	NA	NA	NA	4231.99	NA	790.292
VPS37C	12826.8	6201.53	10007.4	42929.1	6980.83	6180.41	6869.17	NA	6949.46	NA	NA	19249.9	NA	NA	16973.7	NA	8033.07	6520.62	8531.88	NA	42664.3	5199.48	NA	7580.84	10130.7	28776	5688.56	55912.3	4657.7	5562.67	8223.5	4447.64	5332.21	NA	2337	21158.4	7678.96	9652.5	NA	NA	19532.1	14144.1	2558.21	4089.34	4362.18	4380.41	5131.44	4403.95	2323.32
CNOT1	15580.6	9769.05	21486.3	17573	19057.3	15582.2	11200.9	13790.7	16306.1	16552.6	NA	NA	5888.96	3267.6	9079.53	NA	NA	6487.26	10910.3	32848.3	11515.2	NA	10215.4	NA	NA	18352.8	31880.6	10694.9	22285.2	12064.5	15452.4	9808.02	14607.3	14350.9	28902.6	NA	9066.29	15318.1	9713.66	8119.64	2680.97	NA	3415.58	18906.8	16438.5	15092.7	13911	17412.1	15903.4
ARHGEF35	NA	NA	NA	10681.4	NA	NA	NA	NA	NA	5029.39	21189	NA	NA	NA	NA	NA	NA	21542.9	17799.7	28089.7	NA	90853.6	14053	15075.1	11146.7	NA	NA	24410.9	NA	16195.5	NA	4871.28	NA	NA	NA	NA	NA	NA	NA	NA	NA	NA	NA	NA	13601.4	20197.5	10182.2	7619.33	NA
CARNS1	NA	NA	NA	NA	25867.3	8805.94	36639	NA	NA	NA	NA	NA	NA	NA	NA	NA	NA	NA	NA	NA	NA	NA	NA	NA	NA	36006.9	9730.36	1890.68	NA	1077.8	24507.9	5869.16	3445.35	NA	NA	NA	NA	8640.71	NA	18896.1	47126.6	NA	NA	33656.8	NA	NA	NA	NA	6219.32
BST1	43288.9	23734.3	45533.6	41432.6	36571.3	31633.7	60314.6	30486.5	49387.9	29134.4	53134.2	38741.8	28989.4	84487.6	110687	93071.4	70540.1	22968.2	37962.2	62563.6	32679.9	87434.2	30001	75197.2	63942.3	55723.8	26435.4	32271.6	27905.2	26149.3	29342.2	25031.8	35941.2	53939.7	48519.4	102418	30491.9	26819.4	40599.4	33999.2	46297.6	9407.47	41058.6	32971.8	46844.2	61482.4	31786.9	61918.1	27553.3
ZMYM3	NA	NA	NA	NA	NA	NA	NA	NA	NA	25850.5	NA	NA	NA	NA	NA	NA	NA	NA	NA	NA	NA	NA	NA	NA	NA	NA	NA	11792.2	NA	NA	NA	NA	NA	NA	NA	24183.9	NA	NA	NA	NA	NA	NA	NA	NA	NA	NA	NA	NA	NA
PGP	50583.7	41452.3	63562.9	74543	33459.9	74924.3	46449.7	51593.2	56656.3	54509.9	41388.5	15280.4	45115.7	37667.3	41381.2	NA	86408.2	25046.7	45097.9	26815.1	58465.4	22132.4	53803.9	40614.1	20384.7	57453.8	43069.8	24283.5	34700.4	48654.6	46363.4	51213	32643	36578.7	92317.2	18910.2	43355.1	50228.4	49136.2	41856.9	48046.1	48180	65322.5	36754.1	23702.4	29163.2	25394.3	26919.2	33181.1
HMGN1	NA	538.494	NA	336.02	412.245	955.892	1351.87	22877.3	1944.81	135886	152776	33752.8	32998.9	143806	NA	5564.05	165121	NA	1994.13	1315.67	NA	1997.99	2830.87	1453.59	221.371	NA	NA	216.204	391.349	189.189	865.473	NA	636.34	42755.1	902.172	187272	NA	NA	403.345	NA	1003.58	787.82	1.49139	NA	3164.31	517.875	NA	278.407	NA
HCFC1	8366.93	18248.8	19577.1	22831.1	18497.1	9182.02	14648.3	NA	19310.4	23101.9	NA	18246.4	15579	NA	NA	9923.94	14067.1	11833.6	20639.3	21209.7	23371.6	49713.8	21080.2	42476.2	26619.6	11860.4	32200	33008	41185.5	28838.2	22217.1	24016.8	21986	30161.7	25616.7	83373.3	13856.2	27610.2	21596.9	18650.4	15308.1	9647.98	22851.1	28592.6	14646	36385	28277.1	38506.9	27525.3
ZNF316	NA	NA	NA	4290.03	NA	NA	NA	NA	NA	NA	NA	NA	NA	NA	NA	NA	NA	1445.15	1424.78	53095.5	NA	10390.4	4821.06	NA	NA	3492.77	NA	2772.59	3792.93	4337.1	NA	2643.96	4643.08	NA	NA	NA	NA	NA	NA	NA	7476.64	20422	20787.8	NA	NA	4155.5	23131.2	5710.31	3520.3
DTNBP1	NA	NA	17311.5	9210.46	NA	NA	NA	NA	NA	NA	13613.8	NA	5677.55	NA	NA	NA	NA	NA	NA	9715.28	NA	NA	NA	NA	10512.4	NA	21442.1	31672.9	18039	6723.28	9614.65	17661.9	12997.5	30130	NA	29959	31984.4	21678.2	20836	43284.4	NA	45642.4	NA	NA	NA	13992.3	9734.93	11809.3	NA
NUDT5	89712.8	84702.8	81102.6	72039.7	62274.8	84298.7	100871	108669	83938.4	115170	167403	103260	188441	127692	236585	148288	105635	82828.3	148503	82022.8	90001.3	129960	104968	83775.4	78188.4	84197	56924.4	51836.9	47671.6	79560.1	78977	80109.1	110538	88317.8	162042	96738.3	114289	97497	133167	114273	126850	180446	209559	119733	70022	91255.4	63262	116521	86186.9
WBP2	10533.7	NA	17018.9	11905.2	14412.9	NA	11363.6	11699.6	NA	18390.3	NA	15238.1	19499	NA	NA	NA	NA	NA	10466.6	7609.18	17017.1	NA	13769.1	NA	NA	11644.9	11607.4	8056.85	8687.58	6951.25	19629.3	12614.9	12983.4	25929.6	52603.7	NA	17110.6	20277.6	11024.2	19059.5	14891.3	16056.3	27598	14005.1	NA	16649.7	13873.9	7731.16	15196.9
DYNLT3	6879.78	8365.41	5410.67	5872.41	7017.71	7084.8	7366.93	8495.88	8063.83	5974.24	NA	14474.5	6363.12	5236.77	4015.36	NA	2923.72	NA	NA	4289	7864.52	NA	6608.25	NA	4140.69	6299.65	6132.3	6051.45	7225.63	5797.13	7431.47	8381.89	6907.71	4160.65	18648	NA	5445.55	9359.39	11494.3	9799.07	7258.37	14323	17952.5	NA	8676.79	6536.92	7473.9	5489.43	6871.8
YIF1A	NA	NA	NA	19139.1	NA	NA	NA	NA	NA	13659	NA	NA	NA	NA	NA	NA	NA	NA	NA	NA	NA	NA	NA	NA	NA	NA	33987.6	14825.9	28323	NA	NA	NA	NA	NA	NA	NA	NA	22171.2	NA	NA	NA	NA	NA	NA	NA	NA	NA	21394.9	15406.3
SNRPE	32207.9	16749.9	15110.9	26145.7	25955.9	21635.1	20985.7	9309.57	NA	17251.6	NA	NA	8748.69	NA	NA	NA	NA	15790.4	34702.6	11108.7	21392.6	NA	23035.5	NA	6579.53	20697.8	20046.8	10926	40036	29074.4	39531.6	14640.3	24134.4	9215.39	NA	NA	16318.3	15959.5	17656.2	14570.1	11127.7	NA	NA	17044.7	NA	14932.5	29942.8	17999.2	16755
TUBAL3	NA	143598	129780	122082	NA	46416.8	112929	124044	201691	288438	71844.2	84770.5	168812	139184	86105.8	44438.9	93372.1	NA	NA	186054	151884	7183.23	116796	134328	143613	102448	298235	188128	223958	202845	233465	225054	98472.5	206087	100209	36148.1	197859	319425	189532	293961	98236.3	149174	365201	243797	100442	182228	309136	171912	305598
MRPL37	NA	NA	NA	19496.5	NA	NA	10583.9	NA	NA	19188.6	NA	NA	NA	NA	NA	NA	NA	NA	10549.7	NA	NA	NA	10233.8	NA	NA	10843.6	23630.7	NA	19090.9	10620.9	19340.6	10892.4	16593	19372.6	77534.5	NA	17148.2	13149	15588.4	10544.7	16766.8	NA	NA	14692	NA	4607.23	11353.7	8782.93	38031.2
SMCHD1	NA	4275.37	3333.38	4988.67	6713.48	4351.48	NA	NA	6502.72	9463.42	NA	NA	6037.94	NA	1233.84	NA	6165.4	NA	NA	NA	2366.86	NA	3377.77	NA	NA	2296.24	9080.55	3525.56	13398.5	6599.92	7121.05	6343.18	7744.28	7107.76	NA	NA	2943.71	4859.37	5631.55	1535.77	NA	NA	1094.24	2809.15	7465.14	2436.38	4433.64	3871.31	3880.52
UNC119B	NA	6463.92	9359.27	6236.65	8711.76	11922.1	NA	4443.05	NA	5028.94	10600	10072.2	4002.5	6209.93	21644.8	24738.7	10165.9	NA	6166.96	10613.1	4777.71	32266.1	5810.13	5206.13	8239.11	3775.67	5232.19	6511.35	8660.49	6947.56	8434.26	8545.8	3128.65	2764.63	6161.95	NA	7690.14	8501.79	6792.94	11725.2	13110.3	11129.1	40976.9	4205.93	NA	8188.07	6195.16	6058.99	4589.78
METTL15	NA	NA	NA	6307	NA	NA	NA	NA	NA	NA	NA	NA	NA	NA	NA	NA	NA	NA	NA	NA	NA	NA	NA	NA	NA	NA	NA	NA	NA	NA	NA	NA	9143.79	NA	27684.3	NA	NA	NA	NA	NA	NA	NA	NA	NA	NA	NA	NA	NA	NA
MRPL23	22136	14903.4	23974.3	37766.7	13891.2	17849.7	14220.8	NA	26558.5	47128.3	NA	NA	17753.6	NA	NA	NA	NA	NA	NA	NA	23253.9	NA	31933.4	NA	NA	35641	63964.2	30978.5	42516.3	23080.9	27770.1	28725.6	52044.3	40474.3	190030	NA	31629.3	38662.9	32090.9	NA	NA	NA	33557.5	21492.7	NA	19779.1	49763	33337.1	80522.6
CHCHD1	NA	NA	NA	NA	NA	NA	NA	NA	NA	7130.27	NA	NA	NA	NA	NA	NA	NA	NA	NA	9738.34	NA	NA	NA	NA	NA	NA	NA	NA	NA	NA	NA	NA	6254.59	NA	NA	28521.1	NA	NA	NA	NA	NA	NA	NA	NA	NA	9214.02	NA	NA	20540.3
CCDC85C	NA	NA	NA	NA	NA	NA	NA	NA	NA	NA	NA	NA	NA	NA	NA	NA	NA	NA	NA	NA	NA	11017.3	NA	NA	NA	NA	NA	NA	NA	NA	NA	NA	NA	NA	NA	NA	NA	NA	NA	NA	NA	NA	NA	NA	NA	NA	NA	NA	NA
RENBP	NA	NA	13911.4	12109.8	32511.1	NA	NA	NA	NA	12007.1	NA	NA	20857.9	NA	NA	NA	NA	NA	8721.3	9107.48	8284.44	NA	14535	NA	NA	10086.2	NA	NA	NA	10582.3	19207.4	17024.1	NA	NA	NA	NA	7742.64	NA	14313	NA	15951.7	NA	NA	12239.6	NA	11856.9	5662.09	7983.65	8877.95
SEPTIN8	170852	212042	158452	211907	179480	161701	167970	175329	136104	144416	127856	155104	129729	253575	106931	78013.8	124947	131484	117790	153042	164063	164003	157917	349115	306075	156777	369789	328968	392547	236646	198200	205003	262015	300644	71772.8	228528	206406	347322	217604	216199	80235.7	105902	106412	211350	242918	186372	297620	199226	301857
CD81	87646.4	85983.8	84812.5	111418	91715.4	68759.1	102779	72628.5	123514	127577	84786.6	77546.5	75613.9	119179	115881	133746	28837.9	39101.1	46379	104401	51991.9	148689	94805.7	122039	68130.2	120422	79362.7	101726	97499.8	84313.4	88830.4	70894.8	66849.5	160492	233104	122805	77973.7	86545	97883.7	109216	101111	54895.7	95009.3	61767.6	71815.8	125778	60456.5	88216.4	79215.3
ENSA	198482	136057	115720	94497.8	137432	154181	216811	175507	171602	299182	985754	350396	294495	370092	662839	1.57747e+06	553877	512500	433677	622303	56188.4	774367	209759	615886	301165	89133.1	60998.1	208278	55530	154829	89596.6	101288	187524	64955.5	69444.3	644636	124646	110417	168377	199943	271200	542718	452815	53933.6	259271	306622	137803	158993	99032.2
MIOX	NA	NA	NA	4978.51	NA	NA	NA	NA	NA	NA	NA	NA	NA	NA	NA	NA	NA	NA	NA	NA	NA	NA	NA	NA	NA	NA	NA	NA	NA	4334.17	NA	NA	NA	NA	NA	NA	NA	NA	NA	NA	NA	NA	NA	NA	NA	NA	NA	NA	NA
IGFBP3	15831.7	NA	12572.3	15965.8	5451.61	7938.74	10928.8	16609.9	11634	14204.3	26501.7	7294.01	500.171	19189.5	32852.2	67473.2	28604.8	29770.8	12265	20081.6	7409.11	21038.6	5434.24	52576.5	20006.9	12107.1	18992.1	23320.1	8112.94	29095.6	8674.93	13233.4	15880.5	6951.98	14518.2	57848.4	7003.92	11010.3	NA	1559.97	10539.3	25826.5	24380.1	21974.7	21969.7	11301.3	14073.5	16981.2	6838.9
POM121C	NA	NA	NA	NA	NA	NA	NA	NA	NA	NA	NA	NA	NA	NA	NA	NA	NA	NA	NA	NA	NA	NA	NA	NA	NA	NA	8071.89	13491.3	NA	10410.9	NA	NA	NA	NA	3509.49	NA	NA	NA	19150.3	NA	NA	4219.15	NA	NA	NA	NA	26878.3	NA	20280.8
MANF	58526.5	56485.4	49670.6	145650	50631.1	52334.7	77612.8	124512	87932.1	151928	202595	154605	291771	181952	238302	362475	178798	216861	156927	353569	87680.5	317798	126004	284617	185467	75021	26659.4	108399	38223.6	179010	45132.6	52564	68320.4	53616.6	51681.6	620666	92949.9	99099.7	197917	96822.1	135644	123937	218852	51952.8	71634.2	220245	69255	184393	107624
ATPAF1	NA	NA	NA	NA	NA	NA	NA	NA	NA	NA	NA	NA	4545.3	NA	NA	NA	NA	NA	NA	NA	NA	NA	NA	NA	NA	NA	17130.6	NA	NA	NA	NA	NA	10308.8	9010.57	NA	NA	NA	NA	6475.56	NA	NA	NA	NA	14138.8	NA	NA	NA	NA	26421.1
STIMATE-MUSTN1	NA	NA	NA	NA	NA	NA	8280.16	3033.39	NA	NA	50331.3	5696.27	4778.06	NA	NA	NA	29685.6	NA	NA	NA	NA	108617	NA	NA	NA	NA	NA	NA	NA	NA	NA	NA	2500.93	4290	NA	23228.6	NA	NA	NA	NA	NA	NA	NA	NA	NA	NA	NA	NA	NA
GSK3A	NA	13483.7	7171.26	9877.39	9404.5	12638	8260.93	NA	7754.76	2569.45	NA	NA	NA	NA	NA	NA	NA	NA	3374.4	NA	9312.03	NA	2445.6	NA	NA	NA	7450.87	1610.14	6949.6	9729.81	9478.27	8152.39	6147.08	NA	1.92042	NA	1140.47	2473.27	1867.63	NA	NA	NA	NA	NA	33028.9	2997.78	2598.15	1051.33	2741.97
VPS26C	4586.68	4729.03	2555.97	9616.98	5887.12	5049.23	1679.48	NA	2794.28	10951.2	NA	NA	NA	NA	NA	NA	NA	NA	3757.09	NA	4133.47	NA	7076.24	NA	NA	1382.19	12346.7	8581.31	11567.8	5750.67	8010.1	15598.6	5898.06	4512.56	5172.58	NA	NA	5648.56	7617.33	3286.25	4928.72	NA	NA	11325.5	4480.68	2848.28	7569.22	NA	28683.6
SUMO3	741648	1109327	910280	815368	930137	1.11932e+06	969974	2.21912e+06	1217025	3.85552e+06	7499748	2.94561e+06	3.67872e+06	3601478	6307386	9892318	4.37884e+06	4.11537e+06	2.17817e+06	5383377	1.00853e+06	6130037	1.55699e+06	3.64992e+06	2618166	1.05097e+06	587693	2.57e+06	870162	1.59557e+06	798443	1.01052e+06	2142720	1.43049e+06	3.25208e+06	9331772	1.88053e+06	2.39251e+06	2.30052e+06	1.83042e+06	1.73e+06	5.85026e+06	6028613	500433	1.95981e+06	3.48613e+06	1.26493e+06	2.17475e+06	1606048
EIPR1	107987	67190.3	21151.6	27152.7	37884.8	22185.7	110634	36207.2	126199	15881.8	28838.4	NA	50612.3	NA	NA	NA	49124.2	38301.7	11096.6	13037.2	37086	NA	133312	NA	235502	59462.3	645523	195947	79598.6	51203.1	144646	67081.5	263895	949491	950369	NA	300890	107431	47942	398877	94060.2	NA	NA	548601	NA	6126.17	141581	1.2536e+06	1.78465e+06
RPL23A	71896.9	78555.5	35111.2	78521.6	59490.8	67727.1	69509.5	136887	70881.8	140647	92091.2	110848	90741.4	92960	88836.7	144098	102108	52215.9	85134.6	65890.1	57023.3	102976	65493.9	113944	75885.8	56842.5	88880.1	58190.4	101528	81212.5	66576.1	78149.6	78262.8	87736.9	122844	59211.1	97282.9	192166	177596	112430	151996	113599	211926	67786.9	101640	57425.6	76473.1	112906	95496.6
ATF7IP	NA	NA	NA	NA	NA	NA	NA	NA	NA	12013.6	NA	NA	NA	NA	NA	NA	NA	NA	NA	NA	NA	21311.9	NA	NA	NA	NA	NA	12704.2	NA	4207.78	NA	NA	NA	NA	NA	45436.1	NA	11042.6	NA	NA	NA	NA	NA	NA	NA	10688.1	NA	NA	6746.38
CASP3	9416.07	9523.35	9834.34	NA	NA	9856.34	NA	36559.6	NA	34393.4	49233.3	25188.9	92520.1	30647.9	NA	NA	27113.2	NA	20756	39812.4	9187.15	23443	16454.1	24843.6	19796.4	9319.48	23491.5	17968.2	19102.5	24059.9	9145.61	16336.8	21160.5	42069.8	NA	NA	33654.6	48246.5	44866.3	21996	14607.7	45764.5	NA	29119.3	32374.6	38703.5	21886.5	36490.8	37103.4
SNRPGP15	252471	243085	182352	196606	183064	222563	232923	227399	232520	337022	138595	191624	253390	128508	86959.9	47693.9	217760	158019	218305	220901	306374	178171	195604	100173	148216	231235	239835	208361	351339	263512	248653	205746	258291	238092	49127	139218	231151	269738	264446	188834	120956	136171	105380	316496	335447	239226	227669	232613	190573
DRG2	20347	13038.1	16825.4	18731.2	16019.4	19438.4	17366	8908.16	16884.7	9131.8	9366.08	9573.57	7575.24	12873.9	6071.98	NA	10512.6	9004.9	12092.2	5909.17	13359.8	NA	17458.7	NA	NA	15416.2	21348.2	5139.01	15614.6	11418.5	13888.4	15135.7	12330	15821.4	4230.42	NA	8886.6	5101.73	7312.57	7988.64	8055.88	2710.76	4271.51	12804.5	18146.5	5518.62	9288.39	10404.2	11007.9
ZNF593	117708	80619.3	328106	27056.6	112061	303297	288597	94858.1	439269	NA	NA	93539.8	NA	NA	NA	NA	NA	72429.5	257306	37134.8	240231	58218.8	128037	NA	NA	130195	35820.1	4924.93	32498.4	11303.5	84050.6	103437	142992	NA	NA	NA	96507.7	5424.08	NA	89469.6	24884.6	965.211	NA	NA	556090	47774.9	30457.9	NA	6637.47
SRRM1	16835.1	17188.5	24383.8	28770.9	24855.9	14816.5	19662.6	54928.8	24105.1	50427.6	90259.8	69993.9	50662.6	85235.2	171576	203755	70385.5	66986.5	32833	50060.3	20733.4	58024.9	25302.6	35981.8	59257.2	22352.4	16033	75430.5	29502.3	33548.3	15541.3	24972.2	27003.6	25209.6	95098.9	188275	34121.9	58372.9	32785.7	42147.6	52054.7	246572	82655.9	12849	21747.9	22264.9	15968.2	49350.4	33351.3
CSNK1E	30282	22000.6	NA	20842.5	26059.3	NA	26532.8	NA	NA	29066.1	NA	NA	NA	NA	NA	NA	39406.6	NA	24180	27951.5	27654.9	NA	21805.9	NA	NA	24845.1	34057.7	25894.6	38556	32598.3	23439.5	16993.5	26182.7	NA	NA	NA	22534.2	37679.9	30972.3	NA	NA	NA	20171.9	34353.5	NA	28726.6	20379.4	27122.8	20250.4
MAFF	NA	NA	NA	NA	NA	NA	NA	NA	NA	NA	NA	NA	NA	NA	NA	NA	NA	NA	NA	NA	NA	NA	NA	NA	NA	NA	NA	NA	NA	NA	NA	NA	NA	NA	NA	NA	NA	NA	NA	NA	NA	NA	NA	NA	NA	NA	NA	NA	NA
EIF3L	35398	43583.1	41772.6	39405.8	44836.3	31405.2	16885.2	45194.2	17889.1	57587.2	31036	31676.4	37858.2	46958	13258.9	NA	18826.4	21130.2	33895.6	16273.2	44533.7	9114.12	33276.9	NA	12050.4	36855.8	46611.1	22906.5	55752.2	35775.7	58001.8	36019	35467.6	41698.5	67033.2	NA	45924.7	59661.2	51891.4	55442.1	43169.5	72507.5	209203	31150	22590.5	25701.4	32773.5	28331.5	29948.2
MB	47566.1	10930.5	144689	4496.77	18291	NA	21530	47261.9	21794.4	2612.46	4755.58	13719.1	712.958	23996.1	25687.4	26140.8	62296.1	13857.8	22464.6	29008.9	6841.95	44031.2	6524.29	913209	707193	31944.4	62249.7	10749.4	4127.35	4359.63	4964.75	4468.97	5891.83	12857.3	15594.4	35836.4	3859.96	5091.3	1487.24	4713.85	47474.9	63477.2	25726.6	33704.8	106632	51848.6	28599	3114.24	21490
EWSR1	331248	414970	265804	440415	269256	317741	374352	133052	454912	626231	182972	225117	182478	225089	319719	946911	154435	501711	519715	996499	404185	518951	413872	715706	719466	356488	319686	981715	428092	521092	368350	359506	611822	266053	2.15082e+06	1.0812e+06	295394	518124	398761	423377	479684	739968	1.22219e+06	318261	131249	602443	564044	466126	556272
CPNE1	103970	69353.8	46082.4	56733.4	75712	83652	85631.3	59177	33962.4	96444.7	61065.8	54148.6	14337.8	60807.6	25070.4	10151	53606	24980.5	63705.7	40894	76223.2	37015.8	53910.1	38429.2	37957.3	65105.6	92197.2	52099.8	45467.1	79957.2	66407.6	76936.3	57370.2	81995	14656.7	19479.9	61810.7	52955.3	5885.67	63391.9	41663.5	26903.1	34898.3	45205	84500.1	55781.8	79384.6	57867.8	46098.2
APOC3	774782	544959	489666	109515	244603	507619	872133	728742	1.27201e+06	496163	1.12549e+06	1751676	582093	843803	1.87011e+06	5.18007e+06	1.29569e+06	2.09908e+06	762492	1.12234e+06	369846	7730453	400949	6242526	6018486	672489	411402	347807	129852	158444	171032	160695	289674	256841	726620	1.74179e+06	218452	501474	252382	332653	652933	1.58075e+06	841768	295176	710898	688183	233489	1.50237e+06	170710
TSPO	1	NA	NA	NA	2305.15	1	1	22113.5	1	37997.7	8867.5	7719.7	29962.2	NA	NA	NA	13765.7	NA	NA	NA	1	20834.3	NA	NA	NA	NA	165.041	NA	NA	3231	NA	2162.17	NA	100151	NA	NA	3401.2	NA	24914.2	3630.93	3422.81	5936.97	1.96881	25738.1	33761.3	1	NA	NA	NA
MCM5	NA	NA	NA	NA	NA	NA	NA	NA	NA	7882.87	NA	NA	NA	NA	NA	NA	NA	NA	NA	NA	NA	NA	NA	NA	NA	NA	28606.9	12228.6	37416.4	NA	NA	NA	NA	NA	NA	NA	NA	NA	NA	NA	NA	NA	NA	NA	NA	NA	NA	NA	NA
CAPZB	113344	130281	110762	137833	126218	130568	126590	157560	135037	281826	90810.6	108650	276150	80877.4	129290	131098	141214	103471	96008.5	112042	149886	75118.9	136157	88329.4	77593.5	130872	170947	143735	164296	168526	148410	131549	109907	240397	294224	63105.1	213602	185306	243076	170689	160737	142488	207393	154968	139607	127013	132967	133578	154892
EPHB2	NA	NA	NA	NA	NA	NA	NA	NA	NA	NA	NA	NA	2273.41	NA	NA	NA	NA	NA	NA	NA	NA	NA	NA	NA	NA	NA	NA	NA	NA	7831.72	NA	NA	NA	NA	NA	NA	NA	3057.16	NA	NA	NA	NA	NA	NA	NA	NA	NA	NA	NA
CFHR1	71412.7	31915.9	25563	13420.8	18720.3	30140.3	46832.3	22386.5	38141.4	55113.6	30983.5	16759.5	22227.7	34153.7	56917.1	NA	32448.2	36539.7	43549.1	27936.9	29472.2	35232.6	90667.5	32525.4	NA	49971.7	19528.1	25816.6	18542.7	19611.3	16518.7	65708	20593.2	33694.7	261151	26644.9	48816.1	24360.7	40796.8	33590.5	129320	33572.3	52541.7	28863.6	11471.2	23627.9	26134.4	74689.6	38053.5
DYNLRB1	123940	108374	106350	93470.1	87248.5	113596	129874	153593	127743	132940	120189	132070	166929	125560	82891.2	68378.7	99511.8	67497	119638	153378	108355	134150	79169.4	182018	134385	94396	111423	127917	89257.9	111171	93279.7	97272.3	114541	163920	24226.6	387964	142573	134583	144320	119476	63110.8	46698.4	37165.6	117879	137721	123331	120822	155044	121286
PRPS1	72634.9	80972.9	91606	72260.6	73009.8	71770.5	65770.1	47400.7	53661	60321.2	70491.6	66795.6	60946.2	57704.5	72558.3	81807.7	62258.7	58014.6	63563.8	40293.6	60889.1	45442.4	62660.8	22548.5	39440.9	76054.2	65424.2	23528.7	60419.3	50526.6	61207.1	52963.8	58417.4	29749	84538.6	NA	39812.6	37233.7	42914.3	46670.7	62213	53699.8	83485.1	57437	66425.6	48332.7	33860.8	58853.2	42409.4
PALM2AKAP2	NA	NA	NA	NA	NA	NA	NA	NA	NA	NA	NA	NA	NA	NA	NA	NA	NA	18831.3	14704	22758.9	12964.1	39119.9	NA	NA	NA	NA	NA	17911.2	NA	NA	NA	NA	NA	NA	NA	NA	NA	NA	NA	NA	NA	NA	NA	NA	NA	13237.5	10654	NA	NA
SEPTIN6	25094.8	25584.4	53739.4	20489.2	31803	20935.9	25148.5	33785.1	25967.3	117827	69205.8	38889	75559.1	44806.1	3561.8	64254.9	32071.8	44942.2	26479.5	43746.9	36558	42622.1	45528.4	26465.3	26105.8	21736.3	23825.9	17595.4	23361.1	24855	101502	84112.6	24118.8	42906.5	18321.2	65840.9	41436.9	37131.4	80445.8	43067.9	35597.9	46783.4	53754.3	35830.2	30320.6	52513.1	23628.9	41217.1	30971.2
CD58	22677.4	26554.1	24435.4	19881	26820.9	19650.8	28974.8	54906.8	27693.6	41843.5	120671	NA	45474.6	164258	73884.1	48453.7	NA	46950.2	NA	35854.9	8629.91	70366.2	10263.1	NA	11174.8	18609.8	18962.8	42637.2	21650.5	21857.9	18852.3	12479.8	17324.2	31062.9	48285.7	164876	25174.2	11582.7	31181.4	41442.8	39154	49709.2	11595.7	NA	37739.3	23420.2	12295	12021.8	24906.9
KIAA0319L	NA	45576	38292.8	62529.4	115614	NA	NA	37155	74065.7	16381.1	84236.4	68473.7	21124.9	52797	13896.3	NA	39688.4	74644.2	66134.7	21437.7	NA	46613	53850.8	34402.9	NA	22531.6	NA	35069.4	12832.2	91702.8	57537.7	31740.8	28427.8	29116.5	NA	43409.6	41156.4	24302.5	44833.4	30469.2	52428.6	7710.08	NA	71067.4	48278.3	22715.9	31156.9	22263.1	NA
PRSS3	520456	364816	655288	210686	667051	351226	488140	1.57116e+06	409808	992548	2209729	2.08698e+06	1.37795e+06	2.48631e+06	1.10118e+06	995882	1.8585e+06	1.02169e+06	440579	581766	411996	529470	323481	847317	671824	459440	113784	560985	260924	303544	319157	168379	498200	1.36569e+06	372537	1.95467e+06	845129	615600	779725	1.01842e+06	530379	513131	529639	846792	600965	439912	315638	500663	323539
GUK1	7724.62	20732.6	16249.2	15274.5	22000.5	11669.7	16532.9	18248.2	23369.4	17024.9	17137.1	12362.4	23982.8	17459.2	12607.8	NA	138277	NA	17206.6	2280.27	19225	NA	16279.4	23765.2	17368.6	20480.1	20277	11749.3	17439.2	17745.4	25138.6	13087.9	21129.7	25304.5	8717.64	NA	20215.8	21719.8	18263.4	32887.4	6627.12	21206.1	17813.5	14533.3	17053.5	11211.4	15100	15841.6	20913.2
PABPC4	10783.3	12604.9	17177.5	15744.5	13131.2	14843.2	14184	34947.7	12705	119815	NA	NA	15654.8	NA	NA	NA	NA	NA	2377.24	NA	11103.2	NA	20224	NA	5055.66	NA	33926.7	21343.6	42974	48276.8	21079.7	37831.6	19360	72177.7	14328.7	NA	26357.6	48270.7	29847.2	12480.3	11597.6	11777.6	36600.2	21566.1	NA	NA	18214.5	40971.8	18881
CD55	34251.2	42500.2	42449	17127.3	27433.9	22412.7	22985.8	80708.4	26303.8	20693.1	NA	88633	19506.8	72470.7	26481.7	61816.7	NA	47347.1	36423.7	37487	32958.7	54762.1	15203.8	15243.4	28979.8	34710.9	100109	118822	114531	44367.1	35143.9	28140.5	41417.3	54744.3	162023	55587.6	53719.3	52345.6	38252.5	107911	32391.9	69032.2	23112.3	63604.3	30464.4	32883.4	67192.5	55417.6	33907.8
CPN1	NA	NA	NA	NA	NA	NA	NA	NA	NA	NA	NA	NA	NA	NA	NA	NA	NA	4695.29	NA	NA	NA	NA	NA	NA	NA	NA	NA	NA	NA	NA	NA	NA	NA	NA	NA	NA	NA	NA	NA	NA	NA	NA	NA	NA	NA	NA	NA	NA	NA
USF1	NA	NA	NA	2508.72	NA	NA	NA	NA	NA	NA	NA	NA	NA	NA	NA	NA	NA	NA	NA	NA	NA	NA	NA	6366.78	NA	NA	NA	13757.4	5123.03	NA	NA	NA	NA	NA	NA	13874.6	NA	NA	NA	NA	NA	NA	NA	NA	NA	NA	NA	NA	5230.58
HNRNPC	193478	197543	83856.5	187622	130708	228597	221895	165098	162931	219681	167825	200677	163983	137606	135513	188564	297229	217027	87831.3	161322	166149	320866	209185	135692	139954	145987	125367	162757	170074	102640	183992	99603.5	116732	172398	72195.8	180092	180659	250388	203712	215650	96661.4	114724	278585	201011	109654	152488	161301	159526	100378
PAK1	61366.6	24574.1	33679.7	73832.7	51141.7	42393.1	52282.8	48733.5	39428.9	50737.3	46509.5	60507.4	18478	54029.2	84837.7	103656	39613.8	31906.9	73400.3	79838.4	47660.2	96354	49011.8	49549	43486.4	52222.6	41923.5	37415.4	36810	71540.9	53495.9	50092.8	44445.4	33582.4	76296.2	110422	30734.7	67944.5	62952.5	43242.2	59210.1	132732	148098	49454.8	52708.2	63800.7	59934.2	50705.6	48098.6
ISCU	17729.5	19159.4	11835	27518.1	22342.8	21401.8	25156.1	17478.5	26134.9	28702.7	24170.4	32488.7	21192.2	NA	63541.1	72831.6	13690.9	17498.6	19526.2	28093.1	16039.8	49218.7	28189.9	37387.5	45260.8	16105.3	18772.6	44070.6	15248.4	31160.6	20165.4	23812.2	29727.6	21905.2	76327.2	91742.7	33460.4	23706.2	26689.9	18789.7	23592.4	70323.7	52226.9	16003.2	18407.2	34662.4	18763.8	20764.8	49766.9
EIF3H	18993.4	25161.6	26327.7	25332.5	22698.5	26384.9	34288.2	16326.8	22771	25563.6	11170.2	17632.5	15227.4	27427.4	14909.1	24084.1	11702.7	16814.2	17894	17722.9	28347.1	11076.4	20469	11375.3	18179.7	17517.9	34074.8	21765.3	36925.9	24556.9	26714.2	30888.8	26763.2	17322.1	15048	NA	25497.6	29486.7	27427.8	31114.3	23119	20083.7	16369.2	25234.7	29462.6	19848.3	32847.3	19100.2	27199.2
MORF4L1	4104.47	3207.97	2310.17	3791.33	4279.2	5092.33	2598.86	3812.75	4757.26	5529.02	NA	2327.52	5882.73	NA	NA	NA	NA	3528.45	4783.01	5440.19	6987.34	NA	5824.39	6741.81	5769.02	6179.27	2927.23	4122.09	6943.94	4463.05	4787.4	4108.43	4986.74	NA	NA	NA	3787.71	3631.74	2742.83	1601.49	NA	NA	NA	NA	6476.88	5069.36	6545.76	4295.86	6515.06
CA12	NA	NA	NA	NA	NA	NA	NA	NA	NA	NA	NA	NA	NA	NA	NA	NA	NA	NA	NA	NA	NA	NA	NA	NA	NA	NA	9660.88	26130.3	NA	NA	NA	21608.6	13764.5	NA	NA	NA	NA	NA	NA	NA	NA	NA	NA	NA	NA	NA	NA	NA	NA
MFAP5	16534.6	29207.9	14553.1	4576.49	14106.5	7351.36	19745.9	386411	12709.1	169125	479874	131555	217057	246082	10016	NA	559038	43811.8	42516.8	61464.7	20499.8	2.05383e+06	12568.3	28830.7	41981.6	14102.6	29170	123578	26433.9	14248.3	10633.7	18504.1	19034.1	318351	24164.9	609150	155990	309709	263861	332823	39958.8	NA	NA	354113	36850.6	443935	59676.3	256465	9197.1
CDIPT	9236.37	9091.74	13962.2	32605.6	8528.85	13133	7637.55	3724.49	18706.3	27727.5	NA	NA	10721.2	NA	NA	NA	28453.9	3779.91	13927.8	NA	7194.43	NA	14875	NA	NA	10768.9	30599.5	11793.7	35575.2	14086.1	19669.1	24352.7	16603.6	33662.6	1354.95	NA	13192.5	36099.4	15861.9	17282.5	11521.2	NA	6795.96	14545.7	31502.8	15040.5	15114.5	19247.1	12774.6
CNN2	61352.5	96530.6	57839.4	95022	83227.7	70054.6	68049.7	35986.2	56968.9	151029	35241.9	50605.2	51453.2	61349.1	85342.3	149199	25684.6	75589	69229.5	124787	60900.6	87878.2	76174.9	111178	74224.3	65743.7	132694	266449	107966	95406.3	84937.9	83480	85799.2	111392	169988	344015	70123.2	98546.4	91418.2	101197	77292.5	142308	159139	108389	86554.2	133703	114353	96697.4	82054.1
MSR1	NA	NA	NA	NA	NA	NA	NA	NA	NA	NA	NA	NA	10534.9	NA	NA	NA	6270.52	NA	NA	NA	NA	NA	NA	NA	NA	NA	NA	NA	NA	NA	NA	NA	NA	NA	NA	19371.5	NA	21393.3	25564.2	NA	NA	NA	NA	NA	NA	2344.8	NA	1153.43	NA
MGMT	39469.9	27496.1	42619.5	24281.3	53967.6	36115.9	31300.9	21827.7	31923.2	47370.5	19371.1	37438.3	38877.3	61186.4	42806.2	67585.4	17837.4	28890.5	39957.2	35302.6	47218.6	26439.6	29906.3	24679.5	21139.8	41861.2	16092	36036.4	28645	21388.3	44298.2	28148.2	22400.5	15927.1	50308.6	69327.9	25857.4	40353	49284.8	20989.1	38718.2	51056.9	49885.5	89408.1	45296.7	26630.5	29365.4	27033.4	17942.2
POLDIP2	NA	NA	NA	5407.53	NA	NA	NA	NA	NA	NA	NA	NA	NA	NA	NA	NA	NA	NA	NA	NA	NA	NA	NA	NA	NA	NA	5450.4	NA	5874.19	NA	NA	NA	NA	NA	NA	NA	NA	NA	NA	NA	NA	NA	NA	NA	NA	NA	NA	NA	NA
ZFAND2B	NA	NA	NA	29968	NA	NA	NA	NA	NA	NA	NA	NA	NA	NA	NA	NA	NA	NA	NA	497311	NA	570274	NA	NA	NA	NA	NA	132112	NA	97091.1	NA	110405	NA	NA	NA	201442	73801.2	NA	NA	NA	NA	656839	816185	NA	26771.8	294060	NA	353565	107083
ANKRD28	NA	NA	NA	24133.9	NA	NA	NA	NA	NA	NA	NA	NA	NA	NA	NA	NA	NA	NA	NA	NA	NA	NA	NA	NA	NA	NA	NA	NA	30931	6953.91	28561.6	7429.02	NA	NA	NA	NA	17706	NA	4178.1	NA	NA	NA	NA	15737.9	NA	3301.83	8748.16	NA	9666.72
hCG_2002594	16156.1	14660.1	15571.5	18065.4	NA	9016.94	11890.2	NA	14892.9	5867.01	NA	NA	NA	NA	NA	NA	NA	NA	8452.15	9896.12	7609.42	NA	8148.55	NA	NA	9609.33	19984.5	13777.1	17028.7	13550.5	10716.9	11125.7	11678.6	15698.3	NA	NA	8975.24	28877.1	9277.53	NA	NA	NA	4072.48	8596.17	12338.9	10899.1	8466.65	NA	8915.22
INTS14	3945.13	2487.39	3162.92	7530.53	6356.17	8038.23	8134.55	6634.84	3374.7	11512.1	NA	NA	8203.13	NA	NA	NA	NA	NA	6500.23	8797.79	6760.16	NA	6612.04	NA	5530.14	5233.7	11880.1	6556.8	14544.1	8002.6	8088.9	9036.03	8672.69	8143.38	NA	NA	NA	11309.7	7874.97	NA	NA	NA	2.75821	6454.85	2230.99	6655.06	13572.4	7544.77	11433.9
CS	205351	241615	245563	365575	324089	247694	208762	451879	204322	464725	302233	343829	646961	294119	426356	400007	342471	224779	269838	247292	254976	210847	304445	143247	251177	214282	498990	116170	265304	350619	355962	264839	478808	538624	670588	56645.9	598394	316329	586119	376980	380401	279258	310844	378739	234796	336953	213471	425571	638944
PWP1	20766.9	17510	15314.3	12487.7	16287	51681.2	23041.4	NA	24954.9	5682.07	NA	NA	18587.8	NA	27951.7	NA	NA	NA	10513	20781.8	15313.7	20617.9	22873.1	NA	15093.4	18350.4	11485	7374.44	10875.6	12498.1	11014.5	12179.8	14531.3	7032.22	44635.1	30337.9	NA	13996.1	22044.8	NA	18994.3	44650.8	21040.2	NA	29817.8	16345	16030.3	17275.6	11382.9
EPS8L1	8891.71	23232.9	14436.9	21305	13316	15610	19573.7	15237.3	17187.7	6634.27	29064.8	NA	NA	NA	43286.5	NA	NA	19706.1	3263.84	20703.2	13220.9	25163.3	13685.5	8311.44	26949.1	15294.2	18113.1	48740.4	27801.1	18422.8	15577.8	15404.5	18357.2	16498.6	46085.2	65347.4	10628.4	18934.2	6163.2	3799.91	26183.6	39486.5	20059	6900.08	8044.58	10175.8	27681.5	9236.01	28398
CARS1	18828.2	7875.36	18351.8	38837.8	12671.5	18980.6	31354.6	23272.7	18264.3	35497.1	7616.81	10337	31750.4	9992.31	2235.07	NA	13703.9	37634.6	43956.3	64945.3	13144.1	28110.6	34470.7	24514.3	12816.7	13223.2	35366.9	19764	42357.2	40729.8	38370.1	55606.4	25697	36353.8	30582.9	22826.4	25783.8	28185.6	28187.8	18871.1	21781.5	18261.9	9729.49	23569.5	29595.1	24670.6	38219.6	37524.6	43349.5
B4DLN1	44814.2	53244.3	38647.6	59841.7	47136.2	51499.3	68918.9	88237.4	62182.3	79231.8	131606	111642	77532	79648.3	147133	216150	79652.3	130127	57546.4	117830	42784.1	128881	56167.4	122497	173648	51460.5	83024.2	141935	43898.2	69903.6	54746	43106.3	124657	68961.8	185003	282051	84462.1	47406.7	72170.2	48364.6	74461.1	132586	84844.6	28852	43784.6	106767	54192.8	65282.2	268645
SULT1C2	NA	NA	NA	10181.8	NA	NA	NA	NA	NA	NA	NA	NA	NA	NA	NA	NA	NA	NA	NA	NA	NA	NA	NA	NA	NA	NA	NA	NA	NA	NA	NA	NA	NA	NA	NA	NA	NA	NA	NA	NA	NA	NA	NA	NA	NA	NA	NA	NA	NA
PLAT	5677.79	NA	NA	NA	NA	3872.99	7356.76	NA	NA	NA	NA	NA	NA	NA	NA	NA	NA	NA	NA	NA	NA	NA	NA	NA	NA	NA	NA	NA	NA	NA	NA	NA	NA	NA	NA	NA	NA	NA	NA	NA	NA	NA	NA	NA	NA	NA	NA	NA	NA
OLFML3	144013	73511.5	123778	38360.2	96298.1	110466	134276	58690.2	91301	36524.9	70630.1	29237.4	27675.3	38294.9	17599	NA	48557.1	50303.5	131900	93151	80414.8	151922	95304.2	89559.1	77410.2	124597	79705.9	35143.1	53271.6	34066.4	66925.5	49588.7	62254	73672.9	11931.3	155548	60961.5	25972.8	34001.6	33560.3	41881.6	1366.45	NA	37313.6	77055.5	69350.5	44273	102901	51075.1
SEC61A1	NA	19952.7	18408.3	41188	9604.82	NA	20874.8	24720.4	16597.7	15832.8	32155.6	23048.3	20258	28204.4	11180.1	NA	21698.8	NA	16520.2	3830.19	9213.76	NA	23736.6	NA	NA	17623.9	31365.6	16005.6	10783.1	27895.9	15623.2	33231.7	18447.7	15794.8	96436.8	NA	11156.3	24572.3	18056.2	18906.2	22841.4	14775.6	65118.2	17530.5	16023.9	5169.91	16144.4	17128.8	22223.6
STK24	120181	115760	71548.9	118632	85037	115939	31856.1	17759	102502	113113	13711.9	21101	95058.8	65392.1	68671.2	37064.1	20877.7	21743	88808.3	90476.6	87305.5	20340.7	74720.3	24866.2	21102.8	118998	125284	106498	103074	88791.6	85979.3	96454	70992.2	41993.3	46293.5	123014	62475.1	95978.3	85638.1	104966	43635.5	82734	79300	45115.3	44605.7	73864.8	60969.7	65912.3	69599.7
MTAP	135286	86779.4	108054	59230.1	99674.6	91896.3	99201.6	157835	131556	174703	363687	236057	303770	224463	270143	191288	167453	189581	190902	136997	115602	184724	117839	128635	104346	108335	85735.9	75024.5	87086.5	89584.8	105959	83515.8	111777	124610	108691	92760.5	188158	157068	152537	182224	128135	245194	263689	207513	149243	111683	110290	188198	120416
TMBIM1	45546.2	47200.3	28282.3	22771.1	37455.9	34454.2	31915.8	32660.3	48618.1	50604.2	48197	NA	50191.8	38520.9	60464.6	51505.8	27646.5	42691.7	21971.2	41360.7	17949.1	124947	31148.6	43086.2	70160.7	44696.1	41192.9	198166	31792.5	37188.5	35400.3	33881.6	47759.8	67772.9	69174	50329	68280.7	63883.7	64640	77664.9	68673	84465.4	80808.8	61521.1	35748.2	38720.2	63520.3	84294.7	50340.1
CCDC28A	NA	10491.5	NA	5195.6	NA	NA	15939.7	NA	4984.67	11846.6	25503.2	15890.5	8416.5	NA	NA	NA	15488.5	31264.6	13228.8	18810.8	2602.32	NA	12403.5	11478.6	11094.8	NA	NA	13815.1	2623.68	10836.6	2976.98	1989.93	13669.3	NA	NA	31433	NA	3260.46	5439.56	NA	7526.57	17175	NA	NA	3501.09	14469.2	5940.32	6332.39	11759.6
FXR1	7918.77	9021.61	5850.22	8967.54	5620.25	6698.88	7740.79	7891.56	6074.1	3834.28	NA	NA	NA	NA	NA	NA	NA	1524.05	7279.43	4585.92	6196.75	NA	5378.85	NA	NA	5214.25	10971.9	5323.61	12099.2	8446.33	7953.57	11661.8	7229.52	NA	5707.72	65094.8	3477.43	6678.66	4904.71	25571.6	NA	7577.94	9124.82	NA	7565.8	3363.94	7391.42	6388.86	10593.2
COG8	NA	NA	NA	12879.5	NA	NA	NA	NA	17526.9	3832.21	NA	NA	NA	NA	NA	NA	NA	24450.8	NA	45397.5	12791.6	54359	NA	NA	NA	NA	12848.4	4319.48	11652.9	14212.2	8797.97	11896	7633.93	4113.42	NA	NA	17501.6	19556.5	19292.2	18886.6	NA	NA	NA	NA	NA	29086.2	11797.5	14667.1	19869.9
PEX5	NA	NA	NA	10124.4	NA	NA	NA	NA	NA	NA	NA	NA	NA	NA	NA	NA	NA	NA	NA	NA	19736.9	NA	NA	NA	NA	NA	11812.8	3945.66	NA	9152.48	23595	10369.1	9437.43	NA	6117.12	NA	NA	NA	NA	NA	NA	NA	NA	NA	NA	NA	12540.5	NA	11639.5
STK26	8297.21	10976	8462.47	7853.16	15168.3	11353.9	11077.5	5749.24	12747.1	15544.1	NA	NA	8134.09	NA	NA	NA	3089.24	NA	7029.59	10549.6	10896.8	3082.63	10254.4	7159.88	5438.03	7660.19	10646.5	9589.74	7931.61	6251.44	9937.55	10165.5	9997.78	5761	16966.3	7782.58	6151.92	4481.79	5635.58	NA	1961.67	947.34	506.178	6255.68	6026.92	7790.66	10711.7	9546.3	6534.22
ATE1	46965	23040.6	63601.7	25883.2	43958.2	25917.7	33549.7	28660.9	37431.4	10195	36947.5	31936.8	8320.49	500501	28944.2	NA	502811	27720	13190.4	16715.1	21363.9	NA	26499.5	NA	78471.3	30685	19661.8	14606.2	21522	15336.3	18999.4	16782	31865.4	3295.22	9435.34	NA	14939.8	19110	17456.5	22828.7	17894.6	209875	14430.9	175140	34061.2	20736.1	18152.8	17311	19055.1
B4E1Z4	330242	216936	227333	98496.1	186858	173648	150933	95299.5	166580	72988.8	66162	78001.9	95825	123455	318818	174517	122831	280037	148004	89982.1	130991	73669.8	97147.4	185650	116131	257158	196968	169915	140406	112061	117755	131636	83203.6	163363	338030	54829.2	82532.9	138207	68792.3	120125	320979	149268	211223	155606	154909	94353.2	120005	129669	69985.7
OS9	NA	NA	NA	NA	NA	NA	NA	NA	NA	NA	NA	NA	NA	NA	NA	NA	NA	NA	NA	27782.9	NA	51948.2	NA	NA	NA	NA	14779.2	19754	3981.47	NA	NA	NA	6942.98	NA	28199.2	NA	NA	28377.3	NA	NA	NA	12735.3	NA	NA	NA	29524.9	29211.5	27616	31384.5
RBPMS	36582.6	41864.4	39051.2	39877.3	30516.6	39470.9	56242.1	10869	43172.8	19191.8	5314.56	7072.62	6653.67	NA	10168	63681.8	20553.3	32614.7	31891.3	45308.9	47788.6	34351.8	27398.4	61802.9	52399.3	38751.7	52523.1	88263.6	77479.6	49822.6	39970.9	42812.2	64445.9	26175.4	43035.8	88212.6	17195.3	41846.6	16523.7	20105.6	28428	35589.1	42742.7	33700	56046.2	33209.8	65883.1	29471.4	40859.6
LBH	44838.7	43579.9	29307	40490.3	72019.3	45446.5	47671.2	53314.4	54729.6	123027	229065	148369	147058	188311	179505	264852	104834	134984	82305.4	201610	34080.3	253703	65601.7	192415	115353	85092.1	26502.9	62451	38440.8	46385.9	61077.5	37324.4	34419.4	35303.7	30379.8	325341	57512.6	64332.8	50471.5	76084.3	41544.8	196276	93463.4	NA	65329.9	118882	58446.7	63104.5	58333
MPV17	15852.7	10854.8	12947.3	7978.98	NA	10072.6	14296	NA	37777.3	2416.96	NA	NA	NA	NA	NA	3267.28	6676.08	NA	7887.5	10167.4	NA	NA	13587.5	NA	10966	NA	40091.6	11654.6	58771.7	5637.19	11282.8	28723.6	54505.6	20445.8	16550.8	NA	19517.7	10806.8	9256.72	23915.4	10862.1	NA	NA	25388.8	21774.4	12339.1	17851.5	19705.1	20441.1
RPA3	60891.6	49453.8	44489.1	38457.6	46160.1	54691.1	64166.8	35537	56254.7	58594.8	40980.4	49757.8	50006.4	43745.1	25249.3	59452.4	33430.1	35190.1	43713.9	39028.9	56898.7	27672.6	46873.8	24493.3	31572.3	41895.2	48404.5	34439.3	53853.3	35906.6	47456.3	51971.1	53970	44707.4	64874.4	159174	46557.3	43543.6	57647.2	43204	38489.7	104928	93567.3	47203.6	63392	48523.6	68042.1	42590.2	46661.5
PREB	414323	15232.9	644593	105571	514915	176921	272141	172730	24105.3	14692.4	NA	14158.9	12068.5	NA	NA	NA	580415	1.1231e+06	122536	78907.2	464915	4277521	1.84398e+06	740315	715668	1.04016e+06	49732.4	15898.1	17989.7	23535.3	153601	10754.7	28024	8136.9	8547.8	NA	19563.4	13532.9	10989.1	361913	666837	36721	27653.8	844230	28434.3	18104	279034	548302	127711
CFAP36	NA	NA	NA	NA	NA	NA	NA	NA	NA	NA	NA	NA	NA	NA	NA	NA	NA	NA	NA	18931	NA	NA	NA	NA	NA	NA	NA	NA	NA	NA	NA	NA	9355.62	NA	NA	47941.5	NA	NA	NA	NA	NA	18001.6	NA	NA	NA	NA	NA	NA	NA
EPCAM	122036	118663	65406.7	104996	67133.9	118681	116290	83881.1	82070.2	58837.9	150163	127392	47441.1	99077.7	191648	96070.9	52650.2	56813.5	67395.1	35943.3	96539.6	56995.5	37880.2	27352.7	57127.4	36604.6	38283.8	89049.7	92540.1	76916.4	87635.2	65596.3	60659.8	35701.8	202622	107245	88899.9	80978.5	60209.6	87268.1	100494	94540.9	95508.3	64985	85377.1	41154.6	88434.9	34385.2	51402.2
GGT2	50509.2	37185.3	63797.9	20889.7	30940.7	23396.6	49944.1	44070	53985.9	22382.5	71307.8	27208.2	44825.1	62687.7	66641.9	18311.7	32538.5	60112.6	14113.9	46612.7	15931.7	71462.2	32143.7	68239.7	55020.3	57143.5	46091.2	91887.5	39594.1	18137.8	101766	32157.5	35290.3	35977.4	25895.1	84581.6	39720.4	16060.1	31374.7	27974.7	44459.2	22994.6	NA	34110.9	34053.4	35841.1	22471.9	43793.1	71361
TOMM7	60640.3	17186.4	NA	42376.6	43317.8	42817.7	10961.7	45585.1	NA	39880.6	52864.1	63805.4	30585.9	NA	NA	43124.1	57357	30531.1	28768.8	25856.3	27456.7	37887.2	40997.9	57219	23480.3	NA	29648	20131.9	19394.6	33469.1	20968.9	24098.3	48064.8	53198.3	21631.5	56009.5	38668.2	51510.4	21288.5	NA	84223.6	66716.7	NA	49264	NA	49856.4	30070.2	30014.6	46052.3
RAN	220815	171752	255951	314356	308671	164230	154268	336640	155597	444471	174408	195259	342392	222148	138318	126770	173987	132665	243302	169793	275964	171893	300577	109568	136780	322716	219784	178946	311611	225177	244857	253796	228463	284594	559081	37350.8	279677	345432	370226	296409	319250	170091	345068	248541	342750	204067	248306	273130	272157
SEPTIN10	70922.5	53024.6	54943	67104.7	53572.1	58311.8	51236.5	26444.7	50010.5	34393.5	26166.9	21866.3	50963	7958.92	116606	134911	42825.1	31521	43287.3	34490.3	53464.5	26337.5	47256.5	12833.4	41688.5	53749.6	44235.8	27329.1	59298.1	44720.9	52997.4	36191.1	32553	36614.3	102195	NA	24927.5	52566.5	36022.2	30992.4	55964.2	50428.4	58741.3	48833.1	52655.1	32093.1	42989.7	31913	27875.2
CWC22	NA	NA	NA	4253.06	3027.39	NA	NA	NA	NA	NA	NA	NA	NA	NA	NA	NA	5608.26	NA	NA	NA	NA	NA	6021.69	NA	NA	4581.17	NA	NA	6262.63	3455.53	6153.19	3936.96	5958.66	NA	11842.4	NA	4883.52	8303.62	4140.77	NA	NA	NA	NA	NA	NA	6543.54	3944.33	NA	5051.5
EML3	19215.6	20240.2	26873.5	22350.4	18285.7	28083.2	27172.8	25506.9	23156.7	24669	NA	22364.9	19943	18520	32488.4	25413.1	11610.9	24983.1	17127.8	12835.5	21344.4	24498.9	23203.9	NA	17345.3	16587.2	28332.3	16373	27985.7	26982.1	21414	24889.4	14534.9	19269.9	30831.6	102722	22311.7	34270.4	25492.6	21078.8	23847.2	64041.8	26398.1	26960.9	14955.9	17178.9	33450.3	19253.7	25546.8
HNRNPLL	15531.7	13818.9	15886.4	17223.4	22059.5	13942.9	16058.9	19489.5	19459.2	17586.8	NA	26748.6	18126.3	13312.9	NA	NA	27002.4	23464.2	22327.9	11894.4	18370.1	NA	20692	11543	23288.5	18833.2	17200	15909.4	25242.3	20615.2	22735.5	11255.8	12982.4	15008.3	21624	NA	14782.6	19061.8	15445.9	13330.9	11484.9	10157.5	39988.8	21318	24480.8	14184.2	18123.5	17752.5	19194.3
ATP6V0A1	NA	NA	NA	NA	NA	NA	NA	NA	NA	NA	NA	NA	NA	NA	NA	NA	NA	NA	NA	NA	NA	NA	NA	NA	NA	NA	NA	NA	8788.94	NA	NA	NA	NA	NA	NA	NA	NA	NA	NA	NA	NA	NA	NA	NA	NA	NA	NA	NA	NA
ACBD5	10722.8	10402.4	7645.64	33860.9	NA	NA	16230.3	264589	14525.8	5648.99	17053.5	328285	5130.47	806117	NA	1.6114e+06	13124	163980	6289.2	299072	37600.5	32809.4	42739.9	53246.3	32588.7	83958.3	122279	58801.4	119049	60974	11018.9	35314.7	62035.2	363063	152663	37698.2	181372	32486	81508	248679	56395.8	174298	46414.3	NA	NA	147683	87993.8	42254.6	147420
COG2	NA	NA	NA	5690.81	NA	NA	NA	NA	NA	5617.64	NA	NA	NA	NA	NA	NA	NA	4705.3	NA	NA	NA	4744.39	NA	NA	NA	NA	7626.65	9054.8	8843.18	9825.78	2831.97	10304.6	6723.6	NA	563.615	NA	NA	10689.4	7423	NA	NA	NA	NA	4133.04	7392.23	NA	10103.2	7792.19	14736.9
GAB1	NA	NA	NA	2445.8	NA	NA	NA	NA	NA	NA	44360.7	NA	16236.5	NA	NA	NA	NA	NA	NA	12272.2	NA	NA	4669.12	NA	NA	NA	NA	7104.03	NA	1970.23	NA	NA	NA	NA	NA	NA	NA	NA	NA	NA	NA	NA	NA	NA	NA	NA	NA	NA	NA
TPCN1	NA	2693.96	3069.13	14143.2	NA	1600.25	NA	NA	1462.45	NA	NA	NA	NA	NA	NA	NA	NA	NA	NA	NA	NA	NA	NA	NA	NA	NA	7183.97	3078.64	6979.91	2723.56	2785.49	5000.09	4657.42	NA	15748.4	NA	NA	NA	NA	NA	NA	NA	3.64547	NA	NA	NA	2217.98	NA	NA
ZNF346	NA	NA	NA	NA	NA	NA	NA	NA	NA	NA	NA	NA	NA	NA	NA	NA	NA	NA	NA	NA	NA	NA	NA	NA	NA	NA	8441.74	NA	NA	NA	NA	NA	NA	NA	NA	NA	NA	11175	NA	NA	NA	NA	NA	NA	NA	NA	NA	NA	NA
CPA4	NA	NA	NA	NA	NA	NA	NA	NA	NA	NA	NA	NA	NA	NA	NA	NA	NA	NA	NA	NA	NA	NA	NA	NA	NA	NA	NA	NA	NA	NA	NA	NA	NA	12596.8	NA	NA	NA	NA	NA	NA	NA	NA	NA	NA	NA	NA	NA	NA	NA
SMAD2	25619	32817	29243.6	16996.1	20783.1	29713.5	16418.2	16480.8	26095.5	40247.5	9365.45	1.1141	23283.8	NA	NA	NA	NA	NA	17113.7	24737.5	22575.2	27006.7	28778.9	NA	NA	21772.6	22922.7	20470.5	36856.1	18297.6	26269.2	21682.6	26674.4	18434.8	2466.1	21654.3	25820.3	18589.2	13452.6	38791.9	7719.8	NA	NA	26858.4	31866.8	18966.8	25912.1	20747.6	30674.4
DDX27	NA	NA	NA	NA	NA	NA	NA	NA	NA	4550.99	NA	NA	NA	NA	NA	NA	NA	NA	NA	NA	NA	NA	NA	NA	NA	NA	NA	NA	22172.7	NA	NA	NA	NA	8100.73	NA	NA	NA	5500.57	3206.12	NA	NA	NA	NA	NA	NA	NA	NA	NA	NA
CNOT3	9646.84	11583	4893.48	15760.2	9692.3	21422.5	17896.9	34976	27757.4	31199.4	57415	82426.6	41066.6	56456.8	49882.4	67273.7	71113.1	41681.5	29256.6	38694.4	13880.7	81755.6	15181.9	48643.1	36387.1	17083.8	12141.9	35924.2	15032.4	20914.3	9359.36	14743.3	12497.5	24662.3	21566.9	102149	20087.6	17091.7	19624.3	25991.2	11279.2	66970.1	37717.3	18623.4	20762	33281.4	22943.8	15018.9	27538.2
RANBP3	25941.5	30091.8	16166.7	19982.1	16528.3	26578.2	32277.5	18596	33705.3	17312	11574.9	18502.5	23500	11938.7	23422.1	10989.7	20971.1	15630	14768	16937.9	22374.4	18143.9	16096.2	8801.66	10679	13261.9	22353	32938.4	22378.5	26509	15945.3	21315.7	15059.7	20996.6	50978.8	39938.8	14427.4	23626.2	14760.4	14014.8	27379.9	32713.8	52909	20643.8	NA	16471.6	17375.8	13303.3	20432.1
ETF1	42154.3	30473.8	30882	43731	37265.9	35260.6	38694.7	32902.8	33111.3	32270.9	17467.5	21610.9	20084	NA	NA	NA	NA	23302.1	24829.2	17354.2	31587.2	NA	27367.4	NA	12414.7	28227	42610.8	27092.9	45437.6	38202.6	39525.4	42793.4	28720	37155.8	24896.4	NA	27851.3	36125.9	36903.7	28691.1	30191.7	NA	12524	31016.3	34740	21216.9	28036.1	20872.5	27652.3
ABI2	71359.4	25466.1	41751.3	22534.6	222228	154411	39215.9	NA	96169.3	NA	NA	29057.1	14422.2	NA	NA	NA	31164.8	48575.8	93077.8	11833.7	120776	46190.5	49875.3	NA	NA	173843	14050.3	12930.9	6229.77	9857.78	36406.9	10102.7	6716.11	NA	NA	14960.3	NA	5063.68	NA	86714.3	NA	11396.4	13810.3	53472.3	38752.2	12451.1	29601.7	NA	14724.4
NAP1L1	NA	NA	NA	14395.6	NA	14916.9	30888.5	34955.1	NA	21542.3	21132.1	32232.7	18716.6	25788.1	457003	239418	28888.1	NA	15138.2	15427.3	NA	33143.9	15204.6	30045.6	30547.5	12910.9	16999.4	38595	16213.8	11764	16097.1	17423.4	15114.9	11314.7	8383.22	40847.6	18090.2	23458.7	15276.4	20477.6	231589	286235	32872.4	NA	11445.6	15430.6	27440.7	16903.4	27756.2
CD37	NA	NA	NA	NA	NA	NA	NA	NA	NA	56130.2	NA	NA	26612.4	NA	NA	NA	NA	NA	NA	NA	NA	NA	NA	NA	NA	NA	NA	NA	NA	NA	NA	NA	NA	NA	NA	NA	NA	NA	NA	NA	NA	NA	NA	NA	NA	NA	NA	NA	NA
GALK2	21156.4	13411.6	22082.9	22396.9	21823.4	18503	26197	27988.2	19033.2	15851.3	27170	11938.6	36324.8	NA	NA	NA	19520.2	NA	16896	13565.8	24468.8	NA	22385	NA	NA	21591.6	15735.9	11042.5	16274.6	17013.4	17086.1	14956.8	14143.3	24098.3	19141.2	NA	21266.1	16297.2	17667.1	29453.3	19256.1	NA	NA	21854.4	26645.4	14156.9	16928.2	17828.8	17545.7
SH3GLB2	10270.7	16064.7	15022.6	15041.9	12404.5	12791.1	17921.3	7959.12	13603.8	16459.7	23907.2	10054.4	8455.62	21490.2	22274.9	23835.5	26551.4	15160.7	9539.74	12947.3	9105.74	18526.8	10655.8	27614.1	16701.3	11006.9	18186	26144.5	22568.1	15963.4	14848.2	13619.5	13094.2	12188.7	3747.13	40836.6	9133.2	11421.1	10118.4	18065.9	10319	43128.5	96506.2	10475.8	6460.35	16456.3	11743.5	10873.8	15209.4
ITIH4	265627	140529	205441	49284.1	100245	192210	188869	164580	192356	60061.7	89106	112910	102991	90282.3	93969.3	54414.3	183506	340014	176597	132400	143795	137500	97214.4	198467	183855	193557	145435	130365	103183	70285.9	51586.6	101976	85748.9	182648	50662.2	41539.8	67554.3	104261	51016.8	83989.1	107978	45898.5	44329.8	172503	138200	123856	127733	145151	56324.5
RCSD1	21739.9	19287.4	25946	14260.5	30260.2	13467.7	14923.7	19540.9	23580.2	155422	136767	36799.5	137815	73942.1	86676	220134	47991.7	37054.4	25673.8	163429	23040.5	108395	38425.9	84603.4	39350.1	17139.5	36299.2	27061.3	11227.3	23270	25141.4	11118.8	24230.1	17594.9	48835	291301	22989.3	20482.9	57600.6	32183.9	30078.8	45726.5	45683.8	16867.8	26996.1	96054.9	17125.9	32946.9	22632.6
FNBP1	15801.5	17246.5	11127.6	13899.9	16924.5	20519.3	18320.4	11086.1	19568.6	53852.3	36329.9	17298.9	40873.3	29204.7	14225.5	35575.4	31563.3	17217.6	14296.8	43062.5	11204	44045.9	26511.8	49193.2	21069.1	15608	21601.4	36607.8	19266.8	18178.5	24601.6	14274.9	19266.6	19523	11641.5	120586	22614.7	14804.7	39528	29265.5	11793.1	17148.5	1045.74	9752.04	19890.8	49440.2	16991.4	23578.3	26714.8
PVALB	NA	NA	14336.9	6322.2	64018.2	8213.35	377.035	65862.3	72536.2	51364.9	NA	19722	14045.4	NA	NA	NA	10706.9	NA	NA	17974.6	19362.4	21593.9	21759.6	16319.6	6563.88	3980.48	3060.05	1131.66	NA	22233.8	7069.48	8196.25	31804.2	NA	1.05111	49481.5	12869.4	7366.23	5920.48	17820	NA	NA	NA	NA	NA	10649.4	23608.4	31589.9	7730.68
MZT2B	21522.2	13155	17371.8	15586.8	12561.8	21390.3	22775.3	13927	16177.2	18021.8	32778.8	27435	9105.73	19257	16513.2	27471.4	21682.8	34393.6	22442.2	34638	9278.71	45823.6	28244.2	62581.2	30821.3	NA	18681.1	52294.1	17924.5	17439.2	18722.9	16310.9	24956.9	6690.21	962.271	50948.4	9819.11	10229.7	11112.6	20931.6	15383.2	53173.5	47061.2	11213.6	23602.2	24839.3	25597.8	14815.1	23207.1
SNRNP27	NA	NA	NA	2283.74	NA	NA	NA	11365.9	NA	24123.7	67041.7	21093.6	36417.2	14392.2	10821.2	39406	44368.1	19416.5	17021.1	32560.9	6955.65	7120.27	4898.52	NA	8520.88	NA	NA	10440.5	NA	5109.42	NA	2556.39	7195.05	1580.7	NA	48020.8	6500.62	1592.61	8800.78	4500.15	7162.5	15925.2	NA	NA	10932.5	13241.1	NA	1739.69	4505.45
CCDC115	NA	NA	NA	NA	NA	NA	NA	NA	NA	NA	NA	NA	NA	NA	NA	NA	NA	NA	NA	NA	NA	NA	NA	NA	NA	NA	NA	7684.75	NA	NA	NA	NA	NA	NA	NA	16712.5	NA	5272.27	5244.31	NA	NA	NA	NA	NA	NA	NA	NA	4338.04	NA
PTMA	874.914	9212.68	1821.86	1168.03	1054.19	6092.59	1437.13	18866.5	15469.6	96833.9	63713.7	42046.6	44870.3	72082.6	31166	11374.7	36401.2	2058.95	41525.2	54398.6	7103.08	85662.4	19819.8	46913.1	21668.6	11892.7	1935.69	7879.92	4656.64	10121.3	3936.55	3797	9290.57	13289.5	10297.9	60219	26511.5	23005	17473.7	28031.1	15637.6	20292.5	17410.6	NA	17814	30218.7	10023.3	21739.1	8614.77
KYNU	NA	NA	NA	NA	NA	NA	NA	NA	NA	10529.5	NA	NA	10866.3	NA	NA	NA	NA	NA	NA	NA	NA	NA	NA	NA	NA	NA	NA	NA	NA	NA	NA	NA	NA	12515.7	NA	NA	NA	NA	20875.3	NA	NA	NA	NA	NA	NA	NA	NA	16034.4	NA
FBLN7	38475.4	33514	35381.6	31263.4	37526.3	22911.5	35026.4	26601.9	30862.7	11852.4	47567.5	40004	NA	64240.4	NA	42411.8	NA	65241.8	42427.2	38650.9	26385.1	69512.1	10258.4	20696.5	19727.9	13264	11407	32204.6	22045	26966.7	38330.8	23470.5	19409.7	7396.85	31044.8	32054.9	31239.8	11769.4	11588.1	35566.4	47633	NA	30743.1	30382.4	33353.8	14227.1	10015.4	12778.5	10174.1
TAX1BP1	3.04065e+06	1.20217e+06	2281007	654416	1.73194e+06	2.12934e+06	1.85669e+06	540272	2.02141e+06	58198.1	NA	603592	122459	455824	150168	118273	741269	1.38098e+06	2.35048e+06	302661	2791639	833101	2.36456e+06	415544	592825	2.8252e+06	488947	172565	261107	237237	894735	650502	819981	174285	2.82073e+06	119238	498769	58563.2	174849	462835	345230	338640	554734	1.84369e+06	264951	322005	737977	847348	1.22032e+06
B8ZZF3	NA	NA	NA	NA	NA	NA	NA	NA	NA	NA	NA	NA	NA	NA	NA	NA	NA	NA	NA	15832.9	NA	15515.3	NA	19813.6	13770.5	NA	NA	8941.24	4530.24	4658.71	NA	NA	5574.18	12815.5	NA	NA	NA	NA	NA	NA	NA	8402.67	NA	NA	NA	8664.87	5175	6652.13	5234.15
MPP6	8279.71	8382.2	NA	10158.2	NA	6223.74	NA	NA	NA	NA	NA	NA	NA	NA	NA	NA	NA	NA	NA	NA	6611.56	NA	NA	NA	NA	NA	NA	NA	NA	21255.2	NA	NA	NA	NA	NA	NA	NA	NA	NA	NA	NA	NA	NA	NA	NA	NA	NA	NA	NA
SUMO1	32300.7	35745.8	32096.7	41638	39312.9	38774.9	47111.8	64738.5	40536.4	98046.3	120262	73837.9	87360.4	72560.1	76289.8	57886.2	112126	123816	49010.5	114834	29108.5	113946	36495	107237	84544.1	31058.8	34534	59762.1	36671.3	45165.3	38192.1	28828.4	44018.6	56293.5	55980.8	220553	43948	49360.5	57111.4	49730.1	29803.6	66897.4	65953.3	40115.3	73114.9	75329.1	34044.9	40349.2	42691.6
AP1S3	NA	NA	NA	14896.8	NA	NA	NA	3240.36	NA	NA	NA	2129.82	NA	NA	NA	NA	NA	13886.6	17710.1	5260.13	15060.2	NA	3615.27	NA	NA	NA	NA	16003.8	NA	36300.1	12339.5	29276	NA	NA	NA	NA	2511.77	5691.56	2709.8	NA	2562.46	NA	NA	7896.77	NA	7768.19	13950.2	9288.95	15326.6
TNFRSF14	23376.8	3.28398e+06	NA	8.04913e+06	NA	27719.5	29943	NA	37700.6	1114488	28310.6	NA	3.57696e+06	NA	39499324	NA	17483.9	13854329	NA	8169.71	NA	20897.6	NA	NA	NA	NA	13218703	5178223	NA	7409144	NA	3751358	13512475	11860960	NA	22996608	NA	12739122	9490.6	NA	9012.33	NA	15887141	NA	NA	5.71386e+06	9502585	NA	9857828
COA5	NA	NA	NA	462821	NA	NA	NA	65575.3	NA	44153.6	NA	NA	15964.2	NA	NA	NA	NA	12819.4	17013.8	31825	201052	35477	NA	16469.8	25286.8	NA	NA	12275.3	9907.5	20289	NA	NA	NA	25614.8	NA	61194.2	NA	17086.9	24138.6	NA	NA	19630.3	NA	11875.1	10286.9	40738.8	6876.69	39507.4	20209.3
SETMAR	NA	NA	NA	NA	NA	NA	NA	NA	NA	NA	NA	NA	NA	NA	NA	NA	NA	NA	10872.8	NA	11623.8	NA	NA	NA	NA	NA	NA	NA	14642.1	14183.8	NA	7286.73	NA	NA	17350.4	NA	NA	NA	NA	NA	NA	NA	NA	NA	NA	NA	13720.6	NA	NA
WASH3P	16825.6	25958.5	22986.3	23401.7	16012.9	22941	21543.6	4353.74	33702.1	11309	33794.9	16302.3	23689	18483.7	34795.8	26594.7	12563.5	32696.9	17011.8	28495	15457.1	36716.9	20215.5	39648.5	23894.3	15081.7	33751.3	33741.1	32479.2	25082.3	27136.9	27900	27164.4	13789.4	32986.3	37277.2	9078.25	12047.8	10153.4	8671.24	17910	23823.1	NA	13016.9	16560.1	25925.5	18373.7	24738.1	32924.9
BCAP29	NA	NA	NA	10692.7	3731	NA	NA	NA	6320.81	NA	NA	NA	NA	NA	NA	NA	NA	NA	NA	NA	5516.93	NA	NA	NA	NA	NA	8368.66	9342	6503.03	7957.87	49381.5	8315.99	4426.72	NA	NA	NA	NA	2974.82	NA	NA	NA	NA	NA	NA	NA	NA	NA	67684.7	NA
GTF2E1	NA	NA	NA	NA	NA	NA	NA	NA	NA	22252	NA	NA	NA	NA	NA	NA	NA	NA	NA	26400.5	NA	NA	NA	NA	NA	NA	9840.22	21545.3	NA	10406.8	NA	NA	NA	NA	NA	45797	NA	NA	NA	NA	NA	NA	NA	NA	NA	22868.6	NA	NA	NA
SHISA5	NA	NA	NA	NA	28105.5	18291.6	12518.6	21134.5	NA	21426.7	83930.1	63498.7	18187.9	52412.3	54451.7	45615.3	34173.6	27679	12153.9	21760.5	NA	31916.1	23010.9	27714.7	13277.4	11736.3	NA	NA	NA	NA	8201.2	6930.33	NA	NA	NA	24867.1	20658	NA	13737.2	30321.9	17057.2	NA	NA	NA	NA	18000.6	NA	14160	10222.6
BZW1	52339.4	24897	19539	30240	26353.3	29307.4	24420.1	20752.8	27954.9	44079	4917.71	2736.93	18687.8	8762.73	NA	3460.88	11668.9	NA	18633.1	12788.5	20973.1	NA	30382.1	NA	NA	31783	60097.9	24200.4	38540.6	26878.8	33959.7	31757.2	23957	46102.8	87159.1	22713.5	23249.3	32050.8	32273.7	27821.7	20370.6	47342.5	124402	21763	52179.4	15744.3	25734.1	28240.9	30692.1
C1S	NA	9259.28	17538.7	NA	11874.3	35221.6	19892.8	NA	20581.8	6024.94	NA	NA	12988.1	22161.9	NA	NA	NA	NA	6497.17	12698.3	5526.24	NA	6943.17	NA	NA	13941.2	20259.1	NA	7502.98	4013.8	17605	6647.33	6558.33	15562.3	NA	NA	8613.16	5529.11	15389.9	NA	NA	NA	NA	NA	11117	9512.67	7818.37	11735.1	NA
CHMP2B	NA	483644	25453.5	22858.1	24981.6	NA	NA	34950.2	NA	27028.9	63272.5	18938.6	1.53607e+06	NA	772418	55880.9	36092.5	46925.6	31845.6	49328.3	14706.1	113516	31388.5	52794.7	14259	22688	NA	24588.9	7504.38	21655.1	16507.7	16606.3	7680.01	28017.7	2225234	83189	6814.02	NA	19819.8	5132.78	39019.3	201145	1.1572e+06	23885.5	NA	23987.5	16796.7	39773.6	26063.7
ACOX2	NA	NA	NA	9282.19	NA	4835.75	NA	NA	NA	6774.03	NA	NA	3666.84	NA	NA	NA	NA	NA	NA	NA	NA	NA	NA	NA	NA	NA	4304.75	3326.05	7137.42	9193.65	3880.5	8284.34	7274.76	NA	NA	NA	5861.87	4945.42	6834.48	NA	NA	NA	1307.92	NA	5841.55	4101	7937.68	NA	6185.32
PLSCR1	NA	NA	NA	NA	NA	NA	NA	NA	NA	6205.95	NA	NA	NA	NA	NA	NA	NA	NA	NA	NA	NA	NA	NA	NA	NA	NA	NA	NA	NA	NA	NA	NA	NA	NA	NA	NA	NA	NA	NA	NA	NA	NA	NA	NA	NA	NA	NA	NA	NA
CCDC126	14445.8	68133.6	55300	22251.2	43649.9	15471.4	26964.8	73205.7	54204.4	14692.5	45980.3	43008.6	13963.7	42799.5	17201.8	2872.35	90360.5	292992	21000.6	44386	23662	120638	20973.3	110774	51602.1	40585.5	8939.44	29099.3	5078.28	24227.8	19684.3	13025.3	13141.7	9659.23	1.54747	49121.2	14174.4	4434.96	9815.83	6653.1	5100.63	1921.22	NA	52094.2	20401	28327.8	19062.6	39950	12881.4
SRI	60577.4	46994	52439.2	39218	40295.5	47403.5	75669.6	83372.4	49953.5	148434	89402.4	107458	81141.8	120095	150205	226399	77766.4	97410.7	139288	139351	173960	128631	29748.8	180438	188674	44975.6	44471.8	170612	41261.1	37748.6	33139.5	35421.5	36750.6	122166	194780	378355	116949	135921	136807	146751	45626.7	224631	75626.1	79009	60816.6	116042	125161	88064.2	89783.2
GORASP1	NA	NA	NA	27385.1	NA	NA	NA	NA	NA	NA	NA	NA	NA	NA	NA	NA	NA	NA	NA	NA	NA	NA	9548.61	NA	NA	NA	NA	21630.1	18740.4	22407.8	NA	NA	NA	NA	10954.7	NA	NA	12420.8	NA	NA	NA	NA	NA	NA	NA	NA	15779.2	NA	13851.1
HDAC4	NA	NA	NA	NA	NA	NA	NA	NA	NA	NA	NA	NA	NA	NA	NA	NA	NA	NA	NA	14021.7	NA	14539.2	NA	NA	NA	NA	NA	5066.24	NA	NA	NA	NA	NA	NA	NA	NA	NA	NA	NA	NA	NA	NA	NA	NA	NA	NA	NA	NA	NA
RNF181	NA	NA	NA	10886.5	10567.5	NA	7866.09	NA	NA	555887	NA	10419.3	464629	NA	NA	NA	173728	12979	NA	106548	6937.59	130355	8826.76	NA	NA	5066.96	10688.5	86082.9	9126.02	49293.9	NA	10390.9	21165.9	425921	20556	200701	269159	397830	365353	4258.3	NA	NA	36309.2	NA	NA	87536.3	11034.3	151640	39409.1
EEF1E1-BLOC1S5	NA	NA	NA	133392	NA	NA	NA	NA	NA	26332.2	NA	NA	4456.81	NA	NA	NA	NA	NA	NA	NA	NA	NA	NA	NA	NA	NA	67415.5	25378.2	100184	70436	190575	203674	NA	21205.3	NA	NA	13672.4	30111	15302.9	9992.41	NA	NA	10242.4	NA	NA	NA	23977.1	NA	18990.6
TUBA8	153087	179635	181590	301587	158414	147235	111944	296147	194190	517194	161922	206653	300126	271599	144359	142047	128041	62824.2	145054	116745	150746	121497	188341	NA	79951.4	145389	335412	229687	356603	213814	238084	283984	208714	386897	336850	92568.9	306388	480919	358137	450020	225523	231594	418086	242390	142752	157441	254891	215830	215784
ITIH5	21139.4	24442.3	47394.8	39779.9	36692.3	31705.6	38089	75695.2	38697.8	658659	7637.56	7714.58	2032.2	4201.66	NA	NA	NA	17181.6	27601.1	8469.02	44058.2	19328.2	51883.2	43731.8	57538.6	55890.2	13347.2	29143.3	18218.3	22716	25766.4	27102.2	14531.7	5879.11	30882.8	NA	8310.91	30743.3	37464.7	16140.6	4698.42	1514.62	NA	27428.2	49535.3	20724	27586.6	22886.9	7644.46
ARMC8	447874	347424	383328	503549	601458	331785	413809	234266	371735	220304	136116	247647	250747	138889	NA	97473.1	141018	117352	210614	115948	364894	36056.3	301500	71103.8	117956	249246	401235	112486	456136	340510	393379	374084	240637	258046	314334	NA	336262	347300	401604	355716	236007	191827	202498	201320	240685	180950	239628	162632	194503
POLR2B	NA	NA	NA	9330.87	NA	NA	NA	NA	NA	12726	NA	NA	100654	NA	NA	NA	NA	NA	NA	NA	NA	NA	NA	NA	NA	NA	NA	6177.59	15587.8	4081.61	5525.61	7809.51	3822.66	NA	8980.6	NA	NA	9588.01	8157.58	NA	NA	51616.4	76661.5	NA	NA	NA	7575.91	1697.38	3239.14
CROT	47355.1	27976.5	32572.7	37388.5	30711	37703.4	32473.3	19480.3	1548.55	22517.1	60582.6	35862.8	24057.3	80763	96172.4	96736.7	31295.7	36437.9	34199.3	30164	33500.4	22674.5	36140.8	38372.7	20117.5	30043.5	21383.7	15842.3	18900.9	31729.5	28482.3	30066.4	19662.7	12506.8	25989.5	NA	23647.5	23231.1	20573.4	34847.1	36702.9	53847.4	65641.7	39818.3	34822.1	26191.9	29169.4	20982.3	33135.9
C2orf49	NA	NA	NA	NA	NA	NA	4798.77	NA	NA	NA	NA	NA	NA	NA	NA	NA	NA	12034.8	15677.6	17416.8	NA	15250.7	8702.86	NA	NA	NA	NA	NA	9478.75	5286.09	NA	NA	7585.73	NA	70931.2	8122.05	NA	NA	1681.93	NA	NA	NA	NA	NA	22511.9	10183	6936.89	10188.5	7987.02
SESTD1	1852.54	720.684	1578.58	1045.31	NA	1927.53	1287.84	NA	NA	NA	NA	NA	NA	NA	NA	NA	NA	NA	NA	NA	NA	NA	NA	NA	NA	NA	3743.28	NA	1784.36	NA	1285.89	1211.51	764.122	2633.98	NA	NA	NA	NA	NA	NA	NA	NA	NA	NA	1858.69	NA	1617.26	NA	NA
RPL37A	52871	63451.2	NA	16396.8	16336	70448	46381.3	NA	86553.8	78592.5	NA	NA	NA	NA	NA	NA	NA	NA	7124.9	NA	8373.17	NA	20836.8	NA	NA	NA	118741	48053.1	162634	67140.1	76970.5	99532.4	77890	43187.4	147028	NA	45019.5	64593.8	59614.8	31349.6	NA	58134.2	93194.8	69078.7	61755.8	8345.92	7998.91	51021	73050.9
NAA50	14798.5	15882.1	16387.8	15236.4	16845.1	16310.3	15627.5	28236.3	NA	31163.3	NA	NA	38752.2	NA	NA	NA	NA	NA	16309.1	9534.91	12778.3	NA	14189.4	NA	NA	16118.4	20165.3	93024.8	17457.1	15104.9	20469.7	11681	14191.8	25157.7	2.80786	NA	23042.7	23541.3	21288.2	15650.3	6284.57	NA	NA	14615.3	15848.6	11027.3	13311.4	15558.3	15643.2
PTGES3L-AARSD1	NA	6020	NA	10344.1	NA	NA	5381.33	NA	NA	NA	NA	NA	NA	NA	NA	NA	NA	NA	NA	NA	3775.82	NA	NA	NA	NA	NA	8932.59	NA	5769.07	4204.06	NA	6013.32	3329.01	4211.13	NA	NA	NA	NA	8358.92	NA	NA	NA	NA	NA	NA	NA	NA	1874.98	7409.95
OARD1	20994.5	13859.6	16106.1	11637.7	20206	18276.2	21440.9	13381.3	15173.8	17897.2	NA	NA	22732.9	NA	NA	NA	10285.4	NA	13320.8	9453.71	17834.7	NA	16666.7	NA	NA	14901.3	7847.85	NA	13345.7	11669.4	19208.5	17761.5	11017.4	6156.98	NA	NA	9960.68	11025.5	12659.4	12086.3	NA	NA	NA	12142.1	NA	8693.36	9523.2	10625	11547.4
TAGLN3	NA	35012.1	NA	41933.5	NA	NA	NA	89336.8	53861.3	118023	NA	NA	76178.4	NA	139276	NA	NA	NA	NA	90728.5	NA	NA	NA	NA	NA	NA	76086.7	195164	69137.3	76584.3	12777.6	44977.6	55368.6	115414	233405	687242	86447.1	116358	105459	135274	NA	236606	NA	61381.3	NA	NA	93211.8	19893	57000.8
IGF1R	NA	7047.37	4733.8	6857.15	3442.45	4970.02	NA	NA	4349.67	NA	NA	NA	NA	NA	NA	NA	NA	4142.09	NA	NA	6211.25	NA	5338.05	NA	NA	NA	9084.44	58423.4	21421.3	9138.38	7520.25	7058.47	7563.58	NA	389.723	NA	NA	11731	NA	NA	NA	NA	NA	6303.99	3672.94	3850.56	12272.1	NA	4693.76
RFTN2	861896	719117	1.71422e+06	293202	1419591	731080	802802	3874408	1.07164e+06	3.80099e+06	4760712	2.94327e+06	8389459	3852806	9437751	3234408	8000621	1.86556e+06	2.72981e+06	2109923	1437323	3.75129e+06	3323780	NA	66332.6	3.13928e+06	556821	573316	595664	520555	678966	496249	518190	4021875	998010	1.08612e+06	4.28151e+06	2962254	5.71669e+06	2.35609e+06	7161620	2.46499e+06	4.44393e+06	1.31092e+06	1.85273e+06	3.08914e+06	2178013	5.08536e+06	8271800
IL5RA	279852	313518	538297	306016	445804	514954	460915	482947	525056	318095	369985	278558	175794	593201	1.15213e+06	1.37591e+06	218626	254941	323984	267252	374581	639311	359731	1.00158e+06	879856	338441	875551	418073	438379	182044	420088	601388	345141	797047	912402	890595	277487	295476	227862	410281	718252	653430	499726	292952	212977	282750	405845	352205	431410
CEP41	7802.08	6781.52	5930.28	10131.9	8270.26	6683.07	7930.47	NA	6751.65	NA	NA	NA	NA	NA	NA	NA	NA	NA	5848.55	5906.39	5357.78	NA	8110.59	14118.7	NA	8449.62	8547.35	NA	6640.05	5352.75	6996.87	5618.49	5641.99	NA	26646.9	NA	3032.72	4209.6	3541.05	3580.76	3529.98	NA	NA	NA	6294.43	NA	5241.68	NA	NA
NISCH	NA	2567.73	NA	2701.49	2596.47	3739.38	3041.13	NA	2307.17	NA	NA	NA	NA	NA	NA	NA	NA	NA	NA	1058.71	1462.92	NA	1742.67	NA	NA	NA	3267.65	1019.06	3134.59	2353.65	2286.34	2702	2644.98	NA	NA	NA	NA	NA	NA	NA	NA	NA	NA	NA	4911.28	1302.9	1852.66	1157.4	5054.38
UMAD1	11945.8	18147	13927	12820	15633	19761	21850.3	5287.21	19464.6	NA	NA	9837.72	NA	NA	47896.3	82692.5	NA	38559.8	19632.8	28081.9	7096.99	56625.9	16877.4	28600.7	27678	10738	6321.43	26082.6	6324.91	12085.3	9418.82	9145.71	12734.3	NA	58188.3	49503.6	10639.1	7545.54	10950.6	11811.5	14169.9	38096.3	41039.8	NA	NA	20408.2	11891.8	19029.4	13904
CREB1	89461	46723.3	34619.3	37843.7	43271.4	44625.5	65976.5	52129	69308.2	139513	106136	105270	102919	118823	119365	223758	75659.7	122972	86686.8	215155	35290.6	292715	58864.6	155329	115845	44852.6	24052.6	149538	41747.1	48397.1	48722.4	36679.1	60746	80272.3	34194.3	406659	52610.9	58087.9	66171.3	94219.6	64092	139745	85306	53965.9	76560.5	133613	86203.4	78630.3	71285.7
MAPKAPK3	20914.1	10989.1	13904.8	22759.4	28892.6	32811.9	NA	2791.34	16636.6	10006.8	NA	6704.05	12689.7	NA	NA	NA	8022.29	NA	31224.5	10263.3	27586.6	NA	23014.7	NA	2423.99	24710.9	19323.3	23171	18936.3	21488.2	24142.6	27623.7	20087.3	11551.3	9953.04	NA	22403.2	21473.3	28213.9	18853.1	11322.5	9191.92	2225.74	26039	NA	13975.6	30772.9	21470.9	35418.2
ALDH5A1	36501.7	29992.2	23737.7	42898.1	41664.5	50551.9	28793.3	51812.6	29764	34222.7	56891.6	69680.8	76641.4	45193.1	40048.1	NA	36114.1	43287.9	34956.4	23502.3	42891.6	35867.6	47539.1	22146.1	40052.2	26960.3	59636.2	17724.6	26961.3	34740.5	56719.4	56463.5	73162.9	64547.9	136191	NA	143585	43879.1	93911.9	42263.3	46320.2	17868.8	21481	68453.5	34017	35645.3	35830.5	51921.6	133903
RARRES2	31868.5	15074.8	23775.6	11955.9	21855.9	22199	9338.57	13992.5	7196.63	8568.9	NA	NA	NA	NA	NA	NA	NA	46281.5	13178.9	9081.95	13553.7	2110.88	12268.8	NA	NA	22980.4	21444.7	6219.87	13822.4	9275.25	18188	18732.7	14377.2	7027.27	NA	NA	13823.7	9669.17	10294.9	6324.89	3831.95	NA	NA	29325.5	12209.5	655.916	10555.8	15470	9225.04
RNF13	NA	NA	NA	NA	NA	NA	NA	20345.9	NA	NA	NA	11702.9	NA	NA	12691.9	NA	NA	14399.3	NA	7374.95	NA	NA	NA	NA	11085.4	NA	6100.62	11096.5	10566.6	6308.13	NA	6112.34	NA	NA	5120.77	10962.6	NA	8038.4	4394.79	NA	8732.1	NA	NA	NA	NA	7001.71	9639.13	NA	8274.08
COX17	181406	138720	105559	145454	175570	153581	158034	215538	210963	487496	634064	639047	354085	647376	647230	1.27118e+06	367502	907895	403353	593024	129781	994572	281312	476379	525501	144133	208847	139423	93602	183609	263472	144467	339674	130031	414047	993462	233763	156396	267297	310066	247714	668067	548282	87659.1	39389.7	506589	133644	334492	402746
IGSF8	NA	17697	NA	NA	NA	NA	NA	NA	NA	NA	NA	NA	NA	NA	NA	NA	NA	NA	NA	NA	NA	NA	NA	NA	NA	NA	10067.7	NA	NA	NA	NA	NA	2574.84	NA	NA	NA	NA	NA	NA	NA	NA	NA	NA	NA	NA	NA	NA	NA	NA
RHEB	160798	38032.9	166388	78168.6	78587.4	95720.2	42894.6	12973.3	36215.9	20115.4	490161	100640	9522.6	262511	NA	NA	NA	15943.3	163619	126454	186572	NA	184025	387083	262843	65728.2	162948	11301.5	122717	49335.1	75820.7	93733.7	156817	21301.1	28926	NA	64530.5	23816.1	36417.4	145675	15411.2	10020.7	20550	20983.1	34361.4	47056.5	34235.8	16884.2	38647.6
UBE2F	7917.67	NA	NA	10168.4	NA	NA	13997.2	NA	NA	28912.2	NA	NA	NA	NA	NA	NA	NA	NA	NA	NA	NA	NA	24083	NA	NA	NA	5353.14	17213.3	10365.2	10914.7	13894.9	11870.5	11783.8	NA	39683.8	80185.7	NA	22227.1	8292.62	NA	NA	NA	11121.9	NA	NA	NA	NA	NA	21552.7
SSR3	22089.8	38518.7	38945	64596.7	30025.3	36995.3	25172.6	43807.3	38615.2	79994.2	NA	36539.6	45546.1	36321	70511.7	NA	21399.3	NA	26192.3	22202.4	27008.6	57666.8	45013.1	NA	NA	NA	79256.1	NA	68388.8	43520.5	45188.4	44702.7	40176.4	44552.4	85384.3	NA	44490.1	90500.6	99365.9	55803.7	39184.5	88752.4	NA	72509.6	39102.9	22274.2	50807.2	47224.3	53824.1
BBX	NA	NA	NA	7009.32	NA	NA	NA	NA	NA	8083.28	NA	NA	NA	NA	NA	NA	NA	NA	NA	12040.3	NA	22902.5	NA	NA	11847.7	NA	NA	9414.17	NA	7626.36	NA	NA	NA	NA	6851.1	19589.9	NA	12736	6324.18	NA	NA	21189.3	18478.3	NA	NA	11282.4	8111.4	NA	10854.8
FXN	36102.7	29399.9	26016.5	35672.1	39248	39561.4	46803.5	74050.2	48263.6	70437	139677	80237.1	65671.9	52135.1	169974	174279	98937.8	67295.2	47307	65005.2	20850.2	182966	38664.5	37065.1	65298.1	25811.4	28912.2	64472.1	17000.7	39303.9	31957.9	30692.6	59266.8	46796.2	98746.9	214208	63690.2	42185	76900	44781.2	51195.7	146231	86631.2	NA	37522.5	67075.5	29021.3	61660	93993.2
MAPRE3	NA	NA	NA	NA	NA	NA	NA	NA	NA	NA	NA	NA	NA	NA	NA	NA	NA	NA	NA	NA	NA	NA	NA	NA	NA	NA	NA	NA	NA	11153.1	NA	11147.3	NA	NA	NA	NA	NA	NA	NA	NA	NA	NA	NA	NA	NA	NA	NA	NA	NA
TF	93559.3	64965.2	65541.7	NA	NA	60212.3	44195.5	NA	NA	NA	NA	NA	151688	NA	238308	NA	60164.6	32219.4	90046.7	44713.3	63789.9	NA	NA	124243	52131.8	137130	NA	66789.2	NA	NA	NA	40438.1	34058.6	267257	NA	NA	NA	129502	NA	NA	NA	NA	118108	58229.2	NA	45583.9	57094.3	53659.3	NA
PSPH	21149.5	24570.1	7566.84	8808.18	12651.9	11025.9	10430.8	9346.57	12775.4	NA	NA	NA	11159.7	NA	NA	NA	13511.9	16589.2	9617.1	NA	5121.19	NA	NA	NA	6847.35	7707.6	2256.46	4184.84	5142.38	9512.43	NA	4683.53	NA	6289.62	4752.56	NA	NA	7252.11	11126.4	NA	10801.1	NA	NA	9066.37	NA	8430.12	19451.2	12584.1	9102.68
FGG	531662	588775	773977	120655	264285	623685	776404	357099	554521	747388	270391	314488	215052	907532	991390	469881	460935	496812	449570	531106	526379	962714	223642	1.57757e+06	3.59008e+06	596278	667598	196933	188717	130269	135412	237262	196353	612049	730144	671279	224693	397372	146158	723645	927349	207208	432660	355383	366175	571465	245528	686345	100212
TNNT3	NA	NA	NA	NA	NA	NA	NA	NA	NA	NA	NA	NA	NA	NA	NA	11941.1	27721.8	NA	NA	15468.6	NA	NA	64919.9	147336	30680.1	NA	NA	NA	NA	NA	NA	NA	NA	NA	NA	NA	NA	NA	9729.48	NA	NA	2715.91	NA	121846	NA	14400	33338.8	NA	14575
DRAP1	49957.7	27710.8	25995.9	18682.4	40445.8	27756.1	78641.3	58098.3	33366.4	83644	96211.7	78009.3	90757.5	53285.4	31113.6	42812.6	91755.3	68299.2	35055.2	98319.8	32544.9	82955.4	24134.9	82728.1	62577	28257.7	33085.9	107355	40186.6	38210	35281.1	27657.4	69144.5	44563.2	2306.28	282914	40819.4	51277.6	43669.6	34365.8	22544.9	41004.5	17078.1	41204.4	53139.5	68276.1	41018	44364.1	45060.6
NSDHL	50480.5	32405.8	41699.3	48466.7	37865	55240.7	70018.4	35633.1	48978.1	60306.3	28824.2	39442.5	26273.4	38223.4	NA	NA	48239	22312.9	32669.8	20229.8	43710.8	42426	47881.9	NA	20138.3	35800	45154.5	21362.2	52469.8	34905.6	48025.5	42021.9	37846.2	39554.6	12500.6	NA	28128.6	37421	33280.1	32496.5	16720.7	NA	16213.5	45099.2	44521.5	25097.2	45191.5	34965.9	36294.8
CALD1	NA	NA	NA	NA	NA	NA	NA	NA	NA	NA	16160.8	NA	NA	NA	10311.4	23835.9	10212.2	NA	NA	12072.4	NA	15290.7	NA	NA	NA	NA	NA	5365.61	NA	5827.54	NA	NA	8701.93	NA	NA	7903.53	NA	NA	NA	NA	NA	NA	NA	NA	NA	5172.25	NA	NA	NA
IGLL1	32272.8	42992.7	45044.8	9069.66	45662	34667.5	38824.3	139093	56580.9	191981	207558	136232	339936	275446	554579	320705	405438	99301.2	50751.4	118251	47131.2	89405.1	44666.9	167526	110286	57364.4	23440.2	89140.2	28599.9	18209.4	23714.5	22999	22074.5	188406	120633	339610	256702	172401	256005	197969	418134	223676	446746	55307.5	55613.8	103639	47692.2	169114	171316
AAMP	NA	NA	NA	NA	NA	NA	NA	14823.5	NA	19419.7	NA	NA	18702	NA	25410.7	NA	NA	4584.81	5227.02	NA	NA	NA	NA	NA	3485.78	NA	NA	9037.98	NA	10952.6	NA	8593.29	NA	9819.64	NA	NA	17684.9	20341.7	16569.2	14584.6	19645.4	NA	35806.5	NA	NA	7002.97	6533.96	3476.86	NA
PCYT1A	18065.9	23799	13939.8	20917.3	20322.4	19885.1	26288.5	26053.5	21076.2	13571.3	NA	28444.1	16826.6	NA	8926.26	47668.3	20702.5	97389.6	23887.5	21423.3	21605.6	17993.8	40977.6	82415.3	29746.7	15653.4	24556.4	32803	23858.5	23604.2	23878.2	20102.3	24411.8	26198	10515.1	32893.2	20025.2	17087.8	20880	13294.5	17145.6	10997.1	43196.8	21376	23354.4	21483.7	27939.6	16169.1	22386
CMC1	NA	NA	NA	NA	NA	NA	NA	NA	NA	3402.06	NA	NA	NA	NA	NA	2158.39	NA	NA	2847	9832.72	NA	NA	2252.91	NA	5278.98	NA	NA	7883.56	NA	3146.25	NA	NA	3407.4	2155.74	NA	20868.8	2451.49	3607	1550.95	NA	NA	6283.27	1590.24	NA	NA	6137.64	NA	NA	NA
CPSF4	16422.6	24169.5	27246.1	29120.8	19043	16942.3	18222.3	19935.2	22238.5	31953.2	NA	NA	13012.1	NA	NA	NA	NA	NA	14842.7	NA	17132	NA	19845.4	NA	8566.92	13871.3	43312.3	29120.3	46202.7	21336.3	23227.3	27523.7	22964.4	15948.8	916.911	NA	NA	23538.3	17982.5	NA	5367.58	3832.92	NA	18193.9	17539.2	19500.8	26978.8	21571.4	21180.9
CDC42EP3	NA	NA	NA	NA	NA	NA	NA	NA	NA	NA	NA	NA	NA	NA	NA	NA	NA	NA	NA	22807.1	NA	NA	NA	NA	NA	NA	NA	13287.8	NA	NA	NA	NA	13981.5	NA	NA	46535.6	NA	NA	NA	NA	NA	NA	NA	NA	NA	19523.9	NA	19467.4	23440.2
APOD	219346	133161	242904	54583.5	156299	143170	186193	191997	244984	96120.3	116431	135367	100900	88299.8	313943	126417	211371	400385	231533	93527.5	176657	304694	120019	331979	162360	224002	95002.2	108187	122087	48132.1	68134.9	89026.1	80676.3	227726	411900	138152	76479.4	135561	58924.1	93944.8	243299	134455	213115	166213	155606	98727.8	127634	167453	88092.9
OSCP1	27720.1	17831.6	18715.1	12677.3	21988.7	19162.8	23220.4	NA	16350.4	NA	NA	NA	3638.79	NA	NA	NA	NA	NA	10362.4	NA	13114.1	NA	15994.2	NA	NA	11406.2	10401.4	2747.17	9109.04	5462.96	15923.2	9245.86	6140.81	NA	280.875	NA	3266.98	2273.93	3224.5	6757.84	4546.29	1255.14	NA	1332.25	11241.5	2977.04	5469.92	3266.41	5992.38
CYCS	223023	275340	251828	442048	290031	361215	287072	492656	352395	341404	459657	388789	908513	348835	568793	532260	766158	461112	375552	442802	355095	373317	387377	399903	583675	415273	320554	137376	193252	351436	357003	344513	455433	382183	1.22335e+06	318909	464709	267053	475698	255045	456317	443593	800144	382810	269085	475550	196437	450092	659914
PELP1	15653	19340.8	15984.7	21373.7	24837.5	17007.2	23512.1	28187.2	26595.9	19071.9	133552	64903.8	24892.2	91227.3	75831.1	100893	61229.3	82920.1	23636.9	61401.9	16386.5	163802	32022.8	62813.5	49384.2	30095.3	26112.9	33936	33954.8	20269.1	27109.2	18029.7	26871.5	13400.7	36419.7	250202	26256.9	23588.4	16181.6	15835.4	53764	97549	53355.5	17303.5	27373.5	43123.3	21142.1	35196.4	31758.4
SIGIRR	NA	NA	NA	NA	NA	NA	NA	NA	NA	NA	NA	NA	NA	NA	NA	NA	NA	NA	NA	NA	NA	NA	NA	NA	NA	NA	NA	6939.66	NA	NA	NA	NA	NA	NA	NA	NA	NA	NA	NA	NA	NA	NA	NA	NA	NA	NA	NA	NA	NA
CD163	23031.1	30227.8	28444.5	19528.4	42178.5	21609.3	15638.9	28221.3	30089	48065.4	38981.7	21619.5	64326.2	15629.4	24391.6	38555.2	29435.3	17393.3	21450.8	27350.9	11312	40805.8	18698	50694.1	23519.6	19834.6	51780.1	45877.8	36624.6	22726	26534.5	19757.7	22999.2	71343.4	67236.6	46134.9	45830.4	33719.7	46347.4	37223	27053.1	18118.4	16747.2	27934.6	14090.6	37675.5	20486.5	34085.3	23655.7
APEH	137310	199984	240408	178119	167864	196770	138071	144289	103512	105501	136432	149856	151611	134924	168719	124360	202856	131129	157350	112872	195098	121606	170699	91100.8	154822	215146	103398	85932.1	105165	150775	132210	110422	118999	113265	382195	31387.5	116508	124696	123841	122119	173827	176982	241838	160451	194623	121978	132864	125523	139621
ATG4B	NA	NA	17537.6	20706.6	NA	17528.7	NA	NA	NA	14660	NA	10536	12435	NA	NA	NA	5904.99	NA	17797.3	9402.66	17658	NA	16510.4	NA	NA	NA	16337.3	7825.27	11377.2	16821.6	NA	11674.8	7738.87	11207.9	NA	NA	13785.3	9176.79	13643.8	10659.3	NA	NA	NA	16567.2	NA	12705.5	10805.2	10788.6	NA
ATP5MF-PTCD1	130146	113416	134515	301086	181458	152648	138987	126161	224907	121325	70954.7	108239	180465	193733	102566	NA	125496	49831.1	80766	107652	90559.9	55588.6	239850	202508	145168	108338	372031	145771	200127	160915	204339	298360	433939	243785	154319	46231	145114	134006	147255	143504	82678.9	119189	321342	170905	123970	180613	100280	245268	279442
ARVCF	3130.26	2491.29	59308.4	64713.1	4887.27	5967.8	80196	NA	3637.93	149510	156214	NA	NA	169703	NA	NA	NA	NA	29318	55125.8	8804.94	166774	34761.5	159303	121982	12863.9	56093.6	54886.2	58110.5	59321.4	58087	60637.2	11523.1	5711.44	129956	121491	86925.5	92292.8	60053.1	189324	109355	17570.7	25687.3	12023.8	27383.3	65431.2	56003.1	56780.2	48093.5
AGPAT3	NA	NA	3149.26	199927	NA	4159.05	10192.5	NA	NA	1492.2	NA	NA	NA	NA	NA	NA	NA	NA	NA	32747.5	NA	NA	NA	79985.6	NA	293824	44449.5	22775.3	34667.8	12886.6	178775	192382	34708.2	7499.7	NA	NA	NA	NA	2595.29	NA	NA	NA	120742	25395.4	NA	10822	9545.91	NA	6961.8
EXD2	NA	NA	NA	NA	NA	NA	NA	NA	NA	NA	NA	NA	NA	NA	NA	NA	NA	NA	NA	NA	NA	NA	NA	NA	NA	NA	NA	NA	NA	NA	NA	NA	NA	NA	NA	NA	NA	NA	NA	NA	NA	NA	NA	NA	NA	NA	NA	NA	3242.27
POLR2H	NA	NA	NA	10116.7	16894.5	NA	NA	11542.9	NA	18190.2	13134.1	7806.68	14869.7	10878.2	NA	NA	13855.4	NA	NA	7089.25	13425.1	NA	NA	NA	NA	NA	10981.4	15829.2	18270.9	22647.8	19518.5	13808.9	17571.1	8499.37	49113.4	7599.83	9147.59	13360	13892.1	8995.9	NA	98790.5	NA	20944.3	NA	15468.6	22965.5	11708.3	17821.9
MCRIP1	11132.8	18447.2	28638.4	12779.2	23102.4	18254	30925.2	51192.5	21290.5	37744.1	65738.3	42794.9	36424.3	40235.7	49953.6	78203.8	43891.4	61883	39858.1	62359.8	19761.4	88457.2	25984.1	55861.9	41200.2	18110	18992.8	42627.4	15135.2	26124.1	15700	17692.6	32371.8	14681.3	12873	120152	23007.1	17189.1	20459.5	19238.8	27132.2	43267.1	29315.5	13819.8	37093.9	34272.3	21569	22269.4	19480.8
FARP1.1	32791	37171.9	37696	74618.4	28160.6	30557.6	26178.1	17334.3	43090.5	20786.5	22242.1	19796.9	5018.94	18572.7	20501.6	51212.4	18719.4	14891.5	33708.5	21241.1	33987.4	23669.9	34214.5	NA	13453.6	28545.8	50042.5	56229.5	115662	52775.2	50531.5	48329.7	39915.6	16909.1	37588.4	64474.7	28554.1	72973.5	20205.1	38516.8	20137.1	39584.1	54516.9	23775	45774.6	13078.5	68337.9	22428.9	26537
SORBS2	NA	86483.7	94237.9	207669	NA	75980.6	72579.4	73288.4	133244	16728.7	NA	NA	NA	NA	140350	NA	NA	240332	187880	NA	NA	184568	NA	269293	289739	NA	10009.8	48048	NA	210181	NA	60054.6	NA	NA	NA	NA	NA	NA	NA	NA	100627	89524.3	118815	NA	110355	70125.4	41773.7	88705.5	41228.3
MTX2	NA	NA	11386.7	27515.4	NA	13591.5	11976.2	NA	23833.5	7320.05	NA	NA	NA	NA	NA	NA	NA	NA	2569.11	NA	NA	NA	11954.9	NA	NA	NA	23635.5	7416.68	20587.1	8010.79	14917.5	19233.3	34305.1	29743.3	18827.6	NA	10950.7	8897.5	8684.89	NA	NA	NA	NA	7765.11	NA	6854.31	9318.05	9648.13	36280.5
RPL24	38891.3	47659.9	37825.1	74195.1	31620.4	44292.7	47292.3	90113.5	64506	96698.1	48645	35064.2	75697	40146	31564	89616	59598.7	57809.3	37993.3	72590.4	36167.9	161695	54127.3	22854.9	65157.6	43646.5	92902.5	70595.1	119670	82982.7	73540.3	75624.8	112427	79223.9	72935.8	106884	62911.6	115348	78982	57368.7	51081.8	53655.2	157292	42069.6	51584	48994.5	46479.1	71942	68816.2
CRTAP	243385	153289	146565	11830.4	11894.6	218417	214747	210007	193662	145689	179140	NA	200108	NA	131918	NA	265885	125322	NA	120802	9423.16	NA	NA	55037.8	NA	NA	27657.4	46773.4	13616	9318.26	9766.6	9474.71	9596.24	90546.2	86724.3	NA	150181	3247.1	159095	198389	165981	85231.7	102526	153572	4644.91	115532	9560.77	91294.4	8402.4
FGG.1	NA	NA	49074.2	4261.77	NA	NA	NA	119184	NA	288702	80768.4	105382	60545.2	274381	298035	NA	265275	259301	380800	306425	331438	583757	70921.1	1.27672e+06	1.6886e+06	275662	NA	134835	NA	114889	16617.2	160964	NA	286630	377893	227999	73230.8	166121	38656.6	235544	310739	124768	336346	179737	283242	354629	159799	442001	45292.4
CCDC58	24733.9	33184.9	24378.1	24366.6	17325.1	49183.5	30659.8	26520.3	60072.7	25817.7	38911.9	47948.2	28688	47825	58766	88401.7	15805.2	30968.5	32519.7	58209.8	18800.1	44696.5	28777.6	57753.2	66442.9	17003.3	27013	36522.4	17648.9	25679.2	28768.6	24856.2	64138.7	16377.7	115824	88304.1	35482.2	20372.6	29888.1	30243.5	41585.8	48896.2	61175.5	27253.3	27220.3	55863.7	21470.7	37931.9	69837.4
SLC26A4	7991.37	7595.09	13519.2	16228	NA	NA	NA	589.094	5924.96	539.786	NA	NA	NA	2526.52	NA	NA	NA	8535.76	5856.31	NA	3343.59	8234.16	8360.24	NA	4710.38	16978.3	NA	364.105	1348.74	5006.41	3783.43	1195.53	NA	NA	1	NA	NA	NA	NA	NA	NA	NA	NA	8025.4	8391.17	NA	2431.48	5203.24	1430.64
C7orf50	13340.2	16897.7	16979.9	22032.4	NA	13257.2	14229.8	14357.3	16914	26112.5	37431.6	33138	35899.7	64130.4	71011.3	83440.4	37023.4	40306.4	33127.2	42463.8	11920.8	67598.7	11815.3	44808.5	33586.7	19674.7	15124.1	40368.5	19312	25977.5	18350.8	25212.6	27510	15675.5	35185.7	79198.8	25416.8	24982.2	29948.5	47030.9	38369.6	66163.4	95845.9	27761.6	20433.4	28408	26472.3	29790.6	24994.7
DNAJB2	12936.3	14762.9	15738.5	14597.6	14154.1	12516.5	18947.4	22646.9	8287.99	18189.1	50727	20907.7	12910.2	26551.5	24715.8	35192.8	26100.2	34298.7	12489.2	37308.1	18632.9	46022.5	16392.3	39002.7	45796.8	16588.8	10117	31016.2	9965.52	14195.3	9957.89	14225	14699.1	17052	41566.6	58633.7	14717.7	19294.8	13489.1	15540.5	10700.8	24440.1	8409.07	14203.2	15854	24455.7	16191.8	14966.9	20488.4
LIMD1	NA	6317.79	3847.19	11354	4862.49	6601.8	9941.89	NA	9533.23	6084.68	NA	NA	7970.22	NA	NA	13366.7	NA	11504.6	5780.04	14967.5	4496.21	55902.4	12721.2	13042.9	NA	NA	NA	14804.8	8460.06	10726.3	7036.29	4724.03	8013.07	NA	NA	30775.5	4262.36	12298.4	4508.88	NA	NA	11228.5	NA	NA	10183.9	14122.6	5000.1	11017.1	9264.37
MDH1	220812	355131	152165	211293	161980	201311	264079	78353.8	260369	42624.6	110838	205936	47491.4	77391.9	195295	170604	84931.3	68520.8	50764.2	80057.5	145543	NA	85670.8	60569	86259.4	162331	121149	15518.6	158700	62476	159325	128006	83000.5	56964	111142	NA	177896	41987.8	95340.8	187595	209917	89604.7	88893.7	71600.1	127907	91000.2	113645	75202.6	94839.1
CHCHD3	52064.5	82534.2	62451.2	101897	49461.6	61710.5	94103	24694.3	120673	76967.7	29157.3	38055.2	44772.6	36446.8	80784.6	190758	20500.3	34690.4	49384.2	100295	49932.9	82561.4	99944.5	80245.7	112486	58264.6	95463.2	125979	63010.1	78034.8	49859.9	71851.2	161141	79539.6	446406	390859	62950.4	88544.5	75181.5	93273.6	82430.2	154138	226537	46714.4	68791	112150	66453.1	98593.1	218096
STEAP4	58000.4	35400	36629.8	61832	44532	54893.9	34437.3	32075.6	30555.2	21686.3	NA	11498.2	NA	NA	25960.3	NA	17520.4	18510.1	46545	10315.6	58984.2	NA	33497.4	5607.9	32227	30204.4	43695.5	22049.6	51029.2	37459.3	30900	27597.2	37339.4	25092.7	65253.1	NA	21639.7	20901.3	32856.8	35714.4	37866	65576.4	NA	43497.8	32397.9	37725.8	65766.6	72628.3	46762.1
TSFM	28319.7	29720	24368	28721.5	32325.3	39899.5	23834.7	18784.8	16820.6	43457.3	17297.4	25823.5	70192	28416.1	NA	NA	9995.57	26590	17744.3	45478.4	27086	27091.2	42388.1	NA	24752.6	38015.8	35540.3	19937.5	22811.9	26681.1	36316.8	33202.3	46896.4	56796.3	87204.7	NA	39374.9	39734.5	44796	49348.4	33854	NA	28810.2	54868.3	41042.7	30942.8	36330.6	57026	74003.6
STARD7	NA	NA	NA	NA	NA	NA	NA	NA	NA	NA	NA	NA	NA	NA	NA	NA	NA	NA	NA	NA	NA	NA	NA	NA	NA	NA	NA	NA	NA	NA	NA	NA	NA	NA	NA	NA	1747.98	NA	NA	NA	NA	NA	NA	NA	NA	NA	NA	NA	NA
TIA1	NA	11612.5	14808	NA	NA	12230.4	NA	NA	NA	NA	NA	NA	NA	NA	NA	NA	NA	5781.27	NA	NA	NA	NA	NA	NA	NA	NA	7947.24	5709.49	17232.9	NA	NA	7261.42	4178.5	NA	NA	NA	NA	7703.32	4222.3	NA	9265.06	NA	NA	NA	NA	NA	12670.9	6068.2	NA
FAM133B	NA	NA	NA	NA	NA	NA	NA	NA	NA	3544.46	NA	NA	16652.2	NA	NA	NA	NA	NA	NA	17068.4	NA	NA	NA	NA	17015.8	NA	NA	8183.53	NA	NA	NA	NA	8438.52	NA	NA	37589.8	NA	NA	4745.63	NA	NA	NA	NA	NA	NA	12180.5	NA	NA	NA
AHSG	547953	235467	395235	214073	313705	291827	323790	436134	283088	194275	408493	444541	284553	469126	1603594	2.79555e+06	247618	155727	229203	294478	167725	519699	139192	1.30849e+06	632677	222526	268737	861400	220294	1.68986e+06	127792	238522	185953	465277	532413	944075	325896	305581	223065	390785	704175	1.24129e+06	558410	171777	268615	278106	910489	182166	211203
TRMT10C	NA	NA	NA	NA	NA	NA	NA	NA	NA	6278.05	NA	NA	NA	NA	NA	NA	NA	NA	NA	NA	NA	NA	NA	NA	NA	NA	18259.5	NA	NA	NA	NA	NA	NA	NA	22449.5	NA	NA	NA	NA	NA	NA	NA	NA	NA	NA	NA	NA	NA	NA
DCUN1D1	38236.1	28046.6	35741.9	29437.1	35270.5	37187.8	34812.9	28325.7	28507.7	33730.3	26818.4	38440.2	43486.9	66564.1	48891.7	86660.4	30059.3	18253.9	32224.8	27880.8	38581.9	22300.7	29896.1	31126.9	31581.1	29143.8	23547.9	19948.8	22359.1	23762.5	30804.5	29845.2	19247.2	24179.9	31434.5	46330	28911.9	28967.5	37151.2	30707.5	22262	46522.4	34840.8	22574.4	40383.7	25870.7	23613.4	19462.4	18397.5
L2HGDH	8756.46	9492.6	9001.61	12452.9	13870.5	13094	7545.78	NA	12946	NA	NA	NA	NA	NA	NA	NA	NA	NA	10106.8	NA	9223.67	NA	12795.5	NA	NA	9440.53	14052.3	3086.83	11561.4	8727.76	17306.7	12151.1	13695.2	14007.7	2.01034	NA	6567.97	3365.06	NA	NA	NA	NA	NA	4381.3	NA	7914.34	8256.15	10143.8	21494.1
TRIM22	NA	NA	NA	NA	NA	8950.41	NA	NA	NA	6623.57	NA	NA	NA	NA	NA	NA	NA	NA	NA	NA	NA	NA	NA	NA	NA	NA	18206.6	12158.8	19075.2	10354.9	15398.6	15527.8	14777.4	NA	NA	NA	11908.8	NA	7592.51	NA	NA	NA	NA	NA	NA	12197.4	11768.5	10994.4	12564.1
NFIX	24600.2	29849.5	16563.8	31841.9	25057.2	22741.6	19683.8	NA	23029	10367.7	NA	NA	5109.68	NA	NA	NA	NA	NA	28460.9	23736.4	28321	34207.3	36753.3	NA	NA	51295.4	27669.4	11106.3	31413.3	26485.4	29566.9	26107.9	19278.6	26612.9	12653.9	NA	28149.3	37870.1	31342	14776.4	13439.9	NA	NA	38649.5	54936.6	26638.1	28282.3	39960.6	15005.1
NHEJ1	NA	NA	NA	NA	NA	13285.1	NA	NA	NA	16545.5	NA	NA	17030.4	NA	NA	NA	NA	NA	NA	NA	NA	NA	NA	NA	NA	NA	NA	NA	12526.9	NA	NA	NA	NA	NA	NA	NA	NA	NA	20165.4	NA	NA	NA	NA	NA	NA	NA	NA	NA	NA
SEC61A1.1	NA	NA	NA	22823.8	NA	NA	NA	NA	NA	57660.4	NA	NA	NA	NA	NA	NA	NA	NA	NA	NA	NA	NA	NA	NA	NA	NA	18097.6	NA	NA	NA	NA	NA	NA	NA	NA	NA	NA	40720.4	NA	NA	NA	NA	NA	NA	NA	NA	NA	NA	NA
TMEM198	280997	101988	165476	153525	326317	235101	98287.3	227522	232687	149062	187847	231989	282343	242072	577166	120539	224163	186100	78338.3	56866.8	98236.1	198113	48753.7	177776	63553.4	92347.5	8940.66	156575	46302.1	37153.6	152630	10683.4	14335.5	377573	57066.5	263314	222619	206894	151622	219399	543009	79423.8	112583	86311.7	272136	27625.6	49342	32985.1	21408.1
TMEM243	NA	NA	NA	NA	NA	NA	NA	NA	NA	NA	NA	NA	NA	NA	NA	NA	NA	NA	NA	NA	NA	NA	NA	NA	NA	NA	4318.92	11823.3	6976.48	3566.06	NA	NA	4340.17	NA	NA	NA	NA	5001.94	NA	NA	NA	3536.81	NA	NA	NA	NA	10099.5	NA	4201.1
RAB34	10479.4	12957.3	17683.9	13933.3	9646.81	10650.8	7149.8	7300.32	14735.1	8262.07	32611	11321.6	46844	NA	NA	NA	NA	NA	6289.52	6671.38	9533.61	8155.24	14969.1	NA	NA	12768.7	28187.8	14950.4	27098.6	12238.4	17075.1	21019.9	15908	14071.2	15112.2	NA	10850.3	24483.2	10434.3	17431.2	12180.6	12819.7	17309	18441.9	4366.34	5478.75	20789.1	13464.5	23142.1
POP7	NA	NA	NA	NA	NA	6207.14	NA	NA	NA	NA	NA	NA	NA	NA	NA	NA	NA	NA	NA	NA	3651.57	NA	4585.87	NA	NA	NA	NA	NA	9465.53	7374.25	5301.6	5118.42	5573.54	15455	NA	3739.41	4043.21	NA	NA	NA	NA	NA	NA	NA	NA	NA	4205.25	NA	NA
TMEM106B	10834.8	16015.1	NA	14594.8	NA	11123.6	17947.3	14220.9	16915.7	21077.5	NA	16484.1	16555.6	17853.4	NA	NA	12616.2	NA	NA	NA	NA	28767.7	NA	NA	NA	NA	8357.48	8121.66	12269.8	11296.1	10737.2	12145.7	13792.2	18515.9	53053.3	NA	17149.8	23353.4	15167.6	22446.5	17904.6	NA	NA	NA	NA	NA	11053	8692.14	12653.2
INPP5K	6924.22	8125.63	5133.67	14855.3	3617.85	9556.75	7861.5	NA	9028.03	1937.06	NA	NA	NA	NA	NA	NA	NA	3988.04	5024.37	3039.83	7530.49	NA	7520.28	NA	NA	5402.66	18190.4	5345.8	16019	7770.25	9125.15	14546	11406.3	6705.22	NA	NA	3997.88	8317.8	3530.36	NA	991.325	NA	9134.18	6432.72	4555.35	2729.37	8277.99	5012.24	6526.84
UBE2H	17702.8	18606.1	27509	18220.9	18696.1	27990.4	34215.8	57907.8	43195.8	21081.9	32646.8	26362.9	30385.7	41360.6	17845.7	30960.2	29014.9	20754.5	23756.1	20460.3	41293.3	25874.7	32219.8	48596.3	33419.5	27508.3	53045.6	33952.4	33573.5	19628.1	37111.5	41399	48447	88574.9	11883.6	59920.1	43647.5	23712.8	30722.5	17367.3	34771.3	30633	32568	35048.1	50306.1	25694.6	31598.9	23354.3	45599.4
CTNND1	103404	117030	83953.7	228952	81409.1	65645.9	101926	48929.2	149813	89920.9	64936.8	92140.6	35737.5	84566.6	64416.9	165834	54290.2	131135	144105	100184	101794	127130	101800	140224	105832	83945.4	108938	139250	243407	163857	109603	115422	107263	77295.4	176107	131468	65620.6	156891	61723.9	114598	81499.9	75543.8	191649	91359.9	137887	73044.7	143867	72266.6	87428.5
ADPRH	NA	NA	59188.4	13173.6	NA	NA	NA	NA	NA	19697.4	NA	NA	NA	NA	NA	NA	33375.5	69605.2	20057.8	52693.8	34565.1	NA	NA	NA	NA	NA	NA	NA	29888.6	57195.1	NA	NA	NA	150369	NA	38452.3	NA	NA	53176.5	NA	NA	NA	123513	NA	NA	NA	14619	20959.9	NA
SDC3	8447.6	NA	NA	NA	NA	NA	NA	23449.7	NA	NA	49430.3	25046.8	NA	NA	51322.7	75252.9	NA	16237	11068	26327.7	NA	16049.4	NA	NA	NA	NA	NA	80247.7	17153.1	19974.8	NA	2539.02	26099.6	NA	14677	56897.9	15807.8	35591.4	14237.8	NA	NA	135224	58839.1	NA	NA	17141.8	46837.9	NA	20818.8
PROSER2	NA	NA	NA	NA	NA	NA	NA	NA	NA	NA	NA	NA	NA	63110.7	NA	NA	NA	NA	NA	NA	NA	NA	NA	NA	NA	NA	NA	21978.6	NA	NA	NA	NA	NA	NA	NA	NA	NA	NA	NA	NA	NA	NA	NA	NA	NA	NA	45206.3	NA	NA
CLDN5	21159.4	12657.8	18347.6	19386.5	17538.9	9929.28	12107.5	NA	16936.3	NA	NA	NA	NA	NA	NA	NA	NA	NA	7992.84	NA	NA	NA	6759.07	NA	NA	NA	15159.3	NA	7346.58	9222.07	10992.6	5163.7	NA	7015.86	NA	NA	NA	7396.99	NA	NA	14684.9	NA	NA	NA	NA	NA	NA	NA	NA
PPP3R1	42468.7	41512.7	39507.5	32586.5	40375.5	55733.8	54593.9	66752.6	48461.4	57130	116645	87642.8	53329.3	83782.1	110393	107889	68503.7	30429	37722.3	57137.5	29023.3	79217.1	32700.2	90714.4	62538.7	30555	49073.3	103756	36496.8	34924.8	35774.2	38656.2	40365.4	48800.8	72449.5	196387	42859.5	40502.3	58275.8	56974.4	49849.1	137313	35394.9	12792.9	30333.4	58120.8	43433.1	28185.4	46699.7
RPL32	NA	NA	NA	NA	NA	NA	NA	59530	NA	35263.3	NA	NA	40709	40491.9	45025.6	84554.4	27835.2	17251.1	15055.8	2490.96	18164.5	23739.6	22177.2	NA	25019	5236.78	NA	15185.3	NA	25398.2	NA	25651.9	NA	18708.9	NA	NA	35099.9	47452.2	30117.8	28816.9	45816.4	95539.6	122835	28741.6	NA	23848.8	16133.3	35005.1	19920.9
ABI3BP	56276.8	84948.4	67206.5	43374.3	59343.5	64938.2	59365.5	144583	75687.6	31103.8	61575	34911.6	41291.2	111327	218714	93733.9	100652	110819	53198.2	98523.1	74479.1	113462	29750.3	151648	85395.2	79337.7	106927	20689	21855.5	41037.6	40876.6	30841.1	28870.6	172773	34957.5	123370	39312.3	48058.7	32295.4	49379.1	66265.4	65483.9	36940.1	39233.2	76368	72000.6	35214.2	69978.3	19060.1
CAMK2D	15158.9	13742.9	26747.5	24022.8	16754.1	11258.1	15843.3	25944.1	17737.5	28209.6	43821	18644.3	12714.6	NA	30556.5	45647.2	14805.5	105007	21957.2	27519.1	21389.9	17041.9	21066.3	15183.2	22694	21972	30743.6	15761.5	32500.9	15452.1	25120.6	23969.4	23762.8	24134.2	142648	29143.4	27564	31843.7	26681.8	25405.3	28770.1	26413.5	54586.5	7487.28	26384.5	21231.3	15597	22934.1	47042.5
MRPS36	NA	NA	NA	NA	NA	NA	NA	NA	NA	NA	NA	NA	NA	NA	NA	NA	NA	16962.1	NA	20923.7	NA	107921	39006.2	50278.4	NA	NA	9911.45	13558.3	NA	13514	NA	NA	14411.2	NA	13464.3	24102.4	NA	NA	NA	NA	NA	NA	NA	NA	NA	25956.7	5034.05	42252.5	32444.7
UCHL1	107222	68193.2	96770.8	72964	173964	101425	107490	48720.9	93846.7	27721.8	50858	56658	41770.7	120395	138494	177552	55254.5	40123.6	75786.8	75549.8	67027.7	98934	110502	151728	61615.6	103507	34922.4	48904.6	39884.5	36813.8	89081.9	52217.9	42065.1	48485.4	138435	94638.2	47185.5	31446.2	54723.9	51631.1	90856.6	55328.6	67190.9	27536.2	37364.9	81303.4	49172.6	78865.1	61869.7
PDK2	NA	5990.07	NA	8872.79	5496.86	NA	NA	NA	5501.4	2671.22	NA	NA	2475.78	NA	NA	NA	NA	NA	NA	NA	8191.85	NA	8842.7	NA	NA	NA	17989.6	3080.07	10718.6	6006.62	10532.3	14258.9	17589.5	11746.7	5828.83	NA	10854.4	6963.01	9209.52	NA	NA	NA	NA	8652	NA	1808.96	5340.07	6592.69	27028.4
G3BP2	NA	NA	NA	49215.4	NA	NA	NA	NA	4518.96	696.182	129682	NA	NA	NA	148536	NA	NA	74290.9	48944.3	86359.9	17986.8	104668	33924.5	360022	105597	NA	89663.5	33764.4	44687.2	58278.8	47159.9	33670.9	122011	770.669	123052	264020	11600.9	28455.7	NA	NA	NA	NA	NA	3715.21	64329.4	65082.1	56020	44171.6	63601.1
HNRNPAB	227392	200567	110563	132620	138552	200833	209842	406748	225697	456637	428308	376752	394491	367630	477813	1.0166e+06	347553	357437	253279	467420	184099	515490	154357	426177	349589	145832	173843	455113	257637	219569	175479	236717	264523	240624	381691	1.41983e+06	266572	335019	321329	290494	274334	685903	647536	190712	323909	256016	237412	191326	225635
SLC41A3	40348.2	21549.5	21569.9	26242.3	20654.9	20088.6	30164.2	13283.8	47859.3	NA	NA	11384.7	NA	NA	2132.51	NA	11659.8	NA	14233.9	9382.62	15356.8	12789.1	18498.7	8740.18	9458.35	16050	21359.5	12007.8	27636.8	14814.3	17646.4	24979	15367.1	NA	36987.8	NA	NA	2050.74	13675.7	3032.18	6020.39	2457.99	527.248	24169.6	25541.1	10662.5	21544.7	11351.3	12305
COX7C	64507.6	50819.4	44334.5	116708	34284.2	47096.4	46444.7	62477.9	72472.1	81223.3	NA	NA	74311.4	NA	NA	159558	47028.6	74035.9	92985.4	106137	81884.9	105302	60576.6	95319.8	109470	112540	137005	153152	65426.6	105519	60203.4	91610.6	199167	69657.4	752267	191735	73074.8	77214.6	73046.8	60188.7	196514	NA	NA	119391	133224	142399	112494	339330	92019.9
TLR3	NA	NA	NA	NA	NA	NA	NA	NA	22504.5	10217.2	NA	12429.9	5418.11	NA	NA	NA	9322.53	NA	NA	9354.2	NA	NA	NA	19000.9	13184.3	NA	18647.4	7919.16	13800.6	9647.28	17704.7	14655.4	7460.2	NA	NA	19108.8	NA	7247.09	7823.81	8018.12	NA	NA	NA	NA	NA	10476.1	NA	NA	NA
TMEM33	NA	NA	NA	132503	NA	NA	NA	NA	NA	NA	NA	NA	NA	NA	NA	NA	NA	NA	NA	NA	NA	NA	NA	NA	NA	NA	NA	1376.32	50116.7	10361.4	NA	3986.18	NA	1011.6	1273.49	NA	NA	2169.09	NA	NA	428.821	NA	NA	731.96	NA	NA	1070.28	NA	1239.47
RPL9	96784	91044.2	94913.9	147647	90205.1	103914	75624.2	127224	107300	146422	68243.1	88108.9	79433.7	108067	75923.9	137736	88068.1	53957.4	96357.8	63733.4	95059.8	54643.5	115910	58614.9	59348.6	94756.5	176602	81951.9	183377	114848	126028	152224	136672	102998	221719	67407.6	103780	161786	136828	157583	124234	134502	218636	135480	110901	68298.2	160661	120002	150534
MRPL27	NA	NA	NA	10646.7	NA	NA	4678.87	NA	NA	6637.26	NA	NA	NA	NA	NA	NA	NA	NA	NA	NA	NA	NA	18612.3	NA	NA	NA	23436.6	7529.03	14716.3	8183.94	13867.9	NA	16012.5	NA	228905	NA	11686.8	NA	5258.57	NA	NA	NA	NA	NA	NA	13680.2	16396.1	21010.6	28082.1
FAM169A	11944.6	10439.2	8655.28	7827.97	20880	14010.7	15464	6583.25	7743.09	2977.58	17743	15750	2700.92	7436.47	11601.7	22591.1	13340.5	18376.5	13705.8	17610.2	11435.4	30489.3	16641.1	15785.9	12532.5	15443.5	5225.07	21731.9	13204.5	8915.75	11180.4	16977	9112.74	3793.64	34863.6	43316.7	9777.62	12462.2	6798.86	11376.8	22827.1	54060.4	26610.9	2494.1	8438.95	11204.2	21240.7	8940.13	20040.2
AMACR	68884.8	20217.5	54575.8	12450.3	35959	34730.5	55251.2	208299	97128.8	87350.6	108791	241266	130947	351784	646193	853156	202109	234077	87598.3	125072	33679.5	209041	65294.2	1.5972e+06	320049	142638	33588.2	64909.6	18273.4	9235.34	11486.1	16546.7	25139.2	341141	73111.3	516909	83336.4	115156	66920.1	188534	351532	423478	481174	100773	155622	79523.7	48183.3	58358.7	35813.1
HAPLN1	NA	NA	NA	NA	NA	NA	NA	NA	NA	NA	NA	NA	NA	NA	NA	NA	NA	NA	NA	NA	13826.4	NA	NA	NA	NA	NA	NA	NA	NA	6040.64	NA	85197.5	NA	NA	NA	NA	NA	13875.7	NA	NA	23259.8	NA	66889	NA	NA	NA	41914.4	NA	6722.48
ELMOD2	NA	NA	NA	NA	NA	NA	NA	NA	NA	NA	NA	NA	NA	NA	NA	NA	NA	NA	NA	NA	NA	NA	NA	NA	NA	NA	NA	NA	8714.8	NA	NA	NA	NA	NA	NA	NA	NA	NA	NA	NA	NA	NA	NA	NA	NA	NA	NA	NA	NA
EIF4E	28429.8	26591.6	8708.26	31878.4	31401.4	25321.4	32490	24025.2	8791.07	60681.1	16811.5	26989.1	63138.3	29907.2	30765.6	22229.4	NA	3816.42	35121.7	28578.1	25148.7	NA	38205.9	NA	NA	43879.7	25883.3	36093.1	30506.2	26053.5	34334.6	26533.3	24819.4	66963.4	19274.5	103857	67218.9	44449.4	56893.4	22292.7	39240.5	37601.5	20775.8	41307.8	50214.7	34657.4	44196.8	33776.7	28795.4
MRPL3	NA	NA	NA	NA	NA	NA	NA	NA	NA	NA	NA	NA	NA	NA	NA	NA	NA	NA	NA	NA	NA	NA	NA	NA	NA	NA	15164	NA	13152.4	NA	NA	NA	11895.8	NA	NA	NA	NA	NA	NA	NA	NA	NA	NA	NA	NA	NA	NA	NA	16772.7
NHP2	64723.9	56628.2	40368.9	49941.5	53160.4	56629.5	59067.7	33613.5	63802.2	91199	41106.7	54811.4	49377.8	61014.7	71140.5	115249	54545.3	55328.4	52539.9	124075	48533.6	76052	68453.2	88108.6	92003.5	66361.5	45734.1	129802	77403.9	58578.2	61721.8	58621	65254.1	30073.7	113155	260838	56910.6	60201.1	59640.9	65553.3	57160.9	147495	97205.4	46288.3	53485.2	85444.4	67558.6	74275.3	57451.9
STX18	4505.49	6116.01	4668.59	7936.92	5546.33	5923.97	6302.39	NA	6965.89	1891.49	NA	NA	726.17	NA	NA	NA	NA	2584.31	5330.74	3614.41	7193.11	3421.15	7615.33	7337.33	9179.69	6956.82	12076.3	5681.57	11002.8	5728.19	6972.11	8635.75	9426.13	4349.73	1.52096	3275.71	1673.08	2265.45	NA	NA	NA	NA	NA	4439.13	6166.81	4678.53	7972.37	5726.5	10943
HSD17B11	NA	10469.2	16743.2	26348	8817.18	10578	5868.91	NA	17765.4	19176	NA	13364.5	34060.3	NA	NA	NA	NA	NA	9864.87	12669.1	9574.45	NA	15404.3	NA	6939.31	61970.6	30296.4	8967.98	21876.2	15879.7	12313.7	15832	9652.84	13674.6	11006.8	NA	10785.6	19081.5	18058.5	19261.3	12025.7	10343.3	6664.41	12775.1	9675.58	7404.62	19008.1	16194.6	12590.1
TNFAIP8	29275.1	25874	25714.2	21652	34855.6	24692	32925.1	16084.6	35375.9	41672.9	11596.8	19484.8	19273.9	10794.9	9100.28	NA	16725.3	18075.4	26622.3	37222.9	33282.8	19216.1	28422.8	45727	27773.6	32555.3	17311.2	19190.4	16893.1	19123.3	37429.3	17335.5	18667.9	19007.6	1.60572	50412.4	15773.3	8035.81	25223.7	21672.7	6003.21	NA	NA	25207	26051.8	33282.7	15777.1	18793.7	17068.5
ARHGAP24	NA	NA	NA	NA	NA	NA	NA	NA	NA	NA	NA	NA	NA	NA	NA	NA	NA	NA	NA	20448.5	NA	46248.9	NA	NA	NA	NA	NA	NA	NA	NA	NA	NA	NA	NA	NA	NA	NA	NA	NA	NA	NA	NA	NA	NA	NA	NA	NA	NA	NA
C4orf33	12241.6	NA	6195.43	9118.02	11924.8	14659.9	NA	5795.2	12853	8773.42	NA	7737.33	15266.7	NA	NA	NA	22247.6	6435.4	NA	NA	19419.1	NA	11027.5	NA	NA	11640.2	4551.92	NA	4074.84	7302.67	8994.23	8988	NA	NA	NA	NA	NA	5368.36	3637.56	NA	NA	NA	NA	8553.82	6507.39	NA	7886.97	2960.72	NA
SAR1B	18924.7	21812.7	18673.3	33381.1	19907.6	26568.7	18332.1	10710.2	24294.8	19800.3	12634.9	10446.9	11684.4	5631.11	9396.88	15911.5	8312.67	8438.33	14849.7	13311.6	16810.6	9736.01	19731.8	11486.9	8716.78	12923.5	31712	12211.3	27947.4	22090.1	20488.9	32245.3	25420.1	15583.9	22616.8	3016.64	30321.6	36561.5	19103.4	21372.1	13868.6	18930.3	20097.8	17661.3	27928.1	13550.2	22652.6	18460.1	30379.7
OCIAD1	NA	NA	NA	4287.49	NA	NA	NA	NA	NA	15552.3	NA	8490.68	8337.23	NA	NA	NA	NA	NA	NA	11856.9	NA	NA	6228.18	NA	20243.6	7179.47	10658.6	26442	15993.2	10961.3	NA	NA	9872.47	NA	14491.5	57525.7	13508.7	25477.7	17908	NA	10865.7	NA	NA	NA	6991.03	15722.3	17882.9	NA	25776.3
SIL1	23580.6	NA	19954.8	26863.8	NA	NA	13530.7	8887.44	15100.5	NA	NA	NA	12012.3	NA	NA	NA	NA	NA	11291.8	16486.9	12018.8	NA	11181.2	NA	17370.4	14561.7	14949.9	17441.8	11646.2	17239.5	11823.1	15197.1	15683.4	5378.81	NA	11626.2	10947.2	15669.4	11952.6	NA	NA	26339.4	8290.88	23202.9	28385	24185.4	15627	23696.3	19058.8
SEPTIN11	142739	103715	138905	93200.4	95015	120828	112709	66708.8	103487	71389.4	53929.7	51509.8	69606.4	72417.5	127618	132131	47323.1	51714.9	74963.7	70070.2	88884.4	73993.5	83915.8	63493.5	64857.5	112418	135214	87578.2	93568.6	84446.6	100879	89117.2	69748.4	106787	195197	53462.7	78712.1	89362.4	92449.2	87514	90066.8	89793.9	112833	91447.8	125835	79768.2	91774.2	90192.2	76789.5
SEC31A	34386	44259.2	44859.6	62270.2	39143.6	39013.2	42498.7	36574.9	42565	54742	23026.9	31938.4	33755	29777.2	22474.6	44669	39107.3	24985.5	39915	36111.4	54496.1	50078	48918.1	48803.7	41623	44534	84426.8	67653.1	61647.2	67933.2	55184	54204.2	60425.6	63704.2	117660	52004.4	48019.5	61754.6	56431.1	44488.5	28842.8	23430.1	77994.1	52559.1	52852.3	39273.2	58626.7	48320.7	79355
GC	514662	456724	478577	195154	385152	366162	346046	435379	343617	125581	204941	178368	239929	173256	330948	259969	426700	510896	283945	201601	269088	227433	248599	452599	308551	539297	212900	300470	243485	222937	218152	252537	201468	340618	356880	166499	240118	229669	166435	220266	436697	232926	143963	427730	392220	197999	341576	316000	252927
HNRNPD	NA	NA	NA	NA	NA	NA	NA	NA	NA	NA	NA	NA	NA	NA	NA	NA	NA	NA	NA	NA	NA	NA	NA	NA	NA	NA	1887.82	NA	NA	NA	NA	NA	4034.34	NA	NA	NA	NA	NA	NA	NA	NA	NA	NA	NA	NA	NA	NA	NA	NA
SGTB	NA	NA	NA	NA	NA	NA	NA	NA	NA	59773.3	NA	NA	NA	NA	NA	NA	NA	NA	NA	36844.9	NA	NA	NA	NA	NA	NA	NA	33305.7	NA	NA	NA	NA	NA	NA	NA	58721.1	NA	NA	NA	NA	NA	NA	NA	NA	NA	28533.2	15759.5	22738.5	NA
COL12A1	172927	26767.8	117294	20882.2	90563.7	183936	156641	168291	97783.2	52976.8	129749	135511	149446	510364	41845.5	27224.8	118882	117392	133749	55292	27887.8	10088.5	123259	57978.6	85544.6	161057	237191	66352.7	55992.4	66867.9	119938	40100.3	71377.8	54674.9	36010.6	42967.5	36803.7	36790.6	86222.6	73806.6	138094	44845.5	44758.8	167008	188634	71716.2	108815	94315.8	100140
COX7A2	144272	149702	128698	538414	190661	136951	142061	114386	232311	244927	75083.4	117593	203764	132670	96953.8	205694	106224	113974	146374	111800	144478	68613.3	182394	71755.2	118370	158807	557122	157225	332726	273290	316869	284228	540242	430259	442853	82385.2	126583	218605	286179	184859	243031	116684	141350	231281	198826	156735	199746	161290	132120
RNASET2	250588	196964	139165	183277	160995	170858	328198	205770	258439	135802	90961	223733	128127	151393	215198	461399	226341	294873	204910	220923	174947	247404	84327.1	168037	180465	144969	66273.1	117642	72048.4	130318	147232	85725.1	150519	58948.2	154290	204191	75149.4	58765.6	122361	96674.6	119603	174367	195425	166648	180505	159509	151894	98827.1	90485.2
GRK6	3349.28	1075.94	NA	2461.84	3966.22	5923.86	NA	NA	2425.45	13561.8	NA	NA	8407.51	NA	NA	NA	3449.62	NA	2875.74	5562.38	NA	4136.47	3081.31	5067.17	NA	NA	4739.42	1163.59	1195.64	3561.04	NA	1853.03	4022.37	692.073	NA	1885.79	1905.67	2061.97	7292.75	NA	NA	NA	NA	2111.11	3822.11	6864.63	NA	6618.8	NA
SMUG1	14350	8503.39	8072.55	5495.15	8476.83	9934.88	12283.8	NA	10214.4	9153.49	NA	7108.12	9253.77	NA	NA	NA	6557.23	NA	9139.35	7635.21	10900.5	NA	7469.51	NA	3136.89	9055.23	8295.86	4918.48	9507.79	23197.1	6454.58	6997.74	8611.61	9857.45	NA	NA	NA	NA	5277.34	NA	NA	NA	3868.47	NA	16696.1	5718.34	17647.4	NA	5384.5
ZBED3	NA	NA	NA	14662.7	NA	NA	NA	NA	NA	NA	NA	NA	NA	NA	NA	NA	NA	NA	NA	21429.4	NA	NA	NA	NA	18671	NA	NA	15533.8	NA	14922.2	NA	7053.89	NA	NA	NA	NA	NA	NA	NA	NA	NA	NA	NA	NA	NA	13509.2	6610.76	NA	NA
WDR70	NA	5785.39	NA	4041.67	NA	NA	NA	NA	NA	17922	NA	NA	NA	NA	NA	NA	NA	NA	NA	NA	NA	NA	NA	NA	NA	NA	NA	NA	7353.64	NA	NA	NA	NA	NA	24053.3	NA	NA	11036	NA	NA	NA	NA	NA	NA	NA	NA	NA	NA	NA
EXOSC9	NA	7629.88	3987.03	3883.26	NA	NA	NA	NA	NA	NA	NA	NA	NA	NA	NA	NA	22807.9	NA	NA	10876.4	6632.63	18224.6	6730.76	11031.3	16944.7	6264.94	NA	13883.4	8713.17	7242.59	5452.36	5024.29	6009	NA	26956	NA	NA	NA	54449.2	NA	10105.8	NA	6462.2	NA	NA	12457.9	17278.9	18243.3	15725.4
COMMD10	17637.1	13995.4	14133.6	18377.6	9728.17	9032.45	8411.19	NA	10182.3	7584.36	NA	NA	NA	NA	NA	NA	NA	NA	NA	11489.5	10961.7	NA	10958.5	NA	NA	13299.1	20462.2	16727.5	19782	12944.7	13954.5	16793.2	14330.2	12364.6	4507.38	15327	8397.75	13664.5	11403.8	8941.67	22118.6	11453.5	12474.3	12340.3	NA	13582.6	16422.5	7833.93	19997.8
SFTPB	13899.5	15957.5	14433.8	5029.97	21251.4	8335.61	18523.2	67955.3	26406	14758.6	23685.5	25661.4	28256.5	105866	NA	45049.4	24529	38996.3	13875.4	14657.4	16860.4	102676	20930.5	67763.8	48112.2	23491.2	127459	18473.1	18011.5	6401.04	63958	21996.6	80381.5	188579	155853	97416.9	74149.7	48628.2	35015	22075.2	32128.6	108892	189095	183328	154069	14269.1	174369	758574	96089.7
PPP1R12B	15906.6	13756	18966.2	12210.8	14555.2	16338.7	18691.3	40219.4	30017.2	32496.9	104124	40943.6	43839.7	37156.7	56943.9	205021	49603.1	95294.7	39874.1	99795.9	18721.8	83393.4	43797.3	218967	83567.4	31181.4	6056.94	39352.3	12807	31553.6	21615.6	24826	27064.2	28132.8	17720.3	99359.7	23121.1	21278	26144.2	22084.7	29114.6	27111.3	63993.3	18444.4	31158.1	46960.5	19407	39545.1	16506.4
MRPS28	NA	NA	11227.5	14768.1	NA	NA	NA	NA	13263.4	18637	NA	NA	NA	NA	NA	NA	NA	NA	11283.9	6162.42	NA	NA	NA	NA	NA	NA	10908.2	NA	11215.2	8133.89	10258.4	10963.8	13344.5	NA	7118.38	NA	12270.9	12201.1	9726.72	NA	NA	NA	35618	14443	NA	8591.63	13611.9	NA	21427.3
CHCHD7	NA	NA	NA	NA	NA	NA	NA	NA	NA	NA	NA	NA	NA	NA	NA	NA	NA	NA	NA	NA	NA	NA	NA	NA	NA	NA	6408.8	NA	NA	NA	NA	NA	17606.3	7391.41	52015.5	NA	NA	NA	5598.19	NA	NA	NA	NA	NA	NA	10668.3	NA	NA	6977.15
NPM2	41218.3	48106.4	46255.7	25001.2	51150.6	40764.7	32567.7	149623	70447.8	79014.1	327242	296272	117443	195790	313162	586459	202671	178934	85444.8	57538.9	44957.1	162985	48074.2	37782	57928.3	25812.6	22371.7	284658	68655.9	51878.5	42407.9	31850.7	77926.9	75724.5	156501	101358	78667.7	71857	59109	190837	111896	143364	263130	69226.3	78608.2	28443.3	30311.1	113411	33883.5
DCTN6	28960	34104.5	29055.2	40586.9	37914.5	31027.9	44576.9	NA	35497.9	35358.7	NA	NA	39782.6	NA	NA	NA	NA	NA	23648.8	NA	22769.2	NA	22828.1	NA	NA	27887.9	33218.1	29744.4	38057	37709	42465.6	32841.4	35729.9	37209.1	NA	29760	24579.4	27379.1	24281.4	33259.1	18140.3	NA	NA	23702.9	NA	NA	30073	35255.6	25764.7
TG	55980.3	NA	40132.4	21758.4	62891.8	16594.9	NA	45026	25392.4	25114.4	130608	167123	NA	296160	223636	403982	53459.1	NA	63790.9	23710.7	36152	128962	38419.9	70876.2	34571	52259.6	NA	NA	NA	NA	38762.3	18744	NA	NA	NA	NA	26676.1	NA	29880.4	73871.2	60467.2	NA	NA	41772.8	NA	27646.6	24460.1	18431.1	8835.16
TRIQK	NA	NA	NA	NA	NA	NA	NA	63869.6	NA	62731.3	NA	97360.3	67298.1	50160.8	20896.6	100198	87192	115512	76819.9	100173	9297.35	159381	NA	123974	119278	NA	NA	246869	NA	NA	NA	NA	NA	59261.4	NA	180466	62062.1	75668.9	84842.9	55141.6	NA	122466	NA	80613.1	5227.9	93212.8	98634.3	69228.7	98736.2
INTS9	4108.58	6531.45	6593.62	6560.15	5275.93	3327.82	3504.12	2690.07	5521.92	5950.61	NA	1848.97	1527.06	NA	NA	3.00146	2393.52	NA	4612.68	3400.57	4158.02	NA	3049.69	NA	1105.79	1469.06	8444.75	3396.35	12469	7115.6	7534.42	7302.46	6226.27	3385.11	NA	NA	4076.22	4880.41	4381.87	2909.77	NA	NA	2.92415	4450.95	6674.04	5572.17	6443.44	2942.31	5300.04
ATOX1	NA	NA	NA	NA	NA	NA	NA	NA	NA	14285.7	NA	NA	9858.92	NA	NA	688.385	21913.7	NA	NA	NA	NA	NA	NA	NA	NA	NA	NA	NA	NA	NA	NA	1	NA	1207.49	NA	42660.2	NA	NA	NA	NA	NA	NA	NA	NA	NA	NA	NA	NA	NA
GFRA2	NA	NA	5973.95	NA	NA	NA	NA	NA	NA	NA	NA	NA	21908.5	NA	NA	NA	NA	NA	NA	8480.73	NA	NA	NA	NA	NA	NA	3798.22	7749.52	6520.86	5873.08	NA	6697.69	NA	6004.91	NA	NA	11070.5	11407	19809.5	8573.75	13625.1	11686.2	37716.2	21800.9	23999.8	12647.6	16888	NA	NA
PFDN1	28554.3	31958.8	48919	36720.6	44307.5	47658.1	59606.2	42330.2	50380	41263.5	43861	41190.2	43924.6	48963.3	54919.6	102814	21540.9	49704.2	42443.7	65011.3	42064.9	70309.3	36961.3	76840.4	73046.4	32173.7	49356.7	83536.6	25716.7	45185	38484.8	39674	71071.1	38029.6	44861.7	122083	35857.6	28447.1	34023.7	40982.6	29167.5	70457.4	60513.8	23930.5	45680.9	52083.1	45772.3	36123.5	57669.3
HMBOX1	NA	NA	NA	NA	NA	NA	3612.97	NA	NA	NA	NA	NA	NA	NA	NA	NA	NA	NA	NA	8269.55	NA	NA	NA	NA	NA	NA	NA	2641.09	NA	NA	NA	NA	NA	NA	NA	NA	NA	NA	NA	NA	NA	NA	NA	NA	NA	NA	NA	NA	NA
MRPL15	NA	NA	NA	NA	NA	NA	NA	NA	NA	NA	NA	NA	NA	NA	NA	NA	NA	NA	NA	NA	NA	NA	NA	NA	NA	NA	10824.5	NA	6661.72	NA	NA	NA	10152.6	NA	NA	NA	NA	NA	NA	NA	NA	NA	NA	NA	NA	NA	NA	NA	10110.4
ELOC	9695.77	29579.2	52515	27844.8	52233.3	28941.3	18443.6	650259	36354	247074	2.83921e+06	774208	633693	3.87521e+06	52150.6	64420.2	2.20231e+06	455136	103882	176893	25609.5	1314532	25439.4	122437	388172	30190.3	31929.5	114781	29403.1	41274	32342.8	64828.5	36184.3	492317	65061.3	685844	312657	276631	320292	850075	54012.1	84281.5	30097.2	417279	42705.6	187212	94582.9	232957	97455.2
ARFGAP1	NA	NA	NA	6271.01	5849.2	NA	NA	NA	NA	13448.9	NA	11557.7	NA	NA	NA	101168	NA	23916.3	17752.3	33961.4	NA	59627.6	28876.9	38457	22438.8	NA	14484.6	20522	18963.8	9806.06	7601.79	13289.1	NA	8422.38	NA	26710.7	NA	14372.2	11973.3	5141.27	NA	97657.7	NA	NA	NA	13176.2	23027	15991.8	11168.7
ERLIN2	42108.1	38481.5	73622.5	104849	45292.8	40781.8	28537.2	39195.3	62072.7	62929.5	25784.2	45698	24448.4	46406.2	17283.1	32064.8	51020.5	13816.2	46925.4	20631.5	47888.2	21004.8	62409.7	17767.9	26817.3	61313.6	101602	44208	104368	52461.2	94416	93448.4	63786.5	64063.5	42380.8	16928.2	46617	98658.3	46778.8	70770.6	46475.2	41718.7	97529.7	59678.4	79001.7	29674.7	92280.1	53664.1	57487
RPL30	46697.1	44895.8	74853.6	132748	73062.6	49969.1	39918.7	204593	51388.9	169095	74765.1	89550.5	98274.1	75575.6	41880.8	59475	55157.9	34985.6	38980.2	48974.9	61905.1	40737.2	27656.1	41307.9	36441.3	59736.7	122289	71574.5	147774	107243	106240	112681	80776.2	108679	68417.1	46095	135104	154709	179569	124317	72334.3	64037.2	78120.9	75183.6	101559	54495.8	89606.2	58142.5	84206
DNPEP	27234.7	48205.5	43643.4	49589.1	51451.8	57518	45131.4	38400.3	65555.8	60063.2	33243.5	59335.3	56908.8	34031.5	16920.9	21436.6	61190.4	38285.3	42112.1	72242.1	44848	31106.9	53403.7	41597.3	46416.2	50605.3	45697.9	33321.5	63639.4	54782.9	68489.6	41697.4	42319.2	50951.1	36393.8	16407.1	49606.3	34453.9	70611.6	42360	46964.4	24111.2	48223	45710.3	47218.2	70443.3	45999	60286.1	38785.8
ARFGEF1	NA	NA	1383.48	3960.92	NA	NA	NA	NA	NA	NA	NA	NA	NA	NA	NA	NA	NA	NA	19677.6	NA	NA	NA	NA	NA	15835.5	NA	10801.6	NA	10635.2	2494.71	NA	4788.76	5232.86	NA	NA	NA	NA	5622.22	NA	NA	NA	270.353	NA	NA	NA	NA	NA	NA	NA
CA1	684312	504685	1.60078e+06	163158	NA	649335	824105	789985	778543	341614	460026	599981	536317	821594	412562	NA	1.87328e+06	203555	453992	409915	568166	423868	515382	795484	917803	1105646	619668	56484.5	193715	123629	180966	270886	305736	275209	122611	NA	319607	434088	192806	543762	466827	189127	509257	327638	NA	208218	249979	539130	126472
SLC39A14	NA	6638.04	6836.45	21362.8	NA	2140.13	3301.68	3577.23	5310.96	NA	11970.8	8376	NA	NA	NA	NA	13593.5	14723.4	14119.6	3169.93	5852.79	12899.1	6438.79	NA	3719.01	9326.22	3145.57	6238.11	3459.12	13661	3202.01	3791.6	2313.38	499.597	NA	NA	2044.69	6716.54	1821.8	NA	2590.37	NA	NA	4356.71	13558.1	3456.18	3160.96	2085.14	3725.04
RPL26L1	33515	52382.1	38682.8	59673.6	44091.9	52924.2	30564	70872	56453.2	79101.4	34863.5	52563	68008.5	48739.4	13939.9	NA	54569.6	38997.6	38119.4	31316.6	29217.5	41480.7	58506.3	35743.1	32336	30581.7	84099.3	30639.6	68333.6	69722.7	35356.7	47934.6	45787.9	74693.4	52965.6	47766.2	69617	80264.4	56615.6	60082.2	62311.1	40762.4	82349.9	64017.6	98952.2	32211.9	59405.3	65145.1	58171.6
TBCA	170988	169112	161794	140905	161766	160634	180716	174562	184694	205073	533518	320312	186698	343651	549240	1076980	432826	406309	250930	356054	114165	398679	157495	418496	333625	189542	103792	243537	76926.1	168311	126806	107846	178146	88449.3	322732	582735	174084	131323	140000	162806	194492	719585	413298	38670.9	182416	198331	124400	123040	188196
LYN	5419.31	3908.82	NA	3283.5	NA	NA	NA	NA	NA	15804	NA	NA	NA	NA	NA	NA	NA	NA	NA	NA	NA	NA	NA	NA	NA	NA	7765.65	NA	6137.5	NA	NA	NA	6009.02	NA	24634.1	NA	NA	NA	9726.33	NA	NA	NA	NA	NA	NA	NA	5684.98	NA	8484.95
LYPLA1	73164.5	83393.3	88532.3	19165.5	172536	39319	94540	44488.4	120452	36684.7	NA	NA	NA	NA	NA	321973	NA	62432.4	49463.5	19497.5	93202.3	NA	28763.6	NA	NA	36044	25346.1	7943.72	24368.9	17348.7	73372.6	27130.1	53666.6	NA	NA	NA	18467.2	NA	24301.5	36945.2	68323.3	27803.6	NA	61603.5	61969.2	NA	27996.9	16063.2	13343.9
CSGALNACT1	NA	NA	NA	10298.8	NA	NA	NA	NA	NA	NA	NA	6522.75	NA	NA	NA	NA	NA	NA	NA	2610.12	NA	NA	NA	NA	NA	4293.95	NA	NA	NA	5811.86	NA	NA	NA	NA	NA	NA	NA	NA	NA	NA	NA	NA	NA	NA	NA	NA	NA	NA	NA
CHMP7	1572.21	2565.94	NA	6604.55	2182.47	12859.7	2491.66	NA	3061.53	6757.85	NA	NA	1363.58	NA	NA	NA	NA	NA	5240.87	7331.37	1469.98	NA	5516.5	NA	NA	2069.6	7305.28	2841.08	5772.18	4648.99	6592.46	5038.54	5443.64	6359.15	924.201	NA	1704.46	4697.24	3554.33	5293.55	NA	NA	NA	4537.96	1945.11	4989.85	4751.56	3312.97	4602.77
MRPL13	5127.76	2843.3	NA	24025.5	NA	5458.59	5813.37	NA	NA	NA	NA	NA	NA	NA	NA	NA	NA	NA	NA	NA	NA	NA	NA	NA	NA	NA	17455.1	NA	7250.48	NA	NA	6948.46	11434.6	NA	24512.9	NA	NA	NA	NA	NA	NA	NA	NA	NA	NA	NA	NA	NA	31596.3
COX7A2L	NA	14941.1	20305.5	30113.5	NA	14983.2	16537.7	NA	17993.3	20738.7	NA	NA	15600.5	NA	NA	NA	NA	NA	NA	3479.52	NA	NA	35472	NA	NA	NA	29739.7	9133.7	22639.3	14279.6	23929.8	19991.8	43313.3	22611.8	70661.1	NA	19694.8	9892.01	21518.7	NA	13754.8	NA	13250.9	30224.8	16323	7178.19	14037	9713.27	NA
ANXA6	235986	209886	197456	259411	198307	302002	260946	89449.2	170846	147707	82762	92305.3	131006	124105	163111	121356	63319.1	58968.6	144345	66361.1	195932	44106	210612	43273.1	54363.1	162537	89634.5	29396.7	89185.7	127159	143953	125421	100727	75718.6	437960	26260.3	113926	61336.6	160187	159676	182805	73968.2	103529	98260.3	NA	63839.9	73926.6	81535.6	59765.4
TANK	NA	NA	NA	NA	NA	NA	NA	NA	NA	19546.9	7272.54	NA	NA	NA	16485	36048.3	NA	NA	5522.88	19845.9	6333	21287.4	7640.91	NA	18144.9	NA	NA	20097.8	9869.24	11252.8	7167.18	7103.99	10490.5	NA	18933.8	65165	10395	15906.2	13392.7	11798.8	NA	43648.5	41845.4	NA	NA	17405.4	12299.2	9663.8	22430.6
COPS6	35235.4	29731.9	28218.5	35370	24569.1	30440.2	32608.7	21285.7	27263.3	29588.6	47274	40093	18383.5	NA	NA	NA	16575.8	27615.7	27178.6	16670.2	25988.9	26967.9	30472.3	21373.8	24362.8	25941.3	29829.3	16384.1	31090.1	27227.4	35121.4	28092.3	18067.7	23312.4	34354.6	NA	22672.2	21462.1	27785	23473.2	24227.3	34759.9	33051	36671.2	28971.7	22541.1	25633	23721	24048.2
NPC2	149278	337781	223481	263518	287626	203028	181136	314901	226293	251922	233451	182419	530305	270409	230804	591846	240771	159858	151603	146773	196087	215343	283220	211183	187223	178679	710993	983003	601872	495962	550713	742788	1.1325e+06	634807	1.81237e+06	2.59404e+06	763483	974216	426978	536723	392341	2.9713e+06	1.54294e+06	511121	647468	223654	734886	669788	1.27854e+06
UBR5	NA	NA	NA	NA	NA	NA	NA	NA	NA	NA	NA	NA	NA	NA	NA	NA	NA	NA	NA	NA	NA	NA	NA	NA	NA	NA	4237.39	NA	4937.84	1139.94	NA	NA	NA	NA	NA	NA	NA	2044.37	NA	NA	NA	NA	NA	NA	NA	NA	NA	NA	NA
MED22	NA	NA	NA	6620.25	NA	NA	NA	NA	NA	10355.1	NA	NA	NA	NA	NA	NA	NA	NA	NA	11388.3	NA	13759.6	NA	NA	NA	NA	NA	25746.7	NA	NA	NA	NA	NA	7548.53	NA	27325.6	NA	7122.01	10982.8	NA	NA	NA	NA	NA	NA	NA	NA	NA	7357.38
PROC	17317.5	4483.19	NA	10870	NA	806.72	NA	NA	6797.29	NA	NA	1176.73	NA	NA	18666.3	88394.7	NA	NA	NA	7682.14	NA	NA	NA	26198.4	13786.4	NA	4091.25	12548.3	3162.09	23114.7	NA	8108.48	NA	NA	27049	NA	NA	NA	NA	NA	355.746	NA	NA	NA	1919.01	2614.79	8210.85	NA	NA
SLC39A10	9745.16	6840.25	8413.57	5063.62	6505.17	13562.6	15181.9	14524.6	15625.2	1691.82	36761.4	6781.29	8351.46	2677.85	NA	NA	21993.7	31909.2	7424.17	16565.1	10639.7	NA	5833.68	12361	11134.4	3297.75	9529.66	43150	11945.8	11984.9	7067.54	9784.05	21237.5	4792.05	NA	37558.6	5180.35	6089.17	3319.07	3218.64	995.577	NA	6.29973	NA	15333.9	8992.35	9805.6	2788.16	7215.52
ITGA4	NA	NA	NA	NA	NA	NA	NA	NA	NA	NA	NA	NA	NA	NA	NA	NA	NA	NA	NA	628.104	NA	NA	NA	NA	NA	NA	NA	NA	NA	NA	NA	NA	NA	NA	NA	NA	NA	NA	NA	NA	NA	NA	NA	NA	NA	NA	NA	NA	466.264
LAMB1	48599.5	17573.3	28710.1	54566.8	89357.8	72567.4	24249.9	80789.4	28925.5	NA	NA	81280.6	103773	NA	NA	32222.3	NA	29904.5	NA	62000.9	47349.4	NA	69792	48697.6	31921.7	33162.8	84958.6	34567.2	36273.3	37459.3	28715.1	43617.5	42034.3	51854.7	50353	NA	34336.4	17296.8	70967.5	NA	44889.2	NA	72574.7	49539.7	47231.6	27923	38042.5	77799.8	61411.5
RPL14	106863	78124	119391	102786	114694	98769.6	101597	115218	69491	173638	93058.5	115236	112257	129202	37185.4	18156.8	145300	56546.9	78617.8	35592	53911.5	71990.4	71550.8	237336	12926.4	84110.7	170708	105957	175176	153178	117976	80648.7	104615	144206	212753	NA	113371	186779	135609	134734	110765	51287	174699	58933.3	101853	33982.2	65329.1	94878.8	85620.9
MMRN1	13666.4	12569.3	18053.4	6773.5	10941.8	14511.8	21784.3	10233.9	14530.9	5261.83	5969.79	11820	NA	NA	4128.24	NA	NA	9607.29	13818.3	9037.7	11904.8	25277.5	6531.08	35029.1	55037.9	14660.1	7059.52	NA	4699.93	4492.32	5758.69	5781.37	5488.57	7299.83	NA	30088.1	NA	NA	NA	1992.8	4430.03	NA	NA	5856.79	8397.53	8616.15	4551.52	6544.61	NA
SEPTIN7	76827.2	68110.1	68366.8	67638.2	81024.2	70986.6	58569.2	69112.7	75137.3	108123	53033.9	80538.4	71608.6	102756	58961.8	62536.2	40582.2	33550.6	44151.2	51216.2	45349.2	55837.8	70978.7	43532.6	34625	60313.6	79036.2	41308.9	73188.2	52455.9	62266.2	60314.3	49315.6	96765.7	194406	102498	74196.8	97770.6	99025.4	109345	85105.9	65980.5	113008	53381.5	94963.3	48694.3	44612.9	56813.7	43440
ACSL1	25339.7	23655.7	53534.8	57715.3	59607.7	38563.5	32118.9	37901.6	34254.2	22831.9	38731.1	32627.6	21224	34967.7	NA	92292.8	28065.2	NA	31117.5	11532.7	27032.8	83225.6	29080.5	NA	7506.32	32275.4	36714.1	15788.4	31567.5	35441.1	39373.6	52078.7	53980.8	77155.8	90492	NA	37396.9	22644.7	32375.9	15280.9	20078.2	7302.71	59026.6	30995.9	19800.4	14785.2	25040.5	26459.2	52178.5
PRRC2C	26371.2	34593.8	31191.4	31392.4	40913.1	33600.5	44996.7	40521.4	52077	55834.5	103266	66362	51045.6	66120.5	85500	281455	68381.5	101560	74176.3	161829	25154.4	203473	60547.3	151408	103519	32606.9	37180.9	100499	36953.1	50895.6	31051.3	35590	64373.1	36589.6	114694	211622	41631.5	50238.8	45785.3	46548.3	66193.3	217392	130293	28592.7	73331.6	91192.6	45566.4	78234.9	52040.3
PTPRM	14086.2	17038.6	14647.2	21733.1	12033.9	12659	17210.7	13902.1	11352.3	5948.78	24458.1	10673.9	10602.4	40219.4	NA	NA	14835	32574.5	7212.23	14668.4	15154.3	10232.3	15879.4	52141.5	11270.9	15009.4	8031.88	15347.6	18805.7	15842.7	20065.7	14359.7	14527.7	4321.57	3200.07	23357.7	10735.1	25879.6	8918.96	16953.9	1	45172.6	23793.6	15801.4	18115.7	8552.56	25009.1	8755.62	11161.6
NDUFV2	44474.2	43719.6	42918.9	67006.2	25451.7	36777.6	44855.6	38666.5	50756.5	59045.6	42073.2	37952	35631.4	17281.4	14643.9	19041.3	24151.4	24963.2	33650.3	59708.9	36219.7	37501.7	22915.9	62318.1	44980.2	29318.8	49455.5	62903	78827.8	61675.8	32817.6	40686.5	36734.9	37450.6	88479.2	115300	26088.3	51581.9	52655.1	22417.7	35090.4	26912.7	22996.1	26655.7	50989.7	58710.2	53869.7	45981.2	32293.8
SNCA	117967	57722	153769	27283.6	76099.5	84762.5	178832	277503	253309	96014.7	894157	407707	149761	537514	261209	723977	665986	523927	272686	493554	112208	1.08913e+06	87061.8	1.63654e+06	1.30033e+06	92948.5	68115.8	29914.1	17933.1	27600.1	33600.7	41469.6	65950.4	39683	17865	211880	78557.5	69396	43764.7	100380	117337	109997	105863	83837.6	95116.4	182217	83504.8	143883	39577.7
UBA5	10615	7797.47	9424.36	9839.71	7796.44	9738.54	24996.7	11299.7	7719.66	5119.85	33396.5	12820.7	24053.2	29826.2	30101.6	4905.77	20466.8	9286.19	10390.8	6021.39	11433.9	13590.6	10372.8	NA	12733.5	8709.33	6769.01	5164.08	7102.63	9553.52	7448.39	8397.12	5543.22	4544	25330.8	NA	5253.28	3403.91	6092.12	16297.2	24048.1	32899.3	44249.6	6502.94	11075.3	11184.9	8728.82	6214.33	8130.15
LTF	70780.2	60531.5	119017	27044.2	52538	119636	106220	23137.9	57442.1	98152.2	33746.1	24326.9	76692.3	73026.1	31287.9	40976.9	84435.2	45107.2	25453.1	84117.1	33567.9	46836.2	25086.3	93780.8	105939	138622	68056.1	12243.9	28069.4	27883.8	40930.9	41847.5	63670.4	53546.1	12071.3	21507.9	33487.6	17824.9	28364.9	50424.6	47242.6	14945.5	30028.4	45197.2	36281.8	72014.4	22951.1	34575.7	20482.8
WASHC5	35162.1	23046.9	13229.1	125542	45535.9	35483.8	27423.8	1513.24	34864.8	10814.1	NA	NA	11336.8	NA	20491.5	NA	NA	33416.1	1.41782e+06	53202.6	1.99487e+06	34126.5	446421	NA	36451.6	19266.6	37323.1	8442.67	89466.4	50856.6	27143.7	172153	19120.5	25394	38776.8	NA	13358.5	11990.8	17087.1	7166.02	18489.5	19438.5	374439	28100.5	17354.6	2083.52	87549	12461	18605.2
TUBGCP6	NA	2772.06	1479.28	3499.19	NA	3558.68	NA	NA	5658.68	NA	NA	NA	NA	NA	NA	NA	NA	NA	1182.96	4798.88	NA	NA	4472.21	NA	NA	2805.4	6781.91	3216.12	5484.19	3488.78	1589.15	3856.09	7995.66	NA	4258.88	NA	NA	NA	NA	NA	2936.54	NA	NA	NA	NA	NA	3226.06	2680.19	6826.02
ARHGAP4	NA	NA	NA	NA	NA	NA	NA	NA	NA	14213.2	NA	NA	7210.03	NA	NA	NA	NA	NA	NA	15514.6	NA	NA	NA	NA	NA	NA	NA	NA	NA	NA	NA	NA	7004.52	NA	NA	24140.8	NA	NA	8144.01	NA	NA	NA	NA	NA	NA	14440.9	NA	NA	NA
EZR	159022	167138	153329	289805	178667	168364	196506	138961	129819	256553	270798	189993	210782	186222	262009	586574	123944	201220	136052	195380	179569	160612	121709	170575	185393	108324	148073	107732	183412	220900	193846	126073	171079	94886.6	158681	206274	167478	162687	184548	173844	146733	324366	269899	102404	123215	139835	138848	117492	163869
YIPF3	100688	88774.6	80367.8	78624.4	98093.2	85014.5	97042.6	182483	103828	43191.1	1.87654e+06	419057	107960	975246	581353	708265	699340	977680	559578	138737	55387.1	807331	104518	372208	91228.6	154670	26927.7	28104.1	29114.1	45025.7	56270.9	50356.9	42541.5	19497.3	20678.1	69477.4	68278.9	22421.9	50596	97866.9	85837.4	37937.5	42712	30608.1	122101	34736.5	52829.6	39735.1	41891.4
ACIN1	176811	51085.9	184248	52232.3	226964	115230	104662	64236.7	126079	53155.4	162633	119353	67280	131607	8.10475e+06	18393016	112420	153500	118447	107857	97024.2	150502	84798.5	112291	110899	62569.9	44398.8	81037	38414.4	61471.4	147085	1.14625e+06	182693	36696.9	3086650	161958	55466.1	33142.5	50277.4	85238.4	9500733	1.55223e+06	4.12265e+06	415323	123936	81179.7	150737	65149.7	56192.4
HMGB3	254828	168184	253001	144309	282328	166116	236203	68938.3	190386	150931	228105	182802	145270	127108	1040892	1.42552e+06	147247	417624	325818	258993	184609	206403	216078	422208	264792	212494	120833	347443	180071	165823	164068	151054	159908	46711.1	524587	459477	75666.5	99862.1	77861.8	115060	391049	790449	681427	75524.2	297465	170031	207334	212016	182185
FAM136A	6327.16	204172	11658.7	24292	13677.1	7603.71	232772	19317.5	13808	21687	30334	582893	36617.2	66538	70132.5	80388.8	34221.9	42222.1	32664.4	157097	19950.9	59114.4	36573.2	50392.5	46264.5	22622.3	19157.9	40616.2	84693.6	44577.1	12367.5	23022.4	43462.6	12236.1	97343.1	74969.7	19329.9	591091	15856.2	14258.4	32720.9	70342.4	66623.1	21353	206086	90168.9	24986.6	29444.5	58426.5
ERMP1	17415.4	19104.9	19985.8	37264.1	18720.3	10248.9	12786	12501.5	15239.2	17233.2	23208	16240.1	13469.5	23549.8	14005.2	6508.01	9122	14045.1	13848.9	8660.71	20302.3	429184	16875.9	15930.9	9638.76	17683.7	24510.4	28217.2	48305	26367.6	25492.1	45655.1	26380.8	22699.9	57548.5	NA	18501.8	27031.3	17104.3	14692	33513.6	6685.47	8025.33	21762.5	19785.3	8091	24577.2	24723.2	32514.4
PABPC1	73786.1	89209.8	58847.7	107891	81172.6	80973.9	66665.7	126802	75459.3	124133	58292.9	56839.6	71303.9	55502.7	94325.3	269867	95929.3	84790	69210.9	98823.6	82328.2	195699	78315.1	157039	152693	70487.8	115393	158416	120652	144964	106698	97394.2	89693.2	91286.2	147759	213939	76045	140142	103754	75660.8	81252.8	216819	244472	68395.4	101280	93560.4	91740.3	86988.2	97495.6
EIF2B4.1	21315.8	19894	NA	21170.6	20618.7	40692.5	13211.8	18424	26703.7	15316.1	15390.8	NA	12120.9	NA	NA	NA	22827.9	33106.4	22505.6	44411.9	NA	50369	39342.9	NA	31497.4	NA	32275.6	27966.4	21683	23199.4	31368.8	28717	20496.4	14032.4	10383	65801.1	47596	43743.1	35982.9	15659.7	70384.7	23457.9	56015.1	29270.3	18722.3	38685.8	28516.3	33141.6	52033.5
ZC3H18	10544.9	17552.2	8921.22	18057.8	19227.1	14667.9	28925.9	28346.9	32280.6	59291.1	78490.9	50250.9	48196.7	37705	72783.3	132743	52919.2	58219.9	31143.3	76890.4	20963.9	85112.8	25676.2	46189.7	45836.8	26453.6	14015	53969.9	21581.7	29989.9	18045.2	19978.6	29688.1	16005.9	20709.4	183290	24165.4	27264.3	29677.6	29550.1	22476.3	103217	64081.1	7396.79	25971.9	48228.1	26393.8	30704	21075.9
ZNF609	NA	NA	NA	NA	NA	NA	NA	NA	NA	NA	NA	NA	NA	NA	NA	NA	20321	NA	NA	20132.4	NA	NA	NA	NA	NA	NA	NA	11285.9	NA	NA	NA	NA	NA	NA	NA	NA	NA	7677.16	NA	NA	NA	NA	NA	NA	NA	NA	NA	NA	NA
THBS4	NA	41700.4	NA	149320	47553.3	57318.5	199039	46929.7	166708	NA	NA	NA	49669.6	NA	NA	1249451	89040.2	84386.7	53824.5	111644	31847.4	42233.1	21420.9	NA	44489.7	50772	66510.4	16455.4	33018.3	140358	103974	NA	116027	58516.4	155458	162637	NA	NA	NA	NA	277427	98253.7	NA	62194.8	NA	65909.3	56912	68909.6	154538
ELAC2	4114.25	5450.51	NA	14354	5380.35	6417.13	3498.37	NA	6344.48	5575.85	NA	NA	NA	NA	NA	NA	NA	NA	NA	NA	4588.75	NA	5857.71	NA	NA	4104.9	9199.2	3992.95	8360.91	7814.94	7358.43	9550.12	6383.46	NA	3312.62	NA	2737.21	4736.19	NA	NA	NA	NA	NA	2803.24	5239.96	NA	6706.53	4965.28	6923.23
KNTC1	44976	18715.5	28005.7	58489.2	32848.1	30637.6	33907.1	15830.9	31489.5	24231.2	NA	15363	26374.7	27113.3	28538.5	20601.3	26684.7	20573.1	32334.7	22803	37799.5	23166.7	28524.9	NA	NA	29923.6	27678.8	16253.1	38619.4	40553.4	48806.3	31649.9	23200.2	23671.2	84380.6	NA	24591.7	31317.9	26674.4	24649.8	38541.6	50626.6	47793.6	31569.8	21699.6	21928.9	41470.7	27299.9	37861.5
PTK2	25048.9	22438.1	34601	27929	28486.7	25600.3	27002.4	11850.3	44313.5	9721.16	13951.1	15076.5	2859.46	NA	NA	NA	14707.5	33385.9	15858.2	31062.3	24140.9	47915.4	22071.4	26038.8	31275.9	27588.6	28799.8	49382.6	32069.2	29211.8	23932.7	25746.9	26383.1	21661	11776.8	51238.9	13300.8	19336.1	14249	13768.5	2717.66	6813.44	2348.93	19684.2	30220.7	25330.5	29425.7	23366.9	31500.1
XPO7	11528.6	5406.25	11500.9	12028.9	3984.17	8802.89	12376.1	NA	10814.4	7432.66	NA	NA	18376.9	NA	NA	NA	5233.7	NA	3742.76	5207.3	6619.44	NA	6636.64	NA	13519.2	3898.01	15705.6	5540.93	18277.7	7023.72	10219.7	17220.9	10835	7594.23	4358.48	NA	NA	13116.7	6855.73	NA	NA	NA	18831.9	5321.63	12069.7	3653.37	9908.36	6799.56	8881.17
MRPL22	NA	NA	NA	11675.7	NA	NA	NA	NA	NA	NA	NA	NA	NA	NA	NA	NA	NA	NA	NA	NA	NA	NA	NA	NA	NA	NA	21340.5	NA	10106.3	NA	NA	10788	15620.3	NA	NA	NA	NA	NA	NA	NA	NA	NA	NA	NA	NA	NA	NA	NA	33349.4
MTA1	NA	NA	NA	3101.55	NA	NA	NA	NA	NA	7362.96	NA	NA	NA	NA	NA	NA	NA	NA	NA	NA	NA	NA	NA	NA	NA	NA	12953.6	NA	10049	4099.37	NA	5775.77	5559.04	NA	NA	NA	NA	8935.87	6178.68	NA	NA	NA	27617.2	NA	3313.46	NA	NA	NA	NA
DAGLB	NA	NA	NA	2732.68	NA	1794.81	NA	NA	NA	NA	NA	NA	NA	NA	NA	NA	NA	NA	NA	NA	NA	NA	NA	NA	NA	NA	4385.28	3645.47	5423.3	1511.73	2506.36	2417.07	2330.25	NA	NA	NA	NA	NA	NA	NA	NA	NA	3438	NA	NA	NA	663.858	NA	2885.86
PPP3CA	59799.3	58076	63731.2	59280.1	66291.1	67672.6	72745.6	77344.7	56730.8	93399.4	70221.9	88979.6	92777.2	73184.9	41503.1	23618.9	159429	89820.9	51888.1	43579.5	56018.2	46864.8	51762.1	11652.7	31406.7	61800.3	98926.6	50769.8	84235.2	63711.4	70809.7	60386.3	52044.1	111113	39968.4	18250.4	79026.8	90675.2	83330.2	66716.3	47078.9	51024.3	71436.4	66795.7	90420	43752.3	53909.4	56886.4	49676.2
CFI	53321	36962.7	37149.6	12906.7	38729.9	29499.7	32339.2	15654.1	28813.2	14543.5	8430.69	7992.73	26231	8802.51	31309.8	26721.4	17276	48314	18146.8	19932.1	19357.9	17709.3	27245.5	35697	30458.1	51882.1	32694.4	28144.2	24713.2	15739.6	35569.7	41076.7	20751.1	33277.5	61380	40845.6	29769.6	19746.3	25125.8	15403.3	36635.6	44271.1	9842.27	45997.4	55462.4	20947	32620.6	54033.1	113556
TCOF1	43442.1	50003.2	42578.3	50210.4	57499.7	32951.6	74209.7	155409	83261.5	245368	390041	201440	254501	234296	374782	1.06644e+06	330298	258816	144775	342586	38894.7	397015	93984.3	276755	172141	56566.8	43016.8	196587	56001.5	88729.2	40714.5	61906.3	117890	56248.1	137638	622236	85732.4	97165.9	133730	117322	129294	545198	472308	34280.9	128160	193925	79578.2	143062	81724.3
BZW2	116112	22632	58670.3	24745.6	23432	32487.9	46424.3	12989.4	20654.6	28456.6	NA	NA	9219.56	NA	69493.1	97943.7	NA	14235.4	21615.7	25086.9	23843.7	NA	24883	NA	29890.1	17521.5	22516.6	19651.4	26338.6	18648.2	19622.3	20869	23950.5	21941.5	54177.4	NA	13229.7	20913.4	17911	27885.4	42213.2	40795.3	19645.8	21867.8	23454.5	11534.6	26433.5	18810.2	24408.2
CD36	53949	55219.6	50317.9	88624.8	84596.9	76339.4	84723.9	126555	76476.2	61055.2	93839.3	147952	30916.7	95832.3	56130.9	47946.4	66808.8	69094.2	63006.5	89068.9	84005.2	88285.3	20652.7	86516.9	106241	50612.8	20314.5	10465.5	5392.28	44469.6	52448.5	34400.6	22782.4	124168	10576	42556.9	46863.2	33351.2	22171.2	58727.2	31750.7	15544.2	22403.9	59479.6	32235.4	116849	42642.9	25218.7	5444.43
SLCO2A1	NA	NA	NA	37656	NA	NA	NA	NA	NA	NA	NA	NA	NA	NA	NA	NA	NA	NA	NA	NA	NA	NA	NA	NA	NA	NA	NA	NA	NA	25586	NA	NA	NA	NA	NA	NA	NA	NA	NA	NA	NA	NA	NA	NA	NA	NA	NA	NA	NA
EIF4G1	81141.7	37478.4	55298.3	210145	87368	88318.2	81025.7	66840	61950.6	76705.8	57526.7	69250.9	84833.5	70370.2	38834.1	79603.2	80778.3	57444.9	28361.4	66764	164073	87675.5	131711	79684.8	92830.6	57789.5	101593	100912	62194.5	129335	103531	96876.2	65504.8	41867.4	95182.1	81414.9	65576.6	95350.9	82733.8	65612.1	67627.7	52290.7	73010.5	71902.8	144058	37091.4	97019.7	74410.9	122016
LTBP1	NA	NA	NA	NA	NA	NA	NA	NA	NA	NA	NA	NA	NA	NA	NA	20123.1	NA	1921.25	NA	26458.9	37726.6	41401.1	NA	105933	56341.2	NA	69346.8	78719	17638	50747.5	11269.4	55203.3	52465.5	115469	78226.8	168296	14956.9	43316.2	17338.1	34592.1	NA	NA	NA	8122.18	NA	27286.8	53428	56060.5	162643
DTNB	NA	15111.9	35549.2	36161.8	41443.8	30664.5	34294.6	52973.8	38858.5	30792.6	61642.8	40098.9	23623.6	71962.5	87574.1	131859	29101.7	89454.4	31229.4	50452.6	31411.3	75215.4	42050	71216.9	62911.4	66446.8	38353.9	51084.3	28862.8	30360.2	34967.3	42940	48864.1	24844.3	82015.9	114819	36007.7	43448.9	24233.9	40352.1	35554.9	111839	81031	29083.6	34444.8	37578.5	40306.8	42446	78577.8
E7EVH7	28423.8	27509.4	19152.7	35648.4	38684.2	28844.1	21797.4	20087.5	35277.4	23567.9	NA	NA	20261.6	28382.2	NA	5615.55	16487.8	4117.83	27676.2	22383.4	21389.7	30995.1	29536.2	18079.9	27496.5	31914.8	45894.2	69207.9	48995.5	32780.5	38937.7	41528.7	36195.8	33661.2	25128.1	65730.8	23486	32138	26022.2	23961.7	7816.14	11039.6	8148.25	24781.8	25060.3	28092.2	32536.3	22422	36586.5
PRPF31	22739.4	15339.8	2866.55	11693.9	5345.86	16363.7	15183.3	5847.47	12691.2	18748.5	NA	NA	1546.46	NA	NA	NA	NA	NA	51308.7	13031.6	10108.1	25064.5	5179	25770.4	8561.43	11358	40382.9	20502.7	24747.4	6512.62	13813.4	57726.6	41877.2	10167.2	186672	222488	4466.56	19756	818.869	NA	NA	30598.8	NA	5961.18	36992.9	31319.2	26619.3	3288.81	29033.3
CAST	9517.28	9806.95	6747.99	3372.3	9677.72	10866.1	19652.2	20350.8	15521.6	10965.3	57326.4	26860.8	15669.1	16056.1	65083.3	129220	37495.1	39005.9	17363.5	26027.6	6879.93	49342.5	15993.1	24921.3	33434.8	10556.7	4197.52	12011.9	NA	4819.31	4111.41	5761.26	15607.4	10579.9	22950.1	55611.5	12973.1	14513.8	10973	12988.3	18096.8	62070.9	40549.5	1786.54	NA	12952.5	7302.5	20502	10485.4
MON1B	NA	NA	NA	13534	NA	NA	NA	NA	NA	NA	NA	NA	NA	NA	NA	NA	NA	NA	NA	NA	NA	NA	NA	NA	NA	NA	NA	18339.1	22768	11911.7	NA	17448.1	NA	NA	NA	NA	NA	NA	NA	NA	NA	NA	NA	NA	NA	NA	NA	NA	NA
DHX36	NA	NA	NA	7375.5	NA	3204.81	NA	NA	NA	9119.13	NA	NA	NA	NA	NA	NA	NA	NA	NA	NA	NA	NA	NA	NA	NA	NA	7605.19	NA	9404.81	6896.49	5415.57	5944.7	NA	NA	NA	NA	NA	NA	NA	NA	NA	NA	NA	NA	NA	NA	NA	NA	5862.32
NDUFB5	NA	10310.7	NA	35582.8	9918.87	12581	NA	NA	NA	48116	NA	NA	29740.3	NA	NA	NA	NA	NA	NA	10581	NA	NA	14807.1	NA	NA	NA	13842.2	18499.7	28922.9	25131.4	61161.4	58326.7	18208.6	45962.2	52420.8	NA	15289.1	39866.8	34064.8	18275.3	7945.65	NA	5484	15671.5	NA	15069.2	18827	17122.9	9361.69
CSTF2	36644.4	38125.4	35218.8	36212.7	27436.7	32222.1	45576.3	28245.2	36426.9	54298.1	27709.3	23471.6	17045.3	16713.3	22234	34655.2	31864.9	36103.5	40098.4	88069.7	40971.6	105731	36304.7	94024.4	68190.8	30556.4	37326	124923	49454.8	51053.4	33159.1	40722.2	48424.5	31227	40318.3	182548	32066.5	74622.9	28233.6	33899.7	24718.9	57404	46179.5	25550.1	40201.1	81564.2	67551.3	31582.9	57423.8
VPS35L	4615.25	4532.66	5077.79	8331.2	3479.2	6624.34	1692.98	2504.86	6720.8	16175.7	NA	NA	NA	NA	NA	NA	NA	NA	NA	20401.4	2188.72	30755.3	6067.82	NA	NA	NA	15002.5	4541.9	14427.1	9214.18	7183.53	9284.57	5922.01	2868.51	9137.05	61700.3	8874.12	13512.8	6722.16	NA	NA	3938.85	12453.1	NA	NA	NA	6895.81	2723.61	8501.96
EIF4B	51478.8	48643.6	48103.4	41108.8	52447	64181.3	70877.1	66598	61111.5	105712	303597	150086	101181	135702	166712	351144	138701	218875	132486	210310	48659.5	239965	76733.7	176786	141094	42506.9	19686.8	110309	27743.9	57694.5	32258	47025.8	59876	23272.1	7643.56	311427	56330.9	41064.4	62599.4	70842.6	47363.5	148323	71561.4	34416.7	73886.6	120646	71878.4	63924.3	57768.4
RAB11FIP1	NA	10410.6	5706.18	8725.68	7526.97	NA	9022.11	8197.7	8780.95	7741.79	6029.12	5936.43	3789.82	NA	1396.34	NA	7215.79	19618.8	5688.65	22584.6	9293.63	24889.8	6346.97	20517.7	16468	10048.1	8618.6	27694	9503.94	8215.91	10857.1	5181.21	10787.8	8660.69	1.14618	40165.2	6423.29	7026.46	14233	3530.12	NA	2882.06	NA	6082.52	NA	20870	6984.16	18872.1	8579.06
PCCB	18591.9	21955.1	15171.7	33106.4	16312.2	19270	17251.2	16285.6	23044.7	14024.2	14523	19490.1	14642.2	23191	4555.9	1385.1	13576	18855.4	22942.5	18471.1	19854.8	14028.3	28677.6	8654.44	19795.6	19080.2	30525.9	9510.27	19957.9	20814.5	21672	19267.9	31118.3	22348.4	97689.6	NA	30009.2	14115	25535.4	11674.3	18151.3	8453.25	7990.73	28979	30553.2	22989.5	17211.4	22617.6	58027.9
DCTN1	40451.3	32789.7	21486.7	42837.9	23659.7	22055.9	26374.7	10677.4	23811.5	11999.1	7575.35	5622.54	4447.91	14095.7	93378.6	17656.2	11895.8	23602.1	13677.4	23915.9	24210.2	13522.1	25247.5	31694.6	25601	18573.5	43440.7	46668.7	34261.7	32945.9	31572.5	31438.3	28733.9	22541.7	14944.5	24125	14253.1	21611.8	11200.9	11876.1	9125.74	7524.54	4800.16	21914.4	31192.2	31318.9	32646	22837.8	43732.5
E9PAM4	NA	7082.93	4036.43	6273.78	NA	6183.93	NA	NA	9847.44	2805.85	NA	NA	6453.13	NA	NA	NA	NA	NA	NA	NA	NA	NA	4269.44	NA	NA	NA	24399.2	3568.76	13816.2	7793.41	8013.05	8681.68	14365.3	7356.87	13389.1	NA	4580.14	4231.23	5948.23	NA	NA	NA	NA	NA	2891.26	2750.87	4192.48	5437.71	16820.4
NACA	260279	183330	244170	124739	219475	168253	281283	197694	287815	419851	482771	282434	499423	428841	526676	529507	154743	183120	182553	221435	139681	321609	181783	344099	261256	185113	185778	195525	181431	156834	207921	157640	190276	133586	327667	725446	173342	246262	317564	343717	265107	562440	506834	241500	311457	253640	139424	163353	118530
ALYREF	118736	129993	109709	133016	127669	134851	113626	173649	184290	414026	455405	326138	327105	379083	282657	1.02543e+06	359688	295984	351014	494185	140188	458981	194842	338343	268134	137025	106202	376311	160281	212132	124244	151045	267330	119984	228507	1.0184e+06	195953	235173	247779	255868	253834	595005	493081	110867	124741	266597	181400	200094	173136
HK2	33088.5	NA	15188.8	9498.28	29293.6	28314.8	9290.08	53899.6	31063.1	23299.6	NA	6478.02	NA	NA	NA	NA	6858.58	21270.5	NA	17644.6	9014.99	NA	21186.1	NA	NA	66403.7	5227.38	11376.7	15223.9	16885.8	13126.5	28679.1	19682.4	19321.8	12367.5	NA	24535.9	16939.2	13163	24505.5	26653.6	8134.5	NA	57834.6	NA	16674.3	22894.6	20769.4	24463.8
EPN2	93251.6	10471.8	11761	7559.49	603.234	7130.82	9131.26	NA	21419.3	NA	NA	NA	66604.2	NA	NA	NA	NA	43692.1	9677.94	12374.2	7222.6	31521.5	8308.55	37284.7	18188	152523	7455.67	33230.1	14956.4	17407.1	6706.48	22108.4	9494.66	33691.3	28361.8	NA	12390.2	11204	9988.17	7947.36	20515.5	NA	18941	49743.5	NA	15453.5	21843.2	71893.4	6468.93
ATF2	NA	7809.95	NA	8362.58	NA	5513.02	NA	NA	5136.94	8465.72	NA	NA	NA	NA	NA	NA	NA	23100.5	22731	39273.9	4518.69	29873.9	12961.4	34524.9	20996	NA	7938.99	40911.6	8338.36	14341.8	4229.01	8273.43	15053.9	NA	NA	60213.4	NA	8091.92	7947.43	NA	NA	NA	NA	NA	21995.1	27262.4	13726.3	7749.36	15660.9
MARK2	2608.4	4066.77	NA	4967.48	6072.48	1966.47	1944.33	NA	3139.39	10115.3	NA	NA	1852.08	NA	NA	NA	30847.8	9288.48	9409.42	15109.4	NA	62124.1	4835.38	22927.2	16217	1717.27	2865.66	7260.78	4505.17	6771.61	3479.04	2998.02	3684.99	3775.44	2970.68	NA	NA	18825.9	11929.7	NA	NA	7532.43	NA	NA	NA	14409	5103.99	14482.9	7485.43
UBR7	NA	NA	NA	NA	NA	NA	NA	NA	NA	10763.5	NA	NA	NA	NA	NA	NA	NA	NA	NA	NA	NA	NA	NA	NA	NA	NA	11610.8	19908.8	10061.9	NA	NA	NA	NA	NA	NA	35096.6	NA	NA	NA	NA	NA	NA	NA	NA	NA	16034.9	NA	NA	10122
CAV2	NA	5110.84	NA	14938	20880.4	15402.1	17343.1	11165.8	11222.8	24386.6	30903.7	21198.7	NA	27300.7	NA	NA	NA	30012.5	16630.4	NA	12543	42622.1	10979.9	NA	NA	7863.33	17185.2	50289.7	20104.8	14434.6	13929.7	14995.7	13280	8457.27	8159.03	NA	4984.92	6661.69	3063.3	11593.8	11045.2	NA	NA	23864.3	13099.2	7355.03	25639	19524.6	12003.1
CRMP1	16046.5	6237.8	6264.74	4950.6	9824.59	25272.4	NA	NA	131782	NA	NA	NA	NA	NA	NA	NA	NA	24717.1	NA	NA	NA	24922	12420.9	NA	19637.8	NA	42749.6	7918.79	11777.5	9909.48	11693.3	8847.33	13001.1	NA	16237.1	NA	19648	50879.5	31206.1	217594	NA	NA	37137.1	NA	NA	6384.26	6588.04	3224.44	49455.6
VCAM1	NA	NA	NA	NA	NA	NA	NA	NA	NA	47482.8	NA	NA	NA	NA	NA	NA	NA	NA	NA	NA	NA	NA	NA	NA	NA	NA	NA	NA	NA	NA	NA	NA	NA	NA	NA	NA	NA	NA	142861	NA	NA	NA	NA	NA	NA	NA	NA	NA	NA
MYO1B	NA	7894.03	NA	14402	NA	NA	NA	NA	NA	NA	NA	NA	NA	NA	NA	NA	NA	NA	NA	NA	7894.54	NA	NA	NA	NA	NA	23778.9	11091.5	22373.1	8152.76	14013.5	8302.01	11938.4	NA	32820	NA	9842.47	15580.5	NA	NA	NA	NA	NA	NA	NA	NA	11959.9	NA	10763.9
LAD1	NA	NA	NA	5274.94	NA	NA	NA	NA	NA	NA	NA	NA	NA	NA	NA	NA	NA	15746.8	6107.4	13504.5	NA	NA	8452.98	NA	NA	4610.04	NA	25534.6	8816.58	8289	4269.65	7989.31	10822.5	62392.8	50304.9	103153	11626	16144.2	NA	16022.5	NA	62275.8	56320.3	NA	NA	9285.97	13665.4	14476.8	14270.2
MRPS17	NA	NA	NA	9931.95	NA	NA	NA	NA	NA	NA	NA	NA	NA	NA	NA	NA	NA	NA	NA	NA	NA	NA	NA	NA	NA	NA	9720.45	NA	1904.26	NA	NA	9359.74	10083.7	NA	NA	NA	NA	NA	NA	NA	NA	NA	NA	NA	NA	NA	9760.4	NA	10841.5
CSF1R	NA	9829.63	NA	NA	10824.7	NA	NA	NA	NA	NA	NA	NA	17581	NA	NA	NA	NA	22776.1	NA	12639.3	15471.6	11955.2	7648.6	35024.9	NA	9380.75	16304.1	21557	NA	11547.4	7281.96	NA	NA	NA	NA	40305.2	NA	14906.9	12153.1	NA	NA	NA	NA	NA	11318.9	11530.1	NA	NA	29181.3
NRP1	50577.5	37858	43936.8	41269.3	35715.1	20367.5	31377.7	18654.8	35758.5	13705.7	9594.58	10487.5	8838.54	14832.1	109444	NA	3243.42	29599.1	19115.8	18181.9	24697.4	14238	32430.6	NA	19786.9	35055	56699.6	21022.5	37856.8	24930.6	32005.2	18235.5	29247.8	21014.9	49862.6	NA	17106	14142.1	12871.7	10396.6	19584.3	NA	76230.7	23618.6	24018.4	20060.9	24505.4	19641.2	16678.8
PDPK1	NA	3544.98	NA	6055.98	2493.04	NA	NA	NA	4312.32	NA	NA	NA	NA	NA	NA	NA	NA	NA	5353.79	1511.07	6613.97	NA	8150.91	NA	NA	9799.29	7285.42	2048.08	7853.09	6812.16	3149.87	8576.9	4368.8	1814.05	17007.6	NA	3452.98	NA	4621.78	NA	6549.06	NA	1924.94	2946.27	6784.53	2269.2	4003.51	2244.52	2986.72
HBD	1.57945e+06	471935	1.48634e+06	239785	675590	671633	1.92928e+06	1.65684e+06	1.34071e+06	417222	1.87534e+06	3909219	773624	3.70487e+06	4.10438e+06	9788016	3998778	1.86385e+06	2.15138e+06	4.5388e+06	1.02486e+06	9219444	2.74585e+06	32601544	10828492	3.3453e+06	598337	167019	126068	173765	173340	273769	410654	428527	1.29319e+06	2.38083e+06	418015	849724	357676	1.25023e+06	4118587	2.66405e+06	5.15859e+06	946945	1.50898e+06	2275208	1.64452e+06	2.98956e+06	716300
NUP155	NA	9721.54	NA	15196.7	NA	5786.33	NA	NA	NA	9459.36	NA	NA	NA	NA	NA	NA	NA	NA	2431.32	NA	NA	NA	NA	NA	NA	NA	11056.6	4667.31	17698.6	16685.6	10134.7	14872.7	19065.8	3215.07	20790.1	NA	NA	2192.64	5355.89	NA	NA	NA	NA	NA	NA	NA	7998.88	NA	NA
ACSF2	46611.1	42397.3	33111.4	73751.4	65635.2	67366.2	43496.3	26846	41043.3	26444.7	28274.3	41744	25671.5	35154.9	41446.9	39939.5	22967.3	23378	47042.6	23809.5	42645	18368	63193.1	14406.4	25289.9	42668	29911.6	8203.3	23353.7	30638.2	50173.9	39934.9	36287.2	43430.1	195047	NA	41314.9	12585.4	46092.7	41193.4	57142.1	23583.4	43009.3	34161.2	46928.4	30147.8	20228.3	27077.9	76460.4
TBL2	5394.28	5137.37	6453.26	17237.8	6991.59	7055.03	2844.44	NA	4920.89	27502.8	NA	18026.5	31561	NA	8797.68	14452.6	22471.8	2947.06	6342.99	6257.98	5981.37	NA	NA	NA	NA	NA	118265	4839	131801	17207.7	8647.04	12165.2	13171.2	101126	20169.7	NA	13244.8	18367.1	19898.7	18441.9	24520	13904.9	45843	8660.04	9205.19	6819.95	10586.7	10030.2	NA
ACYP2	8747.96	13055.9	NA	9189.21	14681.5	18267.5	12139.1	19971.6	13921.2	25987.8	25232.4	19871.3	51232.7	23172.2	NA	NA	19902.3	NA	12798.5	NA	12066.6	18411	2013.7	NA	NA	11468.3	9973.08	6205.42	13521.6	15209.3	24015	10584.4	15220.1	18343.4	NA	NA	11339.2	9223.54	30556.3	23155.5	10925.7	NA	NA	4022.31	4512.58	NA	NA	3170.27	NA
ACP3	NA	NA	NA	NA	NA	NA	NA	NA	NA	NA	NA	NA	NA	NA	NA	NA	NA	NA	NA	NA	NA	NA	NA	NA	NA	NA	NA	NA	NA	11045.7	NA	10139.2	NA	NA	NA	NA	NA	NA	NA	NA	NA	NA	NA	NA	NA	NA	NA	NA	8388.35
TNPO3	7345	5611.52	9494.42	10582	NA	9365.89	6338.22	1683.33	12022.1	9866.87	NA	NA	5339.43	NA	NA	NA	2341.77	NA	5071.09	1734.58	4384.3	NA	6099.28	NA	NA	4294.51	11286.4	3958.19	8959.52	5147.27	7736.4	8116.98	6557.56	7301.77	1.53548	NA	4767.76	7477.87	4448.53	4397.24	2231.49	1.91932	1194.68	5645.91	9988.14	3851.99	6368.97	5365.12	7331.07
RABGEF1	NA	NA	NA	3989.85	NA	NA	NA	NA	NA	NA	NA	NA	NA	NA	NA	NA	NA	NA	NA	4819.81	NA	NA	3160.84	NA	NA	NA	9694	NA	8335.63	5226.83	NA	NA	NA	NA	NA	NA	NA	NA	NA	NA	NA	NA	NA	NA	485864	NA	NA	NA	NA
PIK3R2	NA	NA	NA	8863.28	NA	NA	NA	NA	NA	3683.64	NA	NA	NA	NA	NA	NA	NA	NA	NA	NA	NA	NA	NA	NA	NA	NA	8952.07	6039.06	NA	NA	NA	NA	NA	NA	NA	NA	NA	5990.71	2759.44	NA	NA	NA	NA	NA	NA	NA	NA	NA	NA
FETUB	22768.9	15652.6	16206.2	5526.55	16929	12572.7	10377.1	9043.81	12601.8	2671.13	10268.8	NA	6966.09	2843.41	1484.14	NA	15779.1	28608.5	8682.24	17519.2	9704.59	39537.9	5074.23	NA	NA	16580.7	14996	12525	7103.35	5870.39	9299.37	6967.76	8531.27	14872.2	1.53916	3894.65	6235.22	8249.37	917.191	NA	2486.24	NA	NA	11950.8	6666.42	10648.2	10636	22964.7	15067.9
APP	49170.5	15133.8	16751.7	19427.3	21158.6	15939.9	NA	15499.3	8842.75	9283.94	21148.1	21647.9	10274.9	32980.6	66459.9	98341.6	31306.1	30008.9	12982.2	12328.1	10093.6	29187.9	14163.1	25017	18181.2	13479.9	11998.8	49731.6	15893.8	127662	18045.1	15604.6	17234.2	17982.3	42281.8	44156.7	14653.3	17815	19103.9	29209.9	15804.2	85937.1	28324.4	21699	22633.3	10811.1	34705	17486.4	20660.2
EPHA4	NA	NA	NA	NA	NA	NA	NA	NA	NA	NA	NA	NA	NA	NA	NA	NA	NA	NA	NA	NA	NA	NA	NA	NA	NA	NA	3953.05	14827.2	12694.9	8022.58	NA	8593.43	5806.16	NA	NA	NA	NA	NA	NA	NA	NA	NA	NA	NA	5860.8	NA	NA	10095.6	18445.5
RASA1	7963.01	9622.47	NA	11240	10802.6	10646.3	7627.02	18007.4	10746.5	6007.19	NA	NA	5972.01	NA	NA	NA	NA	NA	6840.28	4252.01	10957.1	NA	6354.24	NA	2808.05	10016.8	30265.3	11750.7	21245.5	11827.1	12549.2	21888.6	12599.6	10971.8	4047.95	NA	9454.88	20841.6	6538.71	7914.44	NA	NA	25810.8	15883.2	18469.1	9257.48	14977.6	10717	15699.6
MAP1A	13053.4	10703.5	20091.3	15988.3	21626.9	21490.6	28459.5	30151.8	27976.5	10726.6	51139.2	32402.8	13242.4	62485.6	65639.2	75811.3	43577.2	39712.3	22447.4	51013	NA	82018.1	20094.7	68287.5	30887.3	17060.1	21142.5	16045.8	11388.8	16558.1	9706.07	10129.4	18070.1	21045.8	29555.3	65863.5	14916.8	10449.5	16064.1	16279.2	20988.7	26258.8	6820.62	NA	12979.2	24902.5	10128.3	21502	12478.8
GBE1	40780.1	44560.5	42628.7	55659.4	44524.2	46129	36732.1	24345.6	32525.3	12975.2	NA	51399.2	28510.3	NA	NA	NA	47620.3	26048.3	32507.4	33662.2	41998.6	NA	39269.3	37561.8	23135.5	34294.5	32585.5	17789.1	37825.7	37838.7	32178	32741.2	21690.2	22598.6	115328	NA	23876.2	24520.4	23399.2	74434.3	51945.2	59881	130485	28233.5	42717.3	17887.6	22974.7	31236.7	26054.5
FAM13A	NA	NA	NA	NA	NA	NA	NA	NA	NA	NA	NA	NA	NA	NA	NA	NA	NA	NA	7801.39	NA	NA	14591.8	NA	NA	NA	NA	NA	24424.3	NA	7847.3	NA	NA	NA	NA	NA	NA	NA	NA	NA	NA	NA	NA	NA	NA	NA	NA	NA	NA	NA
TSN	100030	94976.4	89797.7	81191.8	86304.7	102739	92054	88383	82002.3	113970	78443.5	82491.7	111680	62845.1	45551	24649.6	99202	53022.6	89383.8	64580.3	99330.8	51335.7	96662.9	38710.4	40732.8	97392.7	93399.8	64838	108371	83045.1	98844.3	85359.1	78184.2	85470.4	82916.8	43734.1	92852.1	81293.9	93420.2	89559.1	65312.6	55668.7	48443.9	117133	150177	69796.2	110239	88821.1	111269
RPS6KA1	20621.4	14897.1	12585.9	33318.4	25518.8	24460.4	23426.1	NA	24571.3	NA	NA	NA	NA	NA	NA	NA	NA	NA	10631.3	NA	20173.2	NA	11666.2	NA	NA	12307	12582.5	5759.57	16713.1	12222.9	26791.5	19652.3	14928.5	NA	1.34378	NA	NA	NA	3083	NA	NA	NA	NA	NA	NA	NA	6070.83	529.252	7735.71
COPS8	43421.6	46573.3	46338	45891.4	41199.6	43577.8	42639.3	42272	37697.9	57750.5	26432.6	35761.8	39811.4	36784.4	31745	25185.6	25778.7	21644	41709.1	54688.4	45957.7	35953.1	44664.9	73570.4	53165.3	51706.4	40512.2	36599.6	36079.9	38513.8	40823.6	39805.9	37112.3	54553.5	62635.5	96457.8	45163.9	59238.5	55052.5	47393.8	43601.2	52122.2	70403.1	42903.2	49676.2	48365.5	46151.5	42445.2	43819.7
NDUFB9	16247	18102.1	21143.3	37006.4	14867.4	17024.2	16864.9	21437.7	19924.7	18094.2	NA	NA	NA	NA	NA	NA	NA	6021.16	16326.4	NA	12981.5	14078.3	NA	NA	NA	10211.8	22496.3	10463	32812.8	19157.6	13547.8	20049.8	18091.1	NA	10836.4	20251	NA	20707.1	15150.2	4283.47	10725.9	9290.59	8432.31	8774.62	NA	NA	13886.7	12686.9	NA
CYP20A1	5329.56	9302.13	11688.4	22058.5	4088.17	8354.22	5060.67	NA	4777.35	12797	NA	33618.6	NA	27187.2	NA	23648.4	NA	71725	13411	NA	11699.6	37471.1	6050.78	NA	NA	3918.73	9638.16	3312.86	12247.1	13116.8	14425.9	12941.4	9017.39	7923.24	6623.18	NA	6968.54	2888.61	5173.63	10790.3	6030.61	NA	NA	5791.1	7811.87	10524.6	9277.51	26805.6	14733.6
SUN1	4940.66	9383.3	16954.5	18362.7	10213.8	11230.1	6610.17	5866.65	12718.9	5536.63	NA	87228.6	5546.61	10771.9	8348.09	18049.3	14307.2	7301.89	6639.86	19237.9	13259.2	NA	16607	NA	16735.4	14277.1	32663.5	25796.9	40929	21350.7	13197.4	23463.8	26625.2	17074.5	38920.4	34460.9	5252.31	18786.5	10125.4	20426.8	27767.6	16167.4	25442	7401.72	15307.9	11949.2	17148.3	25088.5	39234.3
CLEC3B	194881	106023	121378	66255.7	126203	94235.7	119001	112318	102226	67556.2	88561.4	44398	75601.5	81389.2	93927.1	101505	57626.9	52924.2	111695	46039.9	88874.5	48646.8	84506.7	124259	84803.7	119710	226308	75245.9	118864	64686.4	126602	109305	101818	188311	125022	159440	157997	97953.6	81870.4	69653.7	131756	117459	87493.3	105234	186416	46706.3	99579.7	94748.2	99771.5
LARS2	NA	NA	NA	NA	NA	18039.8	NA	NA	NA	NA	NA	NA	NA	NA	NA	NA	NA	NA	NA	NA	NA	NA	NA	NA	NA	NA	16429	NA	15402.8	NA	NA	NA	66812.4	NA	223689	NA	NA	NA	9908.24	NA	NA	NA	NA	NA	NA	NA	NA	NA	18858.7
POLR2D	NA	NA	NA	37390.1	NA	18690.9	NA	NA	NA	17320.5	NA	NA	10602	NA	NA	NA	NA	NA	NA	32484	2581.97	64198.6	90726.5	NA	NA	NA	2599.29	34468.1	23314.8	1309.71	38179.2	44602	37472.6	8764.79	1.53758	24942.4	NA	10468.3	NA	NA	NA	25864.5	20714.1	NA	NA	1491.06	44079.3	NA	72207.5
ITPRID2	4395.42	3196.63	3109.15	3041.5	2360.55	3190.42	4142.61	NA	4725.03	NA	NA	NA	NA	NA	4633.87	NA	NA	NA	NA	9163.43	696.07	NA	4247.54	12449.7	10312.9	3494.23	3802.15	9802.83	9013.6	5428.08	3733.17	4151.97	8521.35	NA	13200.6	29839	NA	8761.13	NA	NA	3351.79	20651.9	5193.98	NA	5857.8	4920.14	8679.09	12896.8	11348.4
LRRC8C	NA	NA	26101.8	12261.6	NA	NA	NA	NA	NA	10855.6	NA	NA	NA	NA	NA	NA	7129.53	NA	NA	10108	NA	NA	NA	NA	NA	NA	35846.9	6200.84	26502	12197.1	12111.6	14340.8	7973.89	7265.43	1386.12	NA	NA	24663.8	10052.9	NA	7684.51	NA	NA	4200.37	NA	11772.5	10164.1	2802.1	8058.53
MROH1	2825.36	4575.13	4474.67	11858.4	3266.07	4204.66	2321.46	NA	7221.81	1334.62	NA	NA	496.468	NA	NA	NA	1637.94	NA	NA	NA	2967.63	NA	3551.02	NA	NA	1090.01	21265.1	6910.91	24289.7	8188.86	10920.8	13664.5	15045.4	6604.48	30494.5	NA	3734.34	6925.64	2053.38	1639.29	551.024	NA	NA	2702.38	4132.7	NA	7257.84	6604.02	14116.2
RAB30	NA	NA	NA	NA	NA	NA	NA	79362.2	NA	75770.9	56577.3	104854	111505	96697.9	NA	220650	115021	134139	61978.5	135044	NA	186689	NA	NA	NA	NA	NA	145796	NA	NA	NA	NA	NA	96260.9	NA	246981	109688	93009.5	99054	85842.6	NA	60031.5	NA	136469	NA	123818	56785.4	128038	8321.99
EXOSC4	NA	NA	NA	NA	NA	NA	NA	NA	NA	25551.7	NA	NA	NA	NA	NA	NA	NA	NA	NA	NA	NA	NA	NA	NA	NA	NA	NA	NA	NA	NA	NA	NA	NA	NA	NA	NA	4665.83	5369.44	9142.34	NA	NA	NA	NA	15257.9	NA	5079.15	NA	NA	NA
TMEM25	NA	NA	NA	NA	NA	NA	NA	NA	NA	NA	NA	NA	NA	NA	NA	NA	38517.4	54341	NA	NA	NA	NA	NA	NA	NA	NA	NA	NA	NA	NA	NA	NA	NA	NA	NA	NA	NA	NA	NA	NA	NA	NA	NA	NA	NA	NA	NA	NA	NA
HTATIP2	7542.24	10723.9	4422.36	20508	14845.6	12751.8	10795.1	6549.73	11879.3	12996	NA	NA	68820.9	NA	NA	NA	NA	NA	11268.3	NA	14709	NA	12688.7	NA	NA	7320.76	9791.56	626490	8842.04	12531.5	11523.6	10997.2	9782.81	49485.8	10267.6	NA	4280.81	62532.6	13289.3	NA	11762.1	2778	NA	9502.1	10043.4	6352.71	3936.82	2615.14	8919.53
NFYC	20007.3	10509.6	16093.2	14172.4	10653.4	13642.9	20721.5	NA	15252.2	17197.7	NA	NA	16747.4	NA	NA	NA	NA	3823.86	12636.6	8319.78	21544.5	NA	11728.7	NA	7463.63	4760.23	17761.5	21690	26778.6	16565.7	15444.8	17944.3	18156.1	13228.5	1380.43	22567.3	6411.76	15091.9	10569.2	6939.14	5613.83	2949.05	556.154	18332	13854	16692.8	11647.1	4677.88	7681.28
CHI3L2	NA	NA	NA	NA	NA	NA	NA	NA	NA	NA	NA	NA	NA	NA	NA	NA	NA	NA	NA	NA	NA	NA	NA	NA	NA	NA	NA	NA	NA	NA	NA	NA	NA	NA	NA	NA	NA	NA	NA	NA	NA	NA	NA	NA	NA	NA	NA	5443.82	4975.16
THY1	103830	129961	135251	104476	76242.7	71473.9	131863	48919.1	96320.5	82330	69346.3	72090.2	43900.4	118297	101485	51517.2	46548.3	66393	49270.5	70509.7	47300	57584.6	38249.8	110508	101537	82258.5	147576	130912	126519	146164	50721.7	83147.3	103938	95850.3	56792.2	142767	62931.8	83284.2	56062.3	65656.1	62100.4	118054	126035	82092.9	78959.2	70162.4	70808.1	40246.1	43985.8
NXF1	10954.1	9411.42	8784.7	12016.3	8924.71	14191.6	11093.2	11608.6	11971.8	10133.1	6531.33	NA	NA	NA	32182.2	NA	6794.54	3955.52	7656.01	18570.2	12101.8	NA	9824.26	NA	4896.28	9396.8	20006.6	7511.46	21019.6	9138.16	11891.7	13649.5	12989.1	9844.4	31755.4	NA	3399.65	10930.4	6130.81	NA	NA	109277	14044.3	11381.3	25326.8	18784.6	12534.1	9366.93	9794.77
GPSM3	8342.54	10808.9	12575	3864.48	11407.2	NA	14740.5	NA	20100.2	49747.4	26201.3	27441.9	34082.8	NA	1403.56	26930.2	NA	NA	NA	27487.4	5310.32	23436.5	8144.33	18567.7	26394.2	NA	NA	6035.35	11284.8	10152.2	18641.9	NA	10853.5	22000.1	NA	127481	9739.38	11063	5136.35	15991.4	NA	NA	NA	NA	7847.89	23449.7	10256.5	17116.4	15369.3
SAMD1	29827.4	56530.7	31541.9	97340.9	31104.5	20218.4	32660.1	123469	46645.4	15180.8	114570	49437.4	20478.5	84883.3	353510	567998	56805.3	64192.2	36629.5	43014.1	23524.2	65381	33413.1	258138	87479.8	26854	74942.8	16432.7	54557.3	41455.5	11423.3	14708.8	68362.1	52884.7	259047	194710	40260.3	62829.9	24402	40088.3	123269	438584	195553	24566.1	68112.4	63824.5	36274.5	55232.4	59173.6
EBAG9	NA	14612.9	NA	20245.6	NA	11115.5	NA	10316.1	9794.19	9284.81	11691.7	19950.3	6179.34	14384.7	NA	NA	12640.6	32982.3	16864.2	39914.5	6294.17	58427.5	11985.2	12774.4	26020.7	10708.8	5833.97	33502.8	5512.58	25488.4	NA	14048.4	18375.4	NA	NA	52469.7	10932.3	13830.7	13119.2	13760.7	NA	49440.1	10639.4	12690	7600.25	23353.2	16246.1	16615.1	13783.2
CSF1	73777.3	71250.9	67211.6	14886.1	74398.2	73705.6	52564.4	43021.5	49842	55584.1	318166	184021	90844.9	175391	189409	355688	100133	47587.1	47023.9	45729.1	26139	72930.4	53362.5	100629	129142	46966.5	28857.6	17966	17259.6	16875.6	83045.1	43391.8	21055.5	19431.7	24286.3	76011.4	52592.9	19031.7	127681	115985	43646.1	86751.3	43135.6	57172.3	53888.6	33955.7	20553.9	38742.5	30428.4
HIKESHI	13130.7	7866.75	10910.5	9103.73	14908.2	9322.16	13290.5	NA	6901.16	18867.3	NA	NA	19956.1	NA	NA	NA	NA	NA	6962.79	NA	23800.9	NA	8578.01	NA	NA	5180.38	9123.23	7178.58	11958.3	8587.61	12239.2	8972.23	12024.8	8327.05	42456.2	NA	7084.68	NA	13180.8	12808.3	14794.7	NA	24589.4	9195.81	47539.7	7122.35	9355.5	NA	4686.75
CD82	11212	11574.9	8661.06	13762.6	18251.8	12785.9	15384.2	17060.9	15762.3	63798.2	49994.7	39134.5	35526.7	36608.7	30529.4	20307.5	28254.3	22889.5	10085.6	53041.8	9207.76	121575	16168.9	46313.7	36127.9	15588.9	28870.7	17074.2	38747.7	13649.1	21095.7	7906.58	27212.5	10718.2	11069.4	103402	16076.9	11220.2	22866.4	6307.27	18789.3	20211.8	8315.65	16268.1	13189	47505.8	9948.08	27844	17619.9
RPL27A	82491.6	136368	129607	164949	157571	106376	100391	225215	103598	309483	105659	124549	175725	191475	93467	98514.9	119463	100669	76945.2	79864.1	57565.2	108680	121466	102897	121574	170513	267920	108004	315178	171226	146747	140048	192129	236014	192986	90514.9	190475	358983	265080	203099	143027	122304	276818	104752	141839	80753.9	91990.5	156003	147134
FIBP	NA	NA	NA	4974.17	NA	NA	NA	NA	NA	NA	NA	NA	NA	NA	NA	NA	NA	NA	NA	NA	NA	NA	NA	NA	NA	NA	NA	NA	8774.19	NA	NA	NA	NA	7540.91	NA	NA	NA	5753.83	NA	NA	NA	NA	NA	NA	NA	NA	NA	NA	NA
CFL1	1.26227e+06	1.14204e+06	1.21657e+06	1.06379e+06	1.47232e+06	1143262	1.12245e+06	1.0338e+06	1.26646e+06	3.09737e+06	1.10589e+06	1.27938e+06	3.26509e+06	1628361	1.30105e+06	2463269	988733	632481	1.14082e+06	1610437	1.02926e+06	946000	1.2554e+06	1.49007e+06	1.28929e+06	1.13178e+06	1.54094e+06	1.08234e+06	1.04217e+06	1.25977e+06	1.43345e+06	1114680	1.17643e+06	1.41192e+06	2.34344e+06	3.59668e+06	1.61633e+06	1.46495e+06	2.16649e+06	1.70598e+06	1.17887e+06	1.98142e+06	1.3074e+06	1.30345e+06	1.22695e+06	1.71408e+06	1.25865e+06	1.34441e+06	1.27386e+06
HSPA8	192378	461275	NA	112731	152551	293955	492670	115983	NA	96970.5	108508	102833	96441.2	126367	52845	56916.7	68768.7	47660.1	59243.7	89226	82548	NA	56531.3	38775.4	47974.3	119048	359675	64682.4	79283.3	69393.3	85898.6	76932.1	106978	94399.6	10102.3	121547	81205	100127	87713.3	88345.8	80220.2	65122.9	53680.3	67017.4	46913.6	69915.8	68780.5	60485.4	25405.9
PARP10	NA	NA	NA	13640.6	NA	NA	NA	NA	NA	NA	NA	NA	NA	NA	NA	NA	NA	NA	NA	NA	NA	NA	NA	NA	NA	NA	9581.92	3034.68	7919.01	NA	NA	4090.23	5426.89	NA	NA	NA	NA	NA	NA	NA	NA	NA	NA	NA	NA	4953.19	NA	NA	NA
TEAD1	NA	10454.7	NA	NA	NA	NA	NA	NA	7098.02	4316.14	NA	NA	NA	NA	NA	NA	NA	NA	5445.19	NA	11043.3	NA	NA	NA	NA	NA	20695.7	9173.4	25558	NA	10752.7	13647.3	11460.8	7109.01	NA	NA	NA	13575.7	4257.05	NA	NA	NA	NA	13504.5	NA	4789.9	12658.1	7770.19	12428
PPP6R3	13280.6	18774.4	NA	11069.6	10394.6	12127.6	16762.2	19191.5	5327.64	21995.6	44908.1	32645	17847.2	36288.7	NA	NA	26066.8	2952.46	4228.8	28985.8	5150.75	68186.8	12145	NA	3728.2	4557.74	13562.8	23118.3	36069.5	13970.4	8419.76	8447.59	36788.9	14378.6	48227.5	41234.7	11844.7	25060.8	18924	29191.5	NA	30982.4	18724.5	10436.7	6174.35	23071.2	7365.49	2150.59	13188.2
PRMT1	88263	80717	65289.9	87009	75553	91698.8	113770	95489	59494.1	100426	52263.3	60906	84816.4	45815.7	37790.3	18958.8	44442.4	48450.2	64823.6	59354.4	78603.4	33899.2	66043.2	29742.9	44953.9	62799.7	100592	76628.8	115499	90045.8	97187.6	94299.8	62231.1	88798.2	59846.8	17069.6	74989.7	92786.2	81905.8	62412.4	44025.1	79718.5	108230	94354	94684	68832.1	95701.1	58360.3	66679.9
UBTF	26875.3	40227.3	13081.5	51229.6	44407.9	36195.6	56598	43467.5	48530.7	77775.2	57668	58190.6	45429.5	57301.3	54124.2	92972.6	67744.6	55082.4	41815	81759.5	28045.2	69114	41309.3	35309.1	63913.1	41730.3	34256.9	56666	51707.1	44495.4	47616.4	34054.4	43305.6	33584.2	78758.6	210441	35864.2	60988.8	49372.1	42490.1	46974.2	97985.7	81198	33901.9	69286.2	47904.2	39831.6	43406.4	35279.1
TRAPPC4	18937.4	15633.9	21111.5	23301.5	20206.1	20366.1	19833.5	24804.9	22345	19288.2	8548.53	NA	15553.1	NA	6105.17	NA	44233	17522.5	17978.6	24384.8	18703.1	10043.5	17567.9	6403.17	6990.04	21997.3	26784.2	25478.6	24626.7	19548.2	21888.3	23808.8	21878.4	23762.1	2991.56	NA	21436.8	17751	14470	18136.2	16475.3	14350.9	14064.7	23073.9	20380.1	20435.2	19106.6	18731.6	20791.3
MRPL17	20423.4	8185.24	5658.28	18804.3	4489.43	18570.3	15761.9	1579.58	9406.81	18754	NA	NA	6349.04	NA	NA	NA	NA	NA	2730.05	3692.59	2448.26	351.697	2659.57	NA	NA	1876.79	26737.5	8584.39	17232.3	14174.4	12420.3	12603.1	39504.1	8708.65	28654.3	10586.6	5352.68	6505.64	5630.12	NA	NA	NA	NA	3334.73	4033.45	3252.95	8196.5	6566.66	24959.9
RPL8	8599.9	13683.2	39680.9	58223.6	31665.7	17098.9	6512.8	158243	16323.3	190648	72320.7	96838.1	118262	96602.3	39791.3	61753.5	152125	25026	27196.2	20067	26897.2	85131.1	42853.5	38578.8	46244.2	37134.5	17316.2	22371.7	70313.8	51019.3	36335.1	42310.3	60178.1	142026	228000	33319.9	135368	240601	160015	141745	62082	73281.9	162829	163816	24578.8	94104.1	34468.5	152612	38338.9
NEDD8-MDP1	90943.8	81873.9	74448	73425.6	131484	102272	67236.6	178325	100470	132834	445433	341394	146069	325798	457257	598576	160917	204980	113556	130098	99044.8	324361	98618.5	112309	105107	83918.4	68979.7	105417	58432.2	72965.5	63097.4	72850.6	72227.8	143318	209405	391856	117020	101255	125138	123962	131989	337678	174450	68064.4	117690	106886	87290	75831.3	90005.4
MTFR1L	8026.22	6181.61	3193.93	8490.01	5953.74	9557.63	9389.02	5973.35	12807.4	5122.55	11235.5	6557.02	6308.42	2581.43	10865.4	18536.3	3971.21	12691.7	6997.24	17920.8	5645.17	30129.3	10613	19049.7	23534.8	6483.33	9877.6	18819.8	5011.11	8635.83	9884.17	7041.03	19000.6	9063	15496.2	34641.5	10019	4416.4	7449.58	4706.14	4310.5	9550.65	10896.5	7693.5	6108.06	18116.1	9599.89	12882.5	22461.7
EIF1AD	NA	NA	NA	NA	NA	NA	NA	81533.8	NA	50552.4	47447.1	46092.6	47010	NA	25072.6	64089.7	38593.5	13972.1	22345.5	31753.1	12190.8	32351	NA	25340.2	21363.9	NA	NA	19598.4	7029.2	NA	NA	4619.53	12047.3	NA	NA	105625	42402.4	36033.4	49413.8	102153	NA	30559.3	NA	8835.59	NA	24576.6	13538.2	20603.7	17035.6
NPEPPS	111260	106829	114278	100334	119132	119576	110936	111994	91522.1	151202	88945.8	85927.8	206695	101838	82352	73681	94176.4	66352.8	102692	61465.6	120388	61444.8	107411	24214.5	54928.9	113318	112035	63957.9	108113	103473	115827	95906.6	88255	180479	192841	13606.7	128482	131660	143950	117691	84689.4	95148.4	169144	130473	169222	70479	95428.6	107402	118554
MDK	9352.74	9526.24	3792.46	8963.5	4538.02	6200.66	10390.9	22950.6	13403.5	40446.2	122908	36519	62790.2	58417.9	78006	208940	37266	19233.4	20310.6	32280.6	NA	16497.8	16810.3	43471.9	19141.1	16376.3	21389.6	58763.2	22285.3	42752.6	16596	13082	29443.9	27232.7	61048	341754	92521.2	65830.4	37981.3	51474	65139.2	281370	254059	24506	21837.8	26009.9	32820.1	46938.5	41664.8
CSTF3	20670.1	15052	19608.2	17229.2	11413.7	18257.3	16624.1	11819.9	15453.4	10234.9	12557.8	15627.6	7482.26	15046.4	15631.6	32768.6	22421.1	11585.9	20114.4	12554.9	13162.5	20644	21574.8	11297.6	19609.6	13155.5	14673.8	8213.12	21839.2	14494.9	12036.1	12428.4	10662.1	8516.46	19643.1	2404.96	9688.68	12975	9320.16	8743.34	11187.4	40866.3	26832.5	9252.62	25905.6	13657.3	14212.7	22922.2	23620.3
AASDHPPT	13294.1	16086.9	14001	13711.5	15533.1	16191.4	13980.2	8151.43	13400.9	18084.4	NA	NA	12625.1	NA	1010.57	NA	NA	NA	12985.3	6508.6	13525.6	NA	17913	NA	NA	22618.3	9867.85	4773.72	10943.8	7778.44	11462.1	13831.7	7205.32	10603.4	5764.25	NA	15351.6	14766.7	11628.5	17627.2	8560.65	3085.67	6190.91	6417.24	12304.8	8048.53	12140.5	7887.38	13288.1
MACF1	1.74924e+06	2.80973e+06	2.18161e+06	2.17768e+06	7086547	3.59623e+06	3.47171e+06	1.35162e+06	2.14412e+06	941664	3.07069e+06	1.78672e+06	NA	5.88704e+06	NA	2.39909e+06	1.56171e+06	1296338	1.22327e+06	644521	3.92043e+06	3262835	3.35069e+06	1512238	1.95038e+06	4.07901e+06	231834	195087	348406	546732	2.98733e+06	1.13419e+06	1.07777e+06	442622	1.80409e+06	NA	973179	212112	732749	2447059	2745550	1.13243e+06	1.19596e+06	1509878	922865	557268	930151	777636	627927
PSMC3	57839.4	62372.1	68709.7	79405.4	64169.4	71954.2	81349.6	79213.5	70260.1	79488.3	38039.7	44023.1	56179.9	22558.2	16263	25349	42180.6	26370.9	51025.4	55469.8	58014.5	58164.1	155830	75722.1	59438.2	64796.6	102498	95043.1	94808.9	71271.8	102110	82255.2	57133.6	102490	43705.5	70584.4	61256.1	82186.1	77970.1	54368.1	38227	34121.5	40938.5	83792.8	72654	71381.1	85528.8	79018.4	93946.5
SIRT3	10768.2	8326.91	NA	12455.9	9485.68	10891	10351	NA	12211.2	5909.51	NA	NA	2555.91	NA	NA	NA	NA	NA	8676.33	NA	11826.7	NA	10919.2	NA	2527.56	8213.09	17906.9	3995.89	11468.7	9003.16	14094.9	11851.4	16402.2	11094	NA	NA	6673.99	4250.54	4499.33	NA	1012.75	NA	NA	13234	14311.4	8020.94	9469.12	9696.76	18735.8
C11orf58	87056	51950.4	80747	72241.6	124605	90025.5	97694.4	104398	102409	180461	485101	230496	164669	346553	480872	828857	254494	268085	212039	267068	48835.5	366484	116459	340526	124730	150999	35696.5	102790	49665.7	65069.3	84560.3	51691.1	98034.8	91037.4	186133	509632	83305.2	129838	88540.6	174837	147143	361599	266928	32401	27344.8	168386	95703.6	96718.6	105948
LAYN	32252.1	23309.2	37741.8	NA	32833.3	33635.4	25760.5	37922.3	35736.1	8833.29	36097.8	48045.5	14357.1	37609	44773.8	14967.5	40805.2	127283	17612.3	33559.8	19805.2	49891.4	16765.8	47260.5	16338	25421.2	NA	NA	NA	5971.79	19005.1	16960.3	NA	3074	NA	8444.18	7679.91	4011.8	22900.8	18022.5	20217.7	NA	NA	15509.8	15565.6	21074.2	11717.2	11787.9	7445.53
CLNS1A	12778.9	15997.6	37441.5	18421	20875.2	18243.5	25648.5	19611.1	17922.8	15156	28073.5	18616.4	15977.2	14069.8	NA	25824.5	21722.3	30514.6	15303.6	33352.3	15931.7	26154.3	17999	36322.8	33540.7	17925.7	11846.8	36818.8	10374.2	20590.3	16114.3	15837	10754	14129.4	NA	47144.2	11766.6	8571.99	11739.2	7629.53	10115.2	17700.3	5761	16172.5	15757.7	27113	11970.4	11332.9	15466.7
AHI1	1152005	474962	634990	202987	1227816	712636	828216	139789	477488	83419.3	467751	617368	57443.9	851959	449261	821944	157707	481795	517180	68429.9	310549	425046	474136	424265	270942	630477	114694	35113.9	118964	98040.7	636732	336410	192998	23599.9	125084	50613.6	233891	23076.5	100279	478972	414129	45474.3	40202	405681	775809	60846.5	171285	114516	110000
HSF1	NA	2957.89	NA	10788.1	NA	5277.74	5377.33	NA	5002.41	11819.6	NA	NA	NA	NA	NA	NA	NA	NA	NA	4214.05	4008.96	53728.8	17588.4	NA	NA	NA	11470.6	17671.3	14319.2	9400.85	6689	7377.16	11814.1	NA	18859.3	76951.2	NA	3654.43	NA	NA	NA	6951.39	26099.2	NA	9333.15	16985.5	8991.97	2773.76	5675.47
CD151	23453.9	33529.5	NA	128078	56552.5	14463.1	NA	477890	82098.6	328626	40108.5	11262.1	298152	6599.85	NA	NA	NA	23226.1	24347.3	NA	85393.7	15291.1	48600.9	NA	NA	46533.9	195146	76087.4	150238	130830	70226	94898.9	104476	216310	22824.1	459104	438823	121021	386200	986024	12496.6	NA	NA	73478	23729.1	156410	28215.1	90780.4	40457.7
ARHGEF12	NA	10709.5	NA	10799.5	NA	11658	NA	NA	NA	NA	NA	NA	NA	NA	NA	NA	NA	119988	NA	168175	4762.79	221274	NA	7795.13	NA	8180.86	13013.8	18213.7	13440.2	11550.9	9835.42	11162.1	10843	NA	23352.7	NA	NA	20790.1	NA	NA	NA	5569.55	258750	25723.5	NA	14095.7	16697	NA	33947.3
LMO7	NA	NA	NA	NA	NA	9783.92	20631	NA	20426.5	NA	NA	NA	NA	NA	NA	NA	NA	44326.9	13311.8	NA	22191.6	NA	15861.5	NA	NA	10304.3	20006.9	58592.8	28485.4	17916	3928.91	18271.6	18990	NA	2.77209	NA	NA	NA	NA	NA	NA	NA	NA	NA	14645.1	NA	38848	NA	33526
CD3D	NA	NA	NA	NA	NA	NA	NA	NA	NA	7032.58	NA	NA	NA	NA	NA	NA	NA	NA	NA	NA	NA	NA	NA	NA	NA	NA	NA	NA	NA	NA	NA	NA	NA	NA	NA	NA	NA	NA	4393.67	NA	NA	NA	NA	NA	NA	NA	NA	NA	NA
HLA-DQA1	39379.4	32233.3	NA	7911.29	NA	30717.1	50334.2	30865.1	52775.6	233873	NA	NA	68449.3	46702.2	NA	NA	42571.9	NA	6898.74	118269	17611.2	17720.2	31183.6	56038.6	NA	NA	105781	18533.9	8622.99	NA	24060	29608.6	60791.4	67231	92220.1	229827	NA	29050.3	61086.8	67184.1	10217.1	21310.4	47421.1	24799.2	NA	157610	14838	56486.7	24542.2
RNASEH2C	24121.6	19807.3	15042.3	80969.5	15422.4	662992	24519.6	NA	15380.9	28475.5	24953.4	10643.4	26776.2	29601.1	16464.1	16978.8	22632	NA	11192	23258.8	25171.2	NA	14778.7	NA	30723.8	14484.8	18794.1	26829	18833.6	13708.8	13168.9	19209.2	21958.6	28014.5	34051.2	74433.4	16604.1	22094.1	23268.9	17356.8	13448.3	25487.8	21090.9	21556.6	20944.9	24445.9	16163.1	18415.5	20991.9
TPD52L1	61153.9	48158.6	24772.7	33153.4	33960	30073.5	64779.1	47742	40079.8	55477.3	69800	94567.6	47179.9	100607	66857.2	80810.4	77903.8	92270.5	27864.9	44593.8	30802.1	129924	27655.4	87674.5	59902	24366.3	31673.3	211079	27848.9	77730.1	51030.2	48399.6	73344.1	49533	19173.9	328794	34739	73279.1	53788.2	73682	24457.7	232458	101318	60199.4	36283.8	52892.4	74517.1	36410.4	100885
PTS	3003.84	NA	NA	9374.77	NA	3181.77	5973.8	NA	6237.57	NA	NA	NA	NA	NA	NA	NA	NA	NA	NA	NA	4797.76	NA	NA	NA	NA	NA	2897.02	3035.45	4483.01	6820.45	1988.13	1616.42	6733.27	NA	NA	NA	NA	NA	NA	NA	NA	NA	NA	NA	NA	NA	NA	NA	16024
PPP6R3.1	3605553	1.67558e+06	2.78211e+06	1.66736e+06	5.07889e+06	2.54598e+06	2.14327e+06	1196353	1.7469e+06	1.25509e+06	2758929	2.53215e+06	667134	4075820	3.66281e+06	5107619	1.10888e+06	1.91357e+06	2.72546e+06	605097	2611085	1.27375e+06	2407118	556442	903316	2.59101e+06	329692	156556	397438	643166	2522926	1.51231e+06	586804	411606	1.8502e+06	189846	1.30435e+06	192802	925069	2.89512e+06	3.09187e+06	1.08045e+06	1.53107e+06	2.81817e+06	2.59719e+06	587820	1.16694e+06	747150	537649
AAMDC	90279.5	91070.8	39042.6	114644	63074.1	85453.1	63676.4	48455.2	51534.7	47690.6	22936.7	65252.2	49925.1	71686.6	66248.6	91137.7	NA	22036.3	46483.7	42853.8	76943.3	48359.2	64349.7	40949.5	36837.4	61943.4	36981.4	79090.9	34236.2	95754.7	50717.3	48397.7	40102.5	38015.9	51947.6	70004.6	29804.9	43459.6	53180.2	49883.9	93764.4	26735.1	NA	24512.1	40068.8	31494	37518.2	48983.2	65624.3
RAE1	19559	18444.7	18605.5	17639.3	15182.5	14139.6	13789.6	37204.5	15775.8	29072.4	NA	30624.3	14617.4	29303.1	NA	NA	13534.7	23572.7	19404	11076.4	27318.7	NA	18016.8	NA	8994.19	14691.2	25692.8	11023.7	23377.7	16359.9	16053.8	20292.7	16852.6	22381.1	18935	NA	14642.9	27490.4	20608.4	17428.5	15149.1	14966.8	15005.3	37926.4	20375.2	14594.4	20852.9	14313.9	20019
SCYL1	NA	NA	NA	NA	NA	NA	NA	NA	NA	4765.26	NA	NA	NA	NA	NA	NA	NA	NA	NA	22943.2	NA	NA	NA	NA	NA	NA	NA	10386.6	NA	NA	NA	NA	15314.6	NA	NA	53507.5	NA	8803.79	NA	NA	NA	NA	NA	NA	NA	NA	NA	NA	13603.8
MTMR1	4190.59	4588.15	6302.24	5943.16	5339.66	3548.82	3078.78	NA	4577.27	3935.85	NA	NA	NA	NA	14179.5	NA	NA	7960.4	4487.72	4372.32	3181.61	75846.3	4603.53	NA	5480.86	3899.52	5012.22	3895.97	6461.86	4910.81	4210.93	5518.4	4891.46	4113.3	NA	NA	3503.75	3169.7	NA	NA	9727.32	17436.6	20933	3073.61	4019.34	1729.77	4122.61	3824.99	3070.4
NDUFS8	46861	60575.7	41265.8	103274	46830.3	54916	62310.6	29502.4	75660.1	53713.1	23031	24332.7	37009	28739.4	12490.4	13666.8	33896.6	36421.6	26936.5	62228.7	34297.9	21581.5	31578.2	72587.2	65217.7	42787	74291.5	190405	83633.4	77144.9	57437.1	62866.1	71521.2	62010.2	117522	210541	38238.1	55749	54465.7	36827	20666.5	45047.5	34337.7	39092.7	45676.8	65201.7	45124.7	44371.4	80059.6
RRP8	1706.92	2409.06	3341.21	5553.78	3381.5	NA	1833.72	2561.47	NA	NA	NA	NA	5799.29	NA	NA	14949.1	NA	NA	8363.83	13334.8	2260.5	NA	7433.3	10645.5	10245.1	3826.61	NA	3209.45	5296.14	5247.12	3696.31	3658.96	6913.28	NA	25829.8	12395.7	1359.28	3003.32	1829.8	NA	5879.31	13055.8	12314	12674.4	NA	NA	2541.92	7782.01	3818.61
PTPMT1	NA	NA	9451.29	19593	7659.88	8032.45	5935.72	NA	17572.8	5371.17	NA	NA	NA	NA	NA	NA	4081.98	NA	3688.08	3411.31	3219.37	NA	10477.5	NA	4091.42	NA	38981.6	3069.91	16791	9706.46	16984.4	17132.5	35937.9	21957.9	NA	NA	7989.51	4449.86	6054.37	NA	NA	NA	NA	8637.01	NA	7664.69	7775.92	17172.2	43142.5
FNTA	14704.6	13186.8	11891	15713.8	12451.2	11030.3	12202.4	16400.6	8707.37	27017.3	6558.75	4701.29	23220.4	NA	2.47265	NA	9967.64	52905.4	24806.1	16987.6	17340.5	2626.68	83207.7	41684.5	4823.84	12247	10975	16968.1	11606.5	15574.2	14325.1	10650	10510.9	25617.1	5184.99	NA	22521.2	12736.3	25248.9	4580.97	6604.81	3748.61	7512.82	18049.6	11587.6	22564.3	21754.3	8350.33	9476.19
SMPD1	NA	14058.6	2071.23	19468.4	NA	2410.52	5983.8	NA	3983.19	NA	NA	NA	NA	NA	NA	NA	NA	19442.5	NA	NA	15115.7	NA	NA	NA	NA	NA	2962.33	20972	12919.6	19283.8	10902.1	3939.28	11718.7	NA	NA	NA	NA	NA	NA	NA	NA	NA	NA	NA	NA	NA	NA	NA	39278.1
PHF1	NA	NA	NA	11228.2	7101.81	NA	NA	4805.91	NA	5793.33	34368.8	NA	NA	NA	NA	NA	NA	10024.3	9020.45	9339.36	6627.44	21803.9	10475.1	9586.15	NA	10685	NA	4467.76	NA	NA	6428.27	8320.68	NA	NA	33384.9	NA	5912.5	NA	10249.2	NA	12238.4	NA	24373.1	NA	NA	8089.08	8018.11	10502.3	8620.34
PFDN4	34480.3	35865.3	41617.6	29981.3	33011.6	40719.4	45852.6	72258.4	45786.2	81806	221860	106972	56885.5	102267	131792	171797	134915	113805	56908.8	102635	35814.7	184445	42441.8	123865	94129.7	36453.7	27881.2	97325.1	26326	38925.4	30565.9	28591.9	53042.9	50453	52190.5	238190	49246.3	36782.7	52597.2	50855.3	58515.8	121008	52019.9	13101.2	70523.6	74973.4	44668.6	50037.2	58372.7
FAU	140092	140849	345617	211208	102812	127850	333773	770508	201591	736147	2525014	1.16605e+06	1.23641e+06	1.05992e+06	2494542	6.33869e+06	2.63613e+06	416680	1.1304e+06	557176	146902	715786	1039319	677716	916807	416268	159776	513896	197126	352250	143675	344740	444455	179530	221111	1.17056e+06	547355	495852	604126	426083	965198	3.0128e+06	3.95611e+06	331854	952745	371709	155583	666935	237137
C11orf98	3609.32	5019.96	NA	NA	NA	7031.38	NA	NA	14853.6	28916.7	13520.5	9548.56	23841.3	NA	15850.3	81112.2	28708.4	15591.3	30455.9	47910	1118.19	46344.6	16390.3	NA	23927.9	NA	NA	13186	4781.49	18662.3	NA	10714.8	18277.2	3159.98	NA	59101.3	11992.4	9779.88	15929.1	13580.2	19441.7	34951.6	53354.3	4283.38	17270.7	9985.68	4253.84	20395.1	14279.9
UBXN1	47254	77548.5	70476.1	48707.1	81834.4	66069.7	76176.6	56185.9	68296.7	76474	74263.4	65433.5	62274.2	67640.3	102439	247128	78468.8	98834.3	64640.8	102821	58674.9	133325	69276.2	114090	88492.9	72311.3	54375.9	117714	52731.1	68467.6	72864.1	63757.5	65438.8	53758.3	161993	224998	60336.1	64895.5	68104.7	51172.6	55112.9	203979	138080	54020.3	70711.8	88726.2	63126.9	62833.5	82980.2
EEF1D	134569	173189	138042	233467	140807	158687	198398	167532	149437	199110	132682	144557	183753	140713	152381	161074	135626	114014	127631	224634	208903	214487	155207	268112	231539	181134	198317	459568	203857	235026	153318	176284	166714	219364	294844	624400	161957	242753	229331	139567	143222	285870	228207	164797	176127	262963	215128	148335	228821
CFL1.1	NA	NA	NA	NA	NA	NA	NA	NA	NA	7046.41	NA	NA	NA	NA	NA	NA	NA	NA	NA	10778.2	4699.88	29017.5	20827.9	NA	NA	13954.8	NA	NA	NA	NA	NA	NA	NA	NA	NA	NA	NA	NA	NA	NA	NA	9188.28	NA	6370.02	NA	18125.4	13148.6	29304.4	17800.1
C11orf54	NA	NA	NA	NA	NA	12416	NA	72880.6	NA	70438.8	10670.9	NA	90291.8	156922	41246.2	NA	84057.1	NA	60980.7	45287.7	63985.3	59381.1	48474.9	107072	NA	NA	NA	5396.4	NA	10117.2	NA	NA	NA	15256.6	12093.4	NA	53846.3	68872.9	67520.1	NA	36447.9	24702.2	57791.6	50714.1	NA	42880.7	25341.5	45076.1	18572.2
E9PSI1	27374.3	25500.4	30289.2	21852.3	29807	28051.2	35886.8	69884.2	37537.8	92759	244923	88690	94818.1	87354.2	177296	270446	136482	111158	71237.4	129511	26743.5	136671	48884.5	114746	79948	33079.4	14664.4	54339.6	17565.5	41029.1	20642.3	27117.6	42595.2	47647.8	43715.3	126068	75100.9	42631.5	67676.1	58877.6	59054.2	117709	59220.2	26573.2	46882.2	76904.4	35671.5	53514	54385.1
SEC16A	25279.2	28982.3	17336.8	45561.4	38927.2	27400.1	18646.7	34405.8	32252.5	30963.4	114145	96002.1	66620.9	NA	58231.3	118096	51891.3	90102.3	52330.2	111874	34870.5	228140	55967.7	129972	105125	42468.8	26873.7	80674.1	27012.8	57785.2	21179.2	37685.9	41898	71323.3	52674.3	219940	63841.8	32485.8	50578.7	45956.9	38578.8	94923.3	94086.4	17796.2	55788.1	88162.5	46082.2	82723.1	52287.3
DIS3	NA	17811	18142	23139.4	18432	16644.2	NA	40666.9	20521.6	22243.8	NA	35745.3	19366.5	5670.73	39915.4	NA	22449.6	20789.9	17935.3	27062.1	23731.5	35761.9	25899.4	25837.6	22829	21354.3	58994.6	16348.1	37957	17165.9	25496.6	40609.6	29851.1	26018.1	40556	22103.2	14077	54354	10921.9	10706.1	43622.9	66291.7	122566	29232.3	19070.8	28204.1	20853.7	38737.3	25058.5
XPO4	NA	NA	NA	NA	NA	NA	NA	NA	NA	NA	NA	NA	NA	NA	NA	NA	NA	NA	NA	NA	NA	NA	NA	NA	NA	NA	5037.18	NA	3803.99	NA	NA	NA	NA	NA	NA	NA	NA	NA	NA	NA	NA	NA	NA	NA	NA	NA	NA	NA	NA
MB.1	NA	NA	NA	NA	NA	NA	NA	NA	NA	NA	NA	NA	NA	NA	NA	NA	NA	NA	NA	NA	NA	NA	NA	13099.7	11974.9	NA	NA	NA	NA	NA	NA	NA	NA	NA	NA	NA	NA	NA	NA	NA	NA	NA	NA	NA	NA	NA	NA	NA	NA
RPL35	NA	NA	NA	NA	NA	NA	NA	15824.6	NA	17111.5	NA	NA	45581	NA	24110.8	57522.1	41113.5	11964.3	13338.1	18633.3	16023.2	15272	NA	28185.7	27933.8	NA	NA	41806.4	NA	100727	NA	67713.6	NA	10938.5	30305.8	NA	19371.1	57352.5	23647.9	3997.17	65061.7	53379.5	134047	30625.4	33248.2	18577.8	17829.9	48074.8	44606
PITPNA	57332.6	45865.5	57504.1	48247.6	55679.7	43998.3	57985.6	40662.8	40884.1	40509	39115.9	46315.6	55273.4	52868	27910.7	36714.2	28319.1	25044	51004.8	33878.7	51237.2	24418.7	50214.9	36879.3	29080.9	45274.9	41126	26677	42043.2	40676.2	47848.4	40631.3	38378	44073.8	79677.5	23804.9	45822.8	49803.2	49214	57368.8	58997.7	47288.4	50364.8	47574.6	52815.7	37155.1	50998.1	37591.8	40507.9
C1RL	NA	NA	NA	2103.1	NA	NA	NA	59966.8	NA	31402.5	40539.8	38070.6	30524.5	94275	28021.7	243819	58815	129815	35054.7	77252.2	NA	91421	4478.11	24069.4	35731.6	NA	NA	28157.7	NA	NA	NA	NA	NA	24617.2	NA	63245.3	36843.9	33287.4	43524.5	40821.8	NA	52396.1	10105.2	51327.2	65612.3	52166.6	28529.6	36801.5	24414
TMEM258	35967.1	34814.4	30729	76350.1	26016.9	37845.9	45637.2	NA	68022.2	44378.5	17744	22044.4	37830.8	NA	NA	NA	63328.4	18715.6	34158.9	36458	31362.9	NA	62933	20542.5	27513.7	50238.7	62210.3	48972	53018.9	55885.6	42192.7	55980.7	53179.1	47790.2	NA	14678.1	19903.3	69056	28653.6	3411.66	16224.5	6844.77	6038.34	68741.6	53004.4	56249.6	80038	56424.8	85912.5
SS18	NA	NA	NA	NA	NA	NA	NA	NA	NA	12761.9	NA	NA	NA	NA	NA	NA	NA	NA	NA	NA	NA	NA	NA	NA	NA	NA	NA	17637.7	NA	NA	NA	NA	NA	NA	NA	28429.7	NA	NA	NA	NA	NA	NA	NA	NA	NA	NA	NA	NA	NA
WNK1	20352.2	11915.9	18178.5	16189.3	18019.8	18689.3	20597.6	NA	46416.9	12774.1	NA	NA	8107.02	NA	NA	27059.9	40076	8739.03	10599.7	18207.1	10726.6	68228.8	20505.7	38727.7	17363.8	25112.3	19380.1	41054.8	28394	21149.1	27427.1	17049.4	19861.6	11644.8	18003.8	162989	NA	13499.3	15064.6	NA	7719.81	20458.1	4969.58	12394.1	19729.2	21554.2	8947.31	10777.9	18119
ARMC6	NA	NA	NA	NA	NA	NA	NA	NA	NA	NA	NA	NA	NA	NA	NA	NA	NA	NA	NA	NA	NA	NA	NA	NA	NA	NA	4637.85	NA	NA	NA	NA	NA	NA	NA	NA	NA	NA	NA	NA	NA	NA	NA	NA	NA	NA	NA	NA	NA	NA
TRMT112	30244.8	30790.2	26125	26123.9	38698.5	31439.3	39996.4	26190.2	33699.1	90794.9	34225.7	54871	44623	50458.7	30375.9	31699.6	26132.1	15247.4	30187.9	33189.6	33616.7	33583.9	33259.1	31529.8	28929.6	34124.9	27133.7	34747.9	43649.2	21299.8	31183.9	54305	74119.6	47042.6	30559.4	115170	33404.9	44436.1	60326.2	32881.3	26665.7	45096	22078.9	24774.5	30825.6	65918.3	41509.7	25403.8	29450.8
AFF1	NA	NA	NA	NA	NA	NA	NA	NA	NA	10446.8	NA	NA	NA	NA	30931.3	70220.6	29141.6	21719.8	17762.5	34215.8	NA	37302.4	NA	NA	23556.3	NA	NA	21426	NA	12280.2	NA	NA	NA	NA	NA	48790	11597.4	NA	NA	NA	NA	80280.4	65396.3	NA	NA	13680.2	NA	8081.18	10297.8
NDUFS7	24251.2	29532.1	28216.8	64559.7	18999.2	25615.4	24445.1	16726.9	38250.7	35018.4	11165.5	13551.4	31548.7	NA	49052.8	NA	19309.6	NA	18416.7	14753.8	26506.1	13247.8	24775.2	NA	19992.9	15776.5	33663.5	20699.2	44257.3	39346.9	27345.6	25913.7	22155.1	28896.6	83671.9	NA	17326.3	30199.7	32880.4	26160.9	26050.8	28944.9	25792.6	32953.8	27790.7	18733.2	19352.9	19491.7	23054
RBM7	NA	1218.67	NA	426.547	NA	1203.59	1276.31	NA	1066.76	NA	NA	NA	NA	NA	NA	NA	NA	NA	NA	NA	NA	NA	NA	NA	NA	NA	2852.72	786.971	2974.32	732.507	NA	970.595	2520.57	NA	NA	NA	NA	4584.94	NA	NA	NA	NA	NA	NA	NA	NA	NA	NA	519.741
DAD1	142837	102759	115449	279894	126875	93280.4	189800	95930.8	154014	153408	80388.3	70318.5	98399.8	85581.2	65724.4	62335.6	115110	30325.5	60774.3	57079.2	67351.3	83995.7	114542	42673.3	50246	85317.6	158306	94121.3	174112	142304	134510	156488	117098	115069	284494	31768.8	111314	220598	146723	154239	121430	114845	235969	140200	131718	92173.1	114307	100480	140336
SPARC	NA	NA	NA	NA	NA	NA	NA	NA	NA	NA	NA	NA	NA	NA	NA	NA	NA	NA	NA	NA	NA	NA	NA	NA	NA	NA	NA	NA	NA	4338.99	NA	NA	NA	5974.49	NA	57919.1	NA	NA	NA	NA	NA	234657	NA	NA	NA	NA	8532.42	NA	8817.29
SIPA1L1	382474	399666	220105	485669	323577	149152	432140	1.54001e+06	416464	481460	1.24751e+06	1.01009e+06	411997	1.22033e+06	1.92293e+06	4415124	737527	728712	510441	729402	188268	810734	329489	2.64744e+06	998398	299530	1090769	312851	342368	452770	363812	213583	710701	1.05762e+06	1.21763e+06	6.1469e+06	471839	1.55383e+06	347768	795917	572801	2095970	1.62265e+06	413035	123890	705338	541533	764870	676537
ATP6V0D1	26472.6	76644	31619.7	38202.6	27145.3	16215.9	NA	5461.27	NA	26119.4	30821.1	NA	17754.8	NA	NA	NA	6298.27	NA	NA	NA	27368	NA	17303.5	NA	NA	15876.9	83372.5	19656.9	71222.7	25742.2	26855.5	56485.9	61783.7	32238.4	69756.6	NA	16088.7	26898.7	24422	17379.6	13556.4	4688.15	2941.39	18914.6	21132.8	5470.99	25374.2	20190.1	33185.4
IFT27	38672.4	24859.9	19205.6	24460.6	32251.3	31368	36755.6	28414.4	28320	22880.7	30569.4	33629.9	28105	28179.6	26530.5	15139.7	23273.9	16627.5	32945.5	19797.1	35724.9	13925.5	19578.4	25812.6	16117.2	16829.3	16848.4	23838.4	12333.6	26325	19782.7	17460.4	16969.6	10838.8	15687.8	25155.8	30432.1	21314.6	30154.4	33764	19241.6	20181.9	NA	26883	22441.9	19578.6	27078.4	22422.7	18315.7
WASHC3	17191.2	13571.9	12807.9	15482.8	29288.9	15783.6	33112.1	28899.7	20703.2	21073	44460.8	32326	27338.8	25246.6	47580.1	47316.2	33724.4	29212.4	21251.5	40208.3	17795.4	21189.2	14056.6	NA	34073.4	16126.1	24659.4	44361.9	25367.2	28123.8	29334.1	27826.2	22227.8	31628.8	27571.3	110697	31190.5	28167.3	31018.3	28210	25320.4	86346	40417.8	11094.1	34510.5	31341.8	21662.4	19152	33096.8
CDK2AP1	6834.5	NA	NA	7792.32	NA	7199.19	9330.12	16069.4	NA	7198.4	NA	17554.6	NA	12763.8	NA	NA	14821.6	NA	10811	6757.98	6672.91	19819.6	8343.74	NA	29124.3	11108.5	12013.3	6804.63	8297.83	8766.21	NA	NA	6762.66	18242.5	NA	45519.8	13127.4	16469.3	5569.04	7186.97	NA	34429.5	3899.74	18602.7	11900.2	18496.5	18426.9	NA	5300.47
RAP1B	31670	26234	22147.6	77152.3	19371.8	37630.1	21140.4	25688.7	33494.2	69643	NA	10642	33376.4	NA	NA	NA	NA	NA	18229.7	NA	13055.5	15782.8	22683	NA	NA	20631.1	17049	35746.7	52825.2	40780	37859.8	53525.8	26617.4	43517.3	29752.4	NA	42721.5	53165.5	52786.7	56572.5	NA	NA	NA	21793.5	NA	28522.7	41534.9	34893.7	37344.2
TPK1	29016.7	26277.4	20376	20259.1	30118.8	27268.7	36523.8	25144.8	27929.8	20761.2	24568.5	30643.6	28375.2	23164.3	39708.8	35235	33589.8	18645.8	32670.7	23938.5	33259.3	47076.5	40117.8	63836.8	41743	26956.8	12597.6	12241.6	9500.22	20212.4	28627.3	28606.7	24264.3	18578	42469.6	22372.5	31100.2	21676.7	33723.9	19753.1	29751	26929.4	36497	31861.8	43975.3	24519.1	25925.6	32502.2	27694
PARD3	NA	NA	NA	NA	NA	NA	NA	NA	NA	NA	NA	NA	NA	NA	NA	NA	NA	5952.36	3610.95	7541.15	NA	12240.2	NA	NA	9527.1	NA	NA	8326.73	NA	NA	NA	NA	NA	NA	NA	NA	NA	NA	NA	NA	NA	17071.7	NA	NA	NA	3391.56	3712.93	8086.33	5844.75
COL21A1	61136.1	30764.8	29402	30247.2	28537	77946.2	55416.6	94983	36312.5	51601.5	163249	81865.1	66083.9	110118	46762.5	100961	97590.4	150213	83011.7	85111.4	31181.3	130355	32042.5	153215	104482	12356.2	18403	78134.9	26778.2	27283.1	34275.7	98606.3	27139	21258.2	NA	376047	46082.9	32295.3	22432.8	32871.4	43111.3	109118	41886.2	30661.3	74903.1	52613.6	20103.7	49866.7	55010.2
P2RX4	NA	NA	NA	NA	NA	NA	NA	NA	NA	NA	NA	NA	NA	NA	NA	NA	NA	NA	NA	NA	NA	NA	NA	NA	NA	NA	2974.35	NA	2932.78	NA	NA	NA	NA	NA	26450.5	NA	NA	NA	NA	NA	NA	NA	NA	NA	NA	NA	NA	NA	NA
SLC3A2	29500.1	41912.3	59198.1	29369.6	46742.7	44578.6	47890.2	40442.2	50633.3	27565.6	27205.9	32494.4	33044.6	22112.6	14890.4	9050.13	29948	85507.4	16849.1	24606.4	40831.8	23037.8	17699.9	28243.3	31623.8	32067.8	33825.9	37641	28748.4	25605.3	31226.4	40023.3	24948.6	26786	18346.2	68107	24330.3	21699.6	28562.7	15170.3	32709.9	12511.9	8980.7	30746	25190.8	26376.3	21383.4	15002.5	23676.9
GPHN	18515.6	21388	15244.1	22055.7	17412.7	22887.6	19727.3	36473.6	24852.6	23547.9	NA	42482.3	6776.55	25227.2	38205.1	21609.8	30155.5	21981.5	21259.3	28912.1	16851.8	52262.8	21195.5	10927.2	24706.6	23220.9	23046.2	31322.5	19031.6	20599.2	19827.4	22810.2	24651.2	22503.9	42540.9	43551.5	23246.4	25510.6	22878.9	14813.3	25700.3	24799.4	21280.9	23111.3	33891.6	37934.8	23768.6	36351.4	43987.9
NRIP2	NA	6570.86	NA	NA	NA	NA	8551.17	9064.36	9461.59	7255.02	NA	5707.93	19847.3	NA	NA	NA	NA	7452.6	9761.56	13841.1	NA	16708.9	NA	NA	NA	NA	NA	10050.1	11355.6	7200.04	NA	NA	10392.3	10812.9	NA	25649.3	8361.74	13183.1	15469.8	7509.55	NA	NA	NA	NA	13355.4	8663.89	5642.19	10503.8	6292.47
PAAF1	NA	7584.24	NA	38525.1	NA	NA	NA	NA	NA	7140.65	NA	NA	NA	NA	NA	NA	NA	NA	25609.4	NA	37205.6	NA	19961.3	NA	NA	NA	47089.4	NA	37405.4	32421.4	50930.4	6119.28	NA	NA	9972.48	NA	NA	NA	NA	NA	NA	NA	NA	NA	NA	19305.8	18130.3	NA	NA
LPCAT3	5844.13	4124.64	7325.55	15072.5	NA	4422.67	2894.07	NA	6738.95	13225.8	NA	NA	NA	NA	NA	NA	NA	NA	9819.89	9570.36	8193.82	NA	10173.2	NA	NA	3491.86	14574.2	10789	31525.8	11036.1	5098.87	17450.7	11976.1	11250.8	1.6528	NA	3289.64	13405.6	7596.01	NA	NA	NA	NA	NA	5678.89	6351.45	12462.9	NA	10296
NOL8	NA	NA	NA	NA	NA	NA	NA	NA	NA	NA	NA	NA	NA	NA	NA	NA	NA	NA	NA	12033.2	NA	NA	NA	NA	NA	NA	NA	8981.19	NA	NA	NA	NA	NA	NA	NA	22750	NA	NA	NA	NA	NA	NA	NA	NA	NA	NA	NA	NA	NA
VPS37B	20260.9	10603.1	8051.84	9960.39	7266.8	9711.55	17876.6	NA	14601.6	NA	NA	NA	NA	NA	13635.7	NA	NA	15575.1	1442.39	1897.38	6013.91	10030.4	8373.11	25143.7	NA	28247.9	12171.7	9651.34	8010	10593.7	8449.64	11754.9	8429.61	3195.48	2728.49	11999.8	15729.1	8307.19	8918.89	NA	14071.8	NA	NA	7843.69	7345.03	12176.8	2957.47	2438.95	11887.8
PCMTD1	308563	26858.1	NA	61871.7	230907	218117	24976.8	13000.1	17662.6	7812.51	NA	NA	6562.76	NA	NA	NA	NA	23974.3	20979	14603.8	124717	16890.1	112116	NA	NA	254559	18843	9081.81	21102.9	22943.5	94565.3	23659.1	16995.5	14521.4	NA	NA	13728	8401.77	10994.2	21048.1	20251.7	NA	NA	23505	14133	NA	24351.4	15046.1	17402.1
PUS1	NA	3834.44	NA	6814.77	8807.32	NA	NA	NA	NA	3141.55	NA	NA	NA	NA	NA	NA	NA	NA	5279.88	4044.66	7264.68	NA	11185.3	NA	NA	NA	8262.44	5637.43	9307.66	7142.2	12304.9	10467.9	13247.3	16923.3	NA	NA	NA	6446.71	8162.2	NA	NA	NA	NA	NA	NA	7734.3	9761.46	7857.44	8581.77
STARD10	63480.8	60373.5	11454.2	152788	123655	14613.1	13155.4	36459.5	17429.9	25573.8	36754.4	15648.2	304882	125439	NA	NA	75294.7	27501.7	5230.71	26928.9	144473	156899	62150.6	82408.6	27243.2	99288.3	12456	8660.98	16088.3	19384.8	125877	82523.5	16162.9	15781.2	9738.98	13446	29689.5	128512	75856	28512.7	140030	8964.99	10855.4	18490.9	16505.2	13045.1	18901.2	6391.91	19187.4
HMGA2	NA	76845.6	31037.2	25345.9	96404.5	50397.8	NA	77609.6	1798.53	16223.3	106857	130124	101637	43830.6	49103	544906	71869	22341	61096.1	46552.6	27471.3	87883.9	145071	159125	139759	98476.4	107930	272442	133946	78599	156634	327605	785124	161153	2.3498e+06	653272	242416	555465	108739	111873	97757.8	2.10783e+06	1.5587e+06	94799.4	378189	190595	199564	261460	334432
KIAA1586	50221.1	70760.1	114659	53744.8	142871	66344.2	113016	140305	113880	43689.9	105092	143871	51818.5	68523.3	50160.3	NA	232375	NA	61475.4	8376.78	56791.8	NA	51429.8	62196.2	53677.4	52052.7	58746.1	26053.7	44318.9	33213.5	23604.7	50563.6	79448.9	29507.8	3796.93	119573	54468	12491.2	24552	104948	30870.5	NA	12398.5	21093.2	NA	25954.8	40867.9	23369.3	40986.5
SEC23A	28784.7	41316.4	32391.3	49086.7	40094.1	41629.6	26149	10707.3	27344.1	29376.4	NA	NA	17755.2	NA	NA	NA	1796.87	6211.14	12719.8	10159.9	19427	2598.94	20930.4	7732.95	10634.4	27975.5	88519.7	46369	71700.2	52860.7	52027	50380.1	42820.2	35111.6	57708.3	NA	18353.6	36347.4	26927	23146.9	17400.8	10218.8	55071.7	35661.3	29892.6	17898.3	32585.1	25208.2	34198.7
TSG101	21747.8	19699.4	21995.6	25025.9	19630.2	16930.6	17420.1	134795	22593.2	28121.4	NA	NA	14250.7	497926	9420.57	5994.69	2081.35	53386.2	33260.4	58639.9	20521.4	NA	11854.1	10190.3	6217.01	30993.6	23623.7	24299.1	22573.1	17075.5	19116.6	16284.6	14123.6	59934.2	24878.7	987908	76919.6	95823.9	54605.3	96570.4	11663.7	11077.8	19894.7	18029.5	21893.1	19876.8	30185	43835.5	22049.2
ETFBKMT	3.11762e+06	3.19741e+06	10613323	1.63737e+06	3.5679e+06	3.84179e+06	1.72974e+06	5.53988e+06	3330208	1.71964e+06	3.96459e+06	8582163	3043124	8836074	13449292	31548466	7841296	4805879	3059285	6.53829e+06	4.97319e+06	2.92667e+06	2815461	18061766	9485348	8211884	2.13972e+06	1.66653e+06	998990	1.28206e+06	1.25531e+06	2.7214e+06	2678340	1.36295e+06	11074458	3747415	1.973e+06	3.42357e+06	1.65918e+06	3.07074e+06	10933850	9366726	8943479	1.66998e+06	6.89972e+06	2.76912e+06	1.53568e+06	2.00386e+06	951226
CLDN7	17031	8627.43	17495.9	41641.3	23616.8	14945.6	6145.39	4495.78	12127.5	18142.7	5781.65	12848.9	NA	NA	5787.73	NA	10094.5	NA	10579.6	5055.57	7369.95	6885.98	8841.63	NA	NA	8505.7	8409.68	30878.3	40495.3	27603.9	20104.8	28427.9	14071	6878.84	38535.5	NA	8455.07	25190.1	5700.22	18800.4	NA	10874.6	29373.2	12000.7	9486.65	6583.15	23126.8	9401.91	14537.2
NAP1L1.1	78358.8	78302.2	80000.1	72425.2	89567.4	94834.6	126936	140721	76327.7	114292	114807	112959	111035	92795.9	107038	179827	125105	70281.7	56433.2	105602	70704.8	98063.5	67948.2	121773	125767	60465.4	115228	236438	109915	85056.2	78213.5	112636	96245.7	93991.4	56758.3	341382	82972.4	71578.9	89369.4	67744.4	65755.2	150116	67460.5	65889.9	92262.6	117148	73903.2	58076.4	91422.6
TUBA1C	231291	30200.2	NA	97357.8	168003	62621.8	177180	69847.4	127373	67442.6	30010.2	26044.3	53362	36216.9	335766	NA	35843.2	NA	129375	14933.5	82032.6	27370.5	275563	NA	NA	139754	48359.4	55926	99389	95913.4	155211	97791.5	195857	54197.5	86550.7	13016.2	65085.6	57501.5	52651	99064.9	98896.5	138737	93817.1	36750.8	46521.2	30407.4	48005.1	41505.9	99949.7
LSAMP	NA	NA	NA	NA	NA	NA	NA	NA	NA	17463.7	36514	NA	12245.7	NA	16739.2	NA	12741.8	4326.35	NA	26950.8	NA	36005.6	3911.73	26784.3	10445.4	NA	NA	NA	NA	NA	NA	NA	8457.6	4153.9	NA	25813.9	NA	NA	8102.88	NA	NA	NA	NA	NA	NA	19176.3	NA	19208.3	12847.2
GRSF1	NA	NA	NA	10220.8	NA	NA	3917.19	NA	NA	11118.3	NA	NA	2737.13	NA	NA	NA	NA	6876.87	NA	NA	NA	NA	NA	NA	NA	NA	7730.17	15211.1	8288.39	6758.84	13848.7	14027.8	11809.1	8643.79	NA	21360.7	13451.8	10027.7	13187.9	NA	NA	NA	NA	NA	NA	8834.09	7882.05	10606	26056.2
F5H5P2	36327.5	20370.4	36198.3	35980.2	36907.2	27693.7	35033.7	13374.8	47205.3	14510.6	12485.6	27585.6	21916.9	14030.9	14642.4	NA	22196	24435.6	33458.9	19586.8	26205.2	13386.6	26481.6	NA	15794	24767.6	15295.1	9242.09	13545.4	22331.9	25876.9	26035.7	26975.7	22365.9	96435.7	NA	24091.1	20518.9	21951.8	17357.2	19581.4	14649.1	25858.5	18006.2	14213.1	18904.7	15471	20648.9	47467.1
DHX8	20792.9	15202.7	12193	7573.43	24119.9	16283	NA	NA	73752.9	NA	51255.6	NA	NA	NA	NA	NA	NA	31612.5	NA	24467.7	29473.6	23616.1	26532.1	76795.5	19328.1	NA	11213.3	5252.89	12534.1	7216.6	11833.9	11776	10831	NA	NA	NA	8310.44	NA	NA	NA	6932.71	NA	NA	23912.9	NA	NA	15222.3	22861.2	13915.8
CPSF7	45226.3	31313.3	51205.3	41208.4	43218.5	45827.5	45837.5	16315.3	35520.6	37491.5	7708.95	NA	5224.09	9349.98	16485.1	156196	20431	27027.1	41091.6	32250.5	65624.2	21220.2	56726.2	11266.6	18685	59649.9	50580	33081.1	67893	36327.4	44264.1	42814.8	35369.1	19818.8	447970	3626.85	17979.9	32036.6	23533.3	24782.2	96339.1	45741.8	131615	44917.4	31376.4	32429.5	51474.1	31770.7	38678.5
MYO1C	33304	33135.7	44685.9	63975.9	40291.9	36499.6	15858.3	32143.4	32398.8	37583.9	13214.9	17535.5	17666.2	18507.1	16326.3	22121.6	11422.5	9230.78	19483	16239.4	31162.1	17233	30630.2	32223.2	19425.8	24847.8	63274.1	25002.5	57560.1	31161.3	41978.1	28851.5	25619.3	45990.2	27735.9	62084.2	25958.9	51754.2	28874.9	33316.7	23259.1	9091.92	15129.7	20244.4	35322.4	16419.6	34266.1	42760.8	24297.4
GOLT1B	8113.18	11023	9136.15	17954.8	6801.56	9273.04	6745.34	4250.49	11288	3379.49	NA	NA	NA	NA	NA	NA	NA	NA	NA	NA	NA	NA	9677.62	NA	NA	NA	25253.5	12563.2	22123.8	13646.6	14379.5	13532.9	15355.6	6029.27	1.9506	NA	NA	6763.19	NA	NA	NA	NA	NA	NA	5126.39	NA	10580.5	NA	12097.4
MRPL48	NA	15206.9	NA	7360.03	NA	17650	3399.34	NA	22972.6	NA	NA	NA	NA	NA	NA	NA	NA	NA	NA	NA	9117.85	NA	7465.91	NA	NA	NA	14808.8	2120.79	9583.99	5338.67	9128.64	7680.91	11825.9	20459.1	2.40149	NA	29525.3	NA	18968.8	NA	3190.65	NA	NA	NA	NA	3297.61	4195.58	NA	31374.9
CRADD	12534.1	14276.4	NA	14355	NA	14508.5	11527.7	27209	12003.3	9579.29	NA	8086.38	8743.18	NA	NA	NA	NA	NA	NA	7218.55	NA	NA	8251.48	9517.04	8069.53	10597	14327.7	6651.05	17201.5	10447.3	6394.56	8847.63	NA	15129.6	NA	8064.09	13280.2	11665.9	11972.9	5652.4	NA	NA	NA	NA	NA	NA	NA	NA	5392.2
TLE3	NA	16305.9	NA	12011.6	9284.13	627.321	23774.2	NA	24136.6	19915.1	NA	NA	21854.1	NA	NA	NA	NA	17438.8	NA	18434.7	12006.6	63412.1	20251.9	NA	NA	15874.6	NA	8997.09	21683.1	9244.02	12378.8	16052.6	19874.9	68154.1	65022.9	62386	6079.06	15970.6	NA	2995.43	23364.7	75857.7	73434.8	7884.45	9712.57	15001.9	9563.43	17416.4	15879.2
MRPL21	39149.6	30398.6	51464	21444.2	70064.5	35570.5	71966.5	NA	67026	34858.8	NA	NA	31337.2	NA	NA	NA	NA	NA	14931.5	45913.7	NA	38214.6	19986	NA	199295	18769.2	40668.5	19679.2	27555.2	24083.2	22251.8	31554.4	33213	49269.8	29110	NA	33118.1	51744.3	11802.9	41650.3	9866.97	17364.8	46547.6	21293.3	17450.7	36726.9	22690.2	30882.4	54708.7
C12orf43	NA	NA	NA	NA	NA	NA	NA	NA	NA	15179.8	NA	NA	NA	NA	NA	NA	NA	NA	NA	10390.3	NA	NA	NA	NA	NA	NA	NA	22939.7	NA	NA	NA	NA	12348.5	NA	NA	40052.5	NA	NA	NA	NA	NA	NA	51080.8	NA	NA	NA	NA	NA	NA
MED21	NA	NA	NA	NA	NA	NA	NA	NA	NA	NA	NA	NA	NA	NA	12579.4	17398.6	NA	7014.25	40054.1	32812.5	NA	NA	NA	NA	8632.44	NA	NA	25200.5	NA	10535.5	NA	NA	3730.97	NA	NA	90433.9	NA	NA	5224.5	NA	NA	48811.1	5456.13	NA	NA	7009.83	19242.4	NA	3302.33
F7	12914.6	7660.63	9646.14	5364.2	3533.52	8340.88	9390.18	3206.54	14600.6	NA	NA	NA	774.023	NA	NA	NA	NA	8593.92	3833.67	2766.31	3427.79	NA	NA	NA	5066.41	9070.98	3986.52	4181.86	5681.36	13751.6	3238.48	7398.58	3835.67	3158.31	NA	NA	NA	6242.31	NA	NA	NA	NA	NA	NA	7909.69	3462.66	4700.66	1772.21	2080.22
XRCC1	NA	NA	NA	NA	NA	NA	NA	NA	NA	5203.81	NA	NA	NA	NA	NA	NA	NA	NA	NA	NA	NA	NA	NA	NA	NA	NA	3213.58	NA	7060.98	NA	NA	NA	6846.81	NA	NA	NA	NA	NA	NA	NA	NA	NA	NA	NA	NA	NA	3224.64	NA	NA
ASH2L	10758.6	10828.3	NA	14382.8	9054.29	10035	11274.8	8262.02	8880.62	22315.9	6862.14	7461.37	14778.9	NA	NA	NA	7537.02	4869.91	8661.21	7905.46	8114.37	4003.17	13382.2	NA	5212.35	10392.5	21884.6	13230.9	22685.1	24811.4	12403	15322.2	12629.1	7082.68	16886.5	NA	14971.8	19196.2	13523.5	7548.37	5558.53	5710	10062.3	8710.05	14358.8	8407.93	9176.58	7112.68	7730.43
MVK	32017	16996.6	30498.5	21167.9	17318.6	18820	14666.4	NA	31086.6	9824.2	NA	NA	12673.1	NA	NA	NA	NA	NA	25551.1	11580.3	22336.8	NA	30756.5	NA	NA	34547.2	30029.3	8230.73	14028.4	17600.5	14416.7	18237.3	11357.8	13016.5	30025.1	NA	6484.54	94419.1	78866	NA	16103.1	NA	23429.2	16594.1	13174.4	14757.9	19174.6	9196.02	14681.2
DSTN	244990	368954	397873	177491	321473	252448	224035	429771	275361	398324	374739	386470	468053	442552	487673	267902	216842	242946	422638	282024	270770	205147	308371	247548	199870	566958	217672	181723	196710	229714	215195	269912	154183	498832	409605	141797	501934	470159	506451	551806	194507	267532	374416	275370	300700	257190	218823	229972	169308
NECAP2	19924.9	29640.8	19042.2	27010.5	28692.4	30000.6	668747	20962.4	33621.5	48490.9	4298413	2.30643e+06	35436.6	3.57484e+06	NA	4.11046	14564201	17804.5	19992.5	23210.5	24267.9	9681.02	24314.6	18713740	10528504	77558.6	40994.3	19762.8	31276.8	32965.4	38843.5	30559.7	26639.2	45818.9	17039.5	2716037	33513.6	25052.5	39239.9	26240.8	451366	16510.9	15186	29785.9	26152.8	30471.9	28116.4	27368.4	28381
[truncated: 4,369 more rows]
[truncated: 3 more columns]
