# Supplementary material for: Integrated analysis of circulating and tissue proteomes reveals that fibronectin 1 is a potential biomarker in papillary thyroid cancer
Source: BMC Cancer. 2023 May 8;23:412. doi: 10.1186/s12885-023-10839-w (PMC10165821; doi:10.1186/s12885-023-10839-w)
Supplement: Supplementary file 5 — Additional file 5: Supplementary Table S5. Differentially expressed proteins between tumor tissues and paired non-cancerous adjacent tissues of papillary thyroid cancer patients. [file 12885_2023_10839_MOESM5_ESM.xlsx]

## Sheet: Table S5
Supplementary Table S5. Differentially expressed proteins between tumor tissues and paired non-cancerous adjacent tissues of papillary thyroid cancer patients. logFC: estimate of the log2-fold-change corresponding to the contrast samples; AveExpr: average log2-expression for the proteins over all samples; P.Value: obtained from the moderated t-statistic by Limma; adj.P.Val: Benjamini-Hochberg adj…
Names	logFC	AveExpr	P.Value	adj.P.Val
CLN5	-0.959954	15.4682	0.00125271	0.0180506
EPPK1	1.23889	13.6309	0.000727416	0.0124362
CPB2	-1.50179	14.1315	0.00511193	0.0457578
PMF1-BGLAP	1.47167	12.2786	0.000117705	0.00358669
C12orf45	-1.48241	14.0933	0.00102638	0.0157568
HMOX2	0.61982	13.8157	0.0011695	0.0171775
PTPRJ	-1.22023	14.8133	0.000695923	0.0120528
GYPA	-1.88548	15.5579	0.00019626	0.0050656
SLIRP	0.9275	14.9019	0.00262087	0.0293991
GPX1	0.720613	16.701	3.5553e-05	0.00162961
CLTC	0.930087	17.0576	0.000187868	0.00494503
NCAM1	-1.34486	14.0809	2.69585e-07	5.19105e-05
CABIN1	-1.21111	16.806	0.000650228	0.0114822
METTL7B	2.39997	14.0651	6.22807e-05	0.00233623
CTSH	1.24532	16.7659	2.42893e-06	0.000248358
GPX3	-1.41924	22.1948	0.00235655	0.0275296
SYTL1	-1.70605	16.6674	0.000587379	0.0107693
RER1	1.76432	15.5076	1.52125e-05	0.000882045
MYO6	1.11739	14.3893	5.56351e-05	0.00220755
SNRPC	0.677091	15.8838	0.00220579	0.0264745
TANGO2	-0.822499	13.7115	0.00274659	0.0301106
SCAF8	1.44458	12.0123	0.00124969	0.0180506
ATP5MPL	1.034	15.7236	0.00426531	0.0405406
SULT1A4	-0.761835	14.7591	0.000975223	0.0152508
LTBP4	1.07751	15.8094	4.40439e-05	0.00188985
MTRES1	0.809664	13.8666	0.002262	0.0266085
PON2	0.805873	14.772	0.00051296	0.00999051
MATR3	0.556799	15.7924	0.00298935	0.0317126
GOLGA6L7	-1.48377	16.8022	0.000458992	0.00917875
SFXN3	1.00367	15.3324	3.15641e-05	0.00151742
UNC45A	-2.69439	22.5523	1.6789e-07	4.0576e-05
EPS8	1.30166	14.2357	4.13557e-06	0.000366481
RPS14	0.781384	17.5927	3.87787e-05	0.00174734
DMAC2L	0.726333	14.0709	0.00426984	0.0405406
RPL15	0.593735	16.219	0.00188677	0.0238856
PANK2	-0.907441	13.0803	0.00361162	0.0361638
ARHGEF7	0.962347	14.0315	0.00392208	0.0384755
CREG1	-0.676821	14.8157	0.000612001	0.0110305
ECE1	0.757188	15.9197	0.00463689	0.0427285
WDR37	-0.634932	14.8235	0.00445375	0.0420614
ITPR1	1.27184	19.6349	6.99458e-06	0.000532946
HM13	0.562358	15.6499	0.00244932	0.0281275
GLA	-0.992822	15.0906	0.000427147	0.00883712
IGFBP6	1.22039	15.2473	0.0019997	0.0246691
ARID1B.1	-0.708505	14.4179	0.00411189	0.0396068
GTF2I	0.765685	16.0313	8.23344e-05	0.00282433
FKBP2	-0.515542	16.083	0.0048832	0.0443159
S100A2	1.62059	15.5853	0.00257892	0.0290511
LDHB	-0.569291	19.9959	0.00205322	0.0249816
SH3PXD2B	0.947151	14.284	0.000951242	0.0150978
KLRG2	-1.06232	13.4217	0.00238029	0.0276332
HCFC1	0.586052	14.4881	0.00342909	0.0350624
EIPR1	2.26185	16.6798	3.1012e-05	0.00151742
ZNF593	-1.87709	16.1067	0.00270576	0.0299097
APOC3	-1.12426	19.1577	0.00448115	0.0420717
CNN2	0.767828	16.3731	0.000129523	0.00375118
RBPMS	0.834966	15.0122	0.00355891	0.0359441
ABI2	-1.7177	14.8675	5.03585e-05	0.00204394
ITIH4	-0.644626	16.7618	0.00402195	0.0390945
OARD1	-0.536204	13.7095	0.0020915	0.0253893
OSCP1	-1.76942	12.7892	0.000199702	0.00508991
RPL24	0.539387	15.9812	0.00370617	0.0369021
CRTAP	-1.80906	15.6119	0.00471892	0.043185
CHCHD3	0.941747	16.2968	0.00134962	0.0190343
COX7C	0.95342	16.5923	0.000491502	0.00967896
TMEM33	-6.04721	11.4724	0.00399929	0.0389455
RPL9	0.531249	16.7133	0.000575152	0.0106553
C4orf33	-0.789957	13.0247	0.00566408	0.0496144
SEC31A	0.669854	15.6018	2.45066e-05	0.00126507
COX7A2	0.686069	17.4973	0.00231132	0.0271287
RNASET2	-0.667721	17.1532	0.000340388	0.00735621
SFTPB	1.67326	15.3398	0.000174054	0.00473872
CA1	-1.343	18.4996	9.70703e-05	0.0031664
SLC39A14	-1.14958	12.36	0.00144552	0.0201728
RPL26L1	0.502933	15.6324	0.00323616	0.0337386
LYPLA1	-1.19509	15.2594	0.00125753	0.018071
NPC2	1.7509	18.6761	8.19275e-12	2.94503e-08
SNCA	-1.76954	16.7785	2.1608e-05	0.0011489
LTF	-0.803374	15.266	0.0018046	0.0232326
YIPF3	-2.14142	16.4467	4.46019e-07	7.64994e-05
CD36	-1.40017	15.3577	7.76555e-06	0.000581541
SUN1	1.01488	13.9557	0.00102832	0.0157568
ITPRID2	1.26964	12.5043	0.00106174	0.0160833
CSF1	-1.01839	15.5521	0.000647549	0.0114822
MDK	1.22814	14.8625	0.00250821	0.0285571
MACF1	-1.54915	20.3566	1.02394e-05	0.000716354
LAYN	-1.50149	14.1897	5.75216e-06	0.000449768
AHI1	-1.64751	17.6995	0.000127707	0.00375118
PPP6R3.1	-1.42127	20.197	0.00016261	0.00452668
NDUFS8	0.707724	15.5993	0.00360896	0.0361638
EEF1D	0.463229	17.5546	0.00328699	0.0341346
HMGA2	2.46182	16.9644	1.52814e-06	0.000193455
KIAA1586	-1.41744	15.5797	3.16549e-05	0.00151742
SEC23A	1.13818	14.6491	0.00111176	0.0166045
DHX8	-0.954691	14.0132	0.00413459	0.0397534
RPL10	0.682981	16.2268	0.000609274	0.0110187
FAM162A	0.696575	17.1095	0.000773824	0.0131032
IGF2BP2	1.14708	14.1457	0.00116029	0.0170894
BCHE	-1.34139	13.4729	4.20364e-05	0.00183203
HBA2	-1.27367	18.5443	0.000209053	0.00524092
NDRG2	-1.70203	14.7336	0.0020513	0.0249816
LTBP2	0.941197	17.4376	0.000435963	0.00887743
G3V3Y1	-0.632618	15.5409	0.00204124	0.0249501
COMP	2.00253	14.7597	4.42926e-08	1.96253e-05
PDE5A	1.43507	14.4285	0.000973047	0.0152508
TMOD2	-0.944263	13.367	1.1577e-05	0.00075067
HNRNPH1	0.55252	17.7419	0.000189183	0.0049551
DPM1	0.855371	14.392	0.00196033	0.0244442
MMS19	-1.06025	16.8667	0.00356263	0.0359441
TG.1	-1.33469	18.6035	1.94015e-05	0.00106348
TG.2	-1.98386	20.871	8.89239e-05	0.00299246
TG.3	-1.19588	16.5176	0.000262163	0.00603429
H0YIV9	0.981817	15.3224	0.00301112	0.0318293
NPC2.1	1.14354	17.9612	0.000872285	0.0141401
GMPR2.1	-0.636242	14.5336	0.0051043	0.0457578
H3BNC9	0.657307	17.4121	0.000819022	0.013554
ATP6V0C	1.25512	14.6658	6.23932e-05	0.00233623
MPI	-0.588447	15.3171	0.0047677	0.0435565
PMM2	0.666388	14.1892	0.00135673	0.019084
APOO	0.824045	15.2141	0.0026683	0.0296063
RAP1GAP	-0.869444	14.8454	0.000652897	0.0114822
PHB2	1.0028	16.0034	0.00158808	0.0214286
MYO1D	1.10122	14.5553	0.000417004	0.00869494
ZNF207	0.436328	16.5849	0.00221536	0.0264961
TWSG1	-0.899703	14.5317	0.00289238	0.0312724
LONP1	0.752423	14.541	0.00364142	0.0363419
PPL	0.783892	16.1541	0.000800373	0.0133823
EIF3G	0.791579	15.485	1.04073e-06	0.000146083
FXYD1	-0.895699	15.1655	0.00344827	0.0351235
TYROBP	1.33573	14.5389	0.00292783	0.0314661
SLC35A4	0.588862	15.0447	0.00449761	0.0421017
SARS2	0.833342	14.3855	0.0027974	0.0305417
ZNF428	-0.931809	15.3601	0.00285801	0.0311394
RPS5	0.598867	15.7365	0.00175981	0.0229336
DDX39A	-1.80632	15.8119	0.000138633	0.00396297
PDLIM1	0.839607	18.2519	0.00267275	0.0296063
PSMD11	0.582232	15.2682	0.0033104	0.0343064
PSMD12	0.773896	14.5656	0.00107102	0.0161779
MATN2	-0.928693	15.5652	0.000450915	0.00911602
DNM1L	0.723757	14.6075	0.00459726	0.042654
AGRN	0.650429	17.8558	0.00296415	0.0315208
NDUFA4	0.831009	16.6659	0.000399001	0.00841003
BIN1	-0.919783	16.1712	0.000545424	0.0103943
VWA5A	0.494335	14.7192	0.000795513	0.0133823
ISLR	-1.29915	17.8927	0.00265513	0.0296063
MGST3	0.972381	17.332	0.000119399	0.00358669
HGS	1.04321	14.3157	0.000727391	0.0124362
RNMT	0.827509	15.1393	0.000558215	0.0105249
PSMD3	0.56446	14.435	0.00392954	0.0384776
SPINT2	-1.18356	14.3799	0.0016244	0.0217009
TXNL1	-0.45458	18.2081	0.00243572	0.0280927
EPB41L2	-0.481675	16.4143	0.00187667	0.0238145
SYNGR2	0.930081	15.1624	6.00283e-05	0.00229908
AHCYL1	-1.13508	16.9658	0.00109821	0.0164484
RAD21	0.624076	15.2031	0.00488417	0.0443159
TSPAN1	-0.798277	15.3562	0.00410679	0.0396068
SRPX2	-1.43199	16.9496	1.91581e-05	0.00106108
EDF1	-0.976367	18.053	0.00382513	0.0378033
PPP1R11	-0.957998	14.2787	0.00145316	0.0202264
FZD7	-1.50418	14.6342	4.46752e-05	0.0019003
GGCT	1.13856	16.3654	1.53935e-07	3.93299e-05
H2AFY	0.893609	18.2347	1.20815e-06	0.000164711
VPS26A	0.488009	15.8825	0.00505839	0.0454315
ATRN	-0.750845	15.4392	0.00296101	0.0315208
ARL6IP5	0.717415	16.7017	0.00201374	0.0247276
ATP5PD	0.743002	18.1478	0.00397531	0.0388543
WFS1	-0.819483	14.9045	0.000248468	0.00592424
ANXA9	1.03731	14.5484	0.000400176	0.00841003
SEC14L2	-0.731728	15.1964	0.0018551	0.0236537
TPPP	-1.66287	15.416	1.18231e-07	3.4924e-05
DDHD2	-0.7148	12.3933	0.00403258	0.0391263
SORBS2.1	-1.20146	14.2944	9.77805e-05	0.00317012
SORBS2.2	-0.834861	17.2909	0.00308709	0.0325031
ENDOD1	0.650759	14.8044	0.000866878	0.0140954
SCEL	1.63211	14.5061	0.00179181	0.0231376
PAPSS2	-0.989535	14.0294	1.99848e-06	0.000226689
SLC34A2	1.57052	16.0788	1.92199e-07	4.44314e-05
ETHE1	1.53077	15.752	2.13311e-07	4.72574e-05
CAVIN2	-1.32474	18.0752	1.04905e-05	0.000724386
CLDN1	1.87203	15.3078	4.02237e-07	7.12897e-05
AGR2	1.55576	15.7819	4.78794e-06	0.000399151
ADH1B	-1.45588	16.9041	0.000219068	0.00539253
ALDH1A1	-1.12753	18.5709	4.93328e-06	0.000399151
MT-CO2	0.891651	16.8019	0.00102382	0.0157568
HPRT1	-0.494468	16.8953	0.0022321	0.0264961
PGK1	-0.628671	20.5489	0.00273838	0.0300825
F9	-1.03425	17.895	0.00058546	0.0107693
CA1.1	-1.44423	19.5086	0.000256799	0.00599164
CA2	-1.25193	17.1754	0.000259492	0.00602497
A2M	-0.787221	18.9353	0.00448131	0.0420717
TIMP1	1.68375	15.0721	1.30885e-05	0.000818724
TG.5	-1.79472	26.8404	2.37237e-06	0.000248358
HBD.1	-1.30283	22.5544	1.99751e-05	0.00108375
CRYAB	-0.713907	17.2853	0.000265504	0.00608485
LMNA	0.837244	20.8254	0.000528161	0.0101666
LMNA.1	0.92094	15.1779	0.000171503	0.00472477
SPTA1	-1.16608	14.2832	0.00119667	0.0174799
FGA	-1.36381	18.7078	0.00105631	0.0160766
SLC4A1	-1.28303	16.3914	0.000398098	0.00841003
FN1	2.54694	20.0287	1.40264e-06	0.000181898
FN1.2	1.39023	17.1758	0.000803059	0.0133852
PPBP	-1.35099	16.5812	0.000600507	0.0109346
MT2A	-1.60641	16.8419	0.000209863	0.00524092
MT-ATP8	1.27144	16.3298	0.000175371	0.00473872
CAT	-0.720803	19.2414	0.00293355	0.0314661
FUCA1	-0.579009	18.0307	0.00425683	0.0405406
ANXA1	1.47379	20.7084	5.01102e-10	6.6609e-07
CD74	0.90587	16.7656	0.00289374	0.0312724
MT1E	-1.7466	16.0044	6.06429e-05	0.00230313
MT1F	-1.78307	14.5949	1.00496e-05	0.000712453
RPN2	0.562054	15.7065	0.00424633	0.0405406
GYPC	-1.64013	16.1727	1.53344e-05	0.000882045
ALDH2	-0.997234	17.695	6.92428e-05	0.0024709
ICAM1	1.03317	17.3446	0.000454373	0.00915114
KRT18	1.31952	18.619	1.21989e-05	0.000781467
KRT8	1.18875	20.0232	4.9264e-07	7.93747e-05
GSN	0.585629	19.1492	0.000478961	0.00946704
SERPINE2	0.776776	13.6706	0.00312314	0.032753
EPHX1	-0.640795	17.566	0.00457902	0.042564
TPO	-1.36102	16.3247	8.49834e-05	0.00287807
CA3	-1.04697	13.8831	0.00542074	0.048117
BPGM	-1.17	16.0081	8.3516e-05	0.0028465
EPRS	0.603835	16.3823	0.00306379	0.0323218
CTSB	0.656888	22.1518	0.000967525	0.0152508
THBS1	1.49899	15.8413	2.04647e-06	0.000226689
RHOC	0.693188	14.174	0.000961388	0.0152134
SOD3	-1.39486	18.7192	1.07174e-05	0.000730569
CYC1	0.750789	15.6423	0.000528514	0.0101666
KRT19	1.62027	18.9884	6.69305e-09	4.00475e-06
KRT7	1.32317	19.4387	4.81962e-07	7.93747e-05
GSTP1	-0.51428	21.8423	0.0035272	0.0357222
LGALS1	0.770769	20.0265	0.000127408	0.00375118
QDPR	-0.677591	17.0721	0.000839847	0.0138214
COX6C	1.31029	16.1755	0.00553094	0.0485683
TACSTD2	2.89581	16.5563	1.0409e-09	1.10689e-06
SAA1	-1.50037	14.0169	0.000571026	0.0106482
INAFM2	-2.07867	17.1434	2.56828e-06	0.000257652
BCL2	-1.65846	12.5616	0.00051562	0.0100057
DLAT	1.36556	15.8818	2.431e-07	5.09922e-05
COX5B	0.685793	18.0579	0.00197227	0.0244442
MGST1	1.16264	16.6822	1.38844e-05	0.000858414
ESD	-0.774051	19.1868	0.00315079	0.0329779
HSPD1	0.581223	18.6997	0.0020079	0.024713
SLC2A1	-0.958621	15.3978	0.00130739	0.018537
SPTB	-0.962361	14.7806	0.00348053	0.0353167
PC	1.36148	14.8904	0.000340409	0.00735621
IGF2R	1.02636	14.2335	0.000127296	0.00375118
COX6A1	1.10341	13.9144	6.67955e-05	0.00244177
COL6A2.1	-1.12797	14.393	0.00192226	0.0242363
SLC25A4	1.12404	15.6137	0.000129813	0.00375118
SLC25A6	0.820711	16.4674	0.000293092	0.00666836
CKB	-1.23439	18.7737	6.81441e-05	0.00244812
COX4I1	0.769201	17.8133	0.000200073	0.00508991
VCAN	1.76079	17.1503	6.2106e-09	4.00475e-06
MT1G.1	-1.69794	15.728	0.000707197	0.0121688
ALAD	-0.765895	16.0427	0.000242035	0.00579686
PLS3	0.617698	18.4328	0.000255058	0.00599164
PKM.1	-1.15339	13.5663	0.00239594	0.0277543
FABP4	-1.7704	16.39	2.73368e-07	5.19105e-05
PGAM2	-1.1078	14.6904	0.000177013	0.00475343
B4GALT1	-1.51489	17.5255	0.00147403	0.0203578
FOLR1	-0.805028	14.9768	0.00336061	0.0345616
UCHL3	-0.573231	16.2241	0.00128234	0.0182305
DSP	0.83683	15.1871	0.000886477	0.014283
ANK1	-1.00971	15.3795	0.000261364	0.00603429
PCSK2	1.1526	14.7789	0.00244424	0.0281275
ATP2A2	0.560194	15.2451	0.00332205	0.0343064
GOT1	-0.689086	16.2192	0.000196042	0.0050656
ITGA2	1.91646	12.6165	0.00069528	0.0120528
ENG	0.907138	15.0173	0.000706723	0.0121688
LGALS3	1.51645	18.0876	2.11356e-10	3.74594e-07
RPL35A	0.678499	15.9118	0.00215215	0.0259479
RPL7	0.892059	16.8619	2.81737e-05	0.00144038
PGAM1	-0.528024	19.5779	0.00171947	0.0226524
RCC1	0.671137	15.0572	0.00328036	0.0341324
TRIM21	-2.52644	13.3481	1.83255e-05	0.00102565
RAB6A	0.622614	15.8863	0.00495857	0.044838
LMNB1	0.982129	16.4431	3.12377e-05	0.00151742
AGA	-0.580605	16.419	0.00182034	0.0233645
GSTM3	-1.32359	17.3215	3.72159e-05	0.00169126
FLNA	0.816611	18.8742	1.44312e-05	0.00088196
MAOA	0.843616	16.7216	0.00127631	0.0181934
VDAC1	1.27313	16.6917	2.14677e-06	0.000232947
BGN	0.649593	19.5811	0.00126389	0.0180872
TGM2	1.22454	17.9163	8.59018e-07	0.000134335
ENPP1	-0.80585	15.1188	0.000135839	0.00390409
CA4	-1.39109	16.3359	0.000214441	0.00530318
CPN2	-2.25578	14.3987	4.89137e-06	0.000399151
FBLN1	1.0289	16.973	9.50043e-05	0.00311813
GCSH	-1.03535	17.9417	0.000437444	0.00887743
PRTN3	-1.38415	13.7958	0.00147896	0.0203578
TNC	2.46941	17.0839	1.10778e-11	2.94503e-08
MPST	-0.500884	15.3748	0.00437353	0.0413774
FAS	0.926985	13.0721	0.00514606	0.0459859
ATP5F1A	0.820306	18.6816	0.00164186	0.0218643
VARS	0.642152	15.5163	0.00234844	0.0275037
CD27	-1.34301	14.4046	2.14254e-05	0.0011489
PON1	-0.732104	14.9528	0.00213589	0.0258103
DPP4	1.80505	16.1377	6.52599e-09	4.00475e-06
COL8A1	1.73041	15.6838	2.49351e-07	5.09922e-05
CALR	-0.680625	21.7411	0.0010919	0.0164
PSMB8	0.591979	15.442	0.00360318	0.0361638
GSTM2	-0.92933	16.376	0.000117375	0.00358669
CD34	-1.57864	16.1819	9.64778e-07	0.000142492
CRABP2	0.875621	14.4701	0.000799936	0.0133823
PML	0.756814	15.9867	3.19637e-05	0.00151742
CRABP1	-1.64008	16.3786	1.2486e-05	0.000790335
BLVRB	-0.890812	19.0655	0.000168193	0.00465773
DDT	-0.55904	19.1013	0.000238705	0.00576908
RPL12	0.590587	16.6301	0.000551966	0.0104814
PEBP1	-0.475444	23.236	0.00246895	0.0282299
DNAJA1	0.902129	14.6511	5.70939e-05	0.00224865
HNRNPH3	0.585604	16.6541	0.000434318	0.00887743
S100A11	1.09396	18.5708	0.00178533	0.0231376
PRDX2	-0.843445	21.3105	0.000154674	0.00432842
CTH	-1.0112	14.0641	0.00159193	0.0214286
SDC2	-1.16662	16.3242	0.000972706	0.0152508
SHMT1	-0.592696	16.5246	0.00223251	0.0264961
PHB	1.1787	15.78	1.12337e-05	0.000737401
SPR	-0.499057	15.9485	0.00256872	0.0290511
FBN2	1.08109	17.8327	3.35218e-05	0.00157731
MYH10	0.801324	15.8792	0.000651294	0.0114822
COPB2	0.421322	16.5778	0.00148175	0.0203578
ADD1	-0.488318	16.3186	0.000529648	0.0101666
ADD2	-1.13482	13.2902	0.00277615	0.0303719
CHI3L1	1.73641	14.9258	0.00451687	0.0422077
ATP5F1C	0.88376	16.218	0.000421544	0.00875527
ATP6V1E1	0.908268	15.2394	3.32682e-06	0.000321613
RPL4	0.942523	17.7037	0.000175574	0.00473872
SERPINF1	0.650724	16.7643	0.00158145	0.0214272
DLST	1.0353	16.9787	2.01435e-06	0.000226689
ATP6V1A	0.769709	16.3097	0.00142115	0.0198849
HSPA9	0.384745	17.7056	0.00478242	0.043616
RPS19	0.737144	17.6354	4.71112e-06	0.000399151
MDH1.1	-0.659278	18.9616	0.00152316	0.0208588
MNDA	0.777862	14.9538	0.00435361	0.0412623
STAT1	1.09933	15.3325	0.000879353	0.0142113
GPD2	1.09518	14.8365	1.46041e-05	0.000882045
ASPA	-1.30691	12.9353	1.53113e-05	0.000882045
VDAC2	1.12545	16.9041	5.49333e-05	0.00219609
CDKN1B	-0.926108	16.0386	0.00240227	0.0277671
RPL21	0.537498	15.1031	0.00548889	0.0483673
ATP5PO	0.868311	16.6306	9.30878e-05	0.00307421
ME1	-0.653385	13.6972	0.00199678	0.0246691
PCP4	-1.0264	17.7111	0.00161677	0.0216534
KRT6C	0.994533	19.9247	0.00147476	0.0203578
ALDH9A1	-0.618701	17.5857	0.000985546	0.015367
RPL34	0.848749	16.0265	0.00084651	0.0138214
RPIA	-1.00101	14.04	1.72351e-06	0.000203642
LMAN1	0.93625	15.7526	8.16427e-06	0.000594649
ARRB1	-0.80721	14.8485	0.00544073	0.0481338
ACADVL	0.481861	17.0684	0.00570442	0.0498036
YLPM1	1.15142	13.9428	0.000582727	0.0107582
SEPHS1	-0.845656	16.4132	0.000556495	0.0105249
ENTPD1	0.77353	16.169	0.000104652	0.00335202
GATM	-0.796696	15.2354	0.00182364	0.0233645
SERPINH1	0.838862	16.383	0.000330493	0.00725962
PDLIM4	1.51513	15.7061	9.37254e-08	3.11461e-05
BCAM	-0.602815	18.4218	0.0013761	0.0193053
RAB27A	1.81791	14.5345	4.92639e-08	2.01489e-05
PRELP	0.793245	18.762	0.000324934	0.00716877
PGD	-0.850685	18.4861	0.000107717	0.00340911
HNRNPM	0.529594	17.0256	0.00219109	0.0263575
HNRNPF	0.717428	15.8514	0.000319143	0.00707035
RIDA	-0.743036	15.3269	0.00236989	0.0275726
COPA	0.571753	16.1672	0.00332289	0.0343064
CTSC	0.835424	15.53	0.000119325	0.00358669
CACNA2D1	-1.00293	16.9607	3.87528e-06	0.000355256
RAD23A	-0.522046	16.5012	0.00267258	0.0296063
RAD23A.1	-1.27102	12.9728	1.53502e-05	0.000882045
RAD23B	0.799829	17.3754	0.000209952	0.00524092
CDH6	1.37393	13.3266	0.00210803	0.0255317
CDH13	-0.744577	15.0762	0.00543317	0.0481338
SEC13	0.515067	14.4601	0.00549166	0.0483673
ATP5ME	0.798487	16.9744	0.000304905	0.00685063
RAB38	-1.93425	16.8906	0.00460866	0.042654
RAB25	0.964725	14.2571	0.00292297	0.0314661
SEC61G	0.928503	17.9825	0.000118235	0.00358669
RPS3A	0.643588	17.3721	0.00337549	0.0346477
RPL27	0.727475	16.8915	0.00105827	0.0160766
PCBD1	-0.598555	17.5312	0.00123733	0.0179261
PKIA	-1.24241	13.2529	0.0015607	0.0212247
GNG11	-0.872756	13.8377	0.0027344	0.0300825
PPP1CB	1.52834	16.5082	0.000595243	0.010876
RPS11	0.813828	16.0429	0.000930508	0.0148135
RPL7A	0.667937	17.0338	0.000313745	0.00697984
RPS6	0.799635	17.1324	0.00287189	0.0311757
RPL23	0.650595	16.9935	0.00222508	0.0264961
RPL11	0.47586	17.6786	0.000788565	0.0133105
ACTG1.1	0.44748	24.1686	0.00448649	0.0420717
TUBA4A	0.691528	18.1182	0.00261699	0.0293991
TUBB4B	0.592744	19.2752	0.00222679	0.0264961
HBB.1	-1.28944	28.0171	1.25768e-06	0.000167177
HBA1	-1.21031	27.3556	3.19083e-05	0.00151742
MT1X	-1.20372	15.5772	0.00196919	0.0244442
NUCB2	-0.936397	16.423	0.00196807	0.0244442
DCD	-2.19164	14.8362	0.00346177	0.0351935
TMF1	-1.24432	15.2687	0.00469086	0.0430765
MRPS6	1.08051	14.4888	0.000114364	0.0035353
HSPG2	0.805046	16.304	0.00236101	0.0275296
LRP2	-1.05165	17.2036	0.00173392	0.0227075
MPP1	-0.900427	13.5767	0.00299411	0.0317126
SLC25A3	1.34435	17.1006	6.79011e-05	0.00244812
HNRNPU	0.369379	17.8918	0.00553552	0.0485683
APBA1	1.15944	15.6023	2.48007e-08	1.31865e-05
RPL6	0.815486	16.7541	0.00114166	0.0169152
AKAP12	-1.04145	17.1236	0.000846316	0.0138214
KRT17	1.25387	19.4734	0.000988461	0.0153674
ACVR1	-1.5558	23.239	2.42113e-05	0.00126207
AKR1C1	-0.891125	15.223	0.00465331	0.0428056
SSBP1	0.620793	16.197	0.00152606	0.0208588
GFPT1	0.839368	14.3453	0.00224056	0.0265026
TFF3	-2.05383	19.274	2.6905e-06	0.000264915
KHDRBS1	0.431	16.2172	0.00164486	0.0218643
BAX	0.777653	15.2889	0.000429137	0.00884388
LGALS3BP	-0.899285	20.084	0.000663373	0.0116025
MFGE8	0.867389	15.1647	0.00046305	0.0092211
DMTN	-0.903145	15.6865	0.00104059	0.0158989
RBBP4	0.599334	15.5101	0.00457479	0.042564
AP1B1	0.847233	15.8808	0.000213072	0.00529394
BST2	-1.47387	15.9372	0.00193643	0.0242683
SMARCB1	0.538538	14.1526	0.00549442	0.0483673
ILF3	0.490355	16.5571	0.000750364	0.0127874
PAK2	0.56998	14.367	0.00193982	0.0242683
SELENBP1	-1.48942	21.1555	5.35106e-08	2.03225e-05
TRIM28	0.754275	16.6736	0.000143433	0.00407824
NNT	1.04778	15.7057	3.08097e-05	0.00151742
TMED1	1.11905	14.1564	0.000634466	0.0113968
SNX1	0.843396	16.7486	3.66341e-06	0.000347828
FHL3	0.950916	13.1579	0.0035784	0.0360348
EXOSC2.1	-1.03042	15.024	0.00494335	0.0447765
DSG2	0.609636	15.4186	0.000607217	0.0110187
DPYSL3	0.540676	18.1723	0.0037182	0.0369527
DYNC1H1	0.760213	15.0175	0.00247334	0.0282299
EIF2B1	1.14895	14.1271	0.000904865	0.0145353
FLNC	-0.929558	15.2121	0.00287306	0.0311757
GALE	1.08553	15.2274	0.000298105	0.00674478
WFDC2	-1.87882	21.0973	5.26964e-06	0.000418189
PRPSAP1	-0.949464	14.7076	0.00012514	0.00373804
CLINT1	0.885779	15.9933	0.000459197	0.00917875
MVP	1.5389	16.3512	8.54125e-08	3.02759e-05
NOLC1.1	-1.27199	13.992	0.000566943	0.0106142
EMC2	0.798523	14.2926	0.00405565	0.0392785
WTAP	1.03333	13.5038	6.3409e-05	0.00235766
WDR43	1.20411	12	0.00167271	0.0221791
POSTN	1.22275	15.7382	4.75844e-05	0.00200799
POSTN.1	2.07401	17.0175	6.77878e-09	4.00475e-06
ACOX1	0.939323	13.8253	0.000221258	0.00539647
PCOLCE	0.775123	15.2336	0.00183391	0.0234396
PGM5	-1.07793	15.5574	5.87836e-05	0.00229818
PLEC	0.725629	16.1147	0.00174908	0.0228498
CNN3	0.586566	16.394	0.000183893	0.00486507
SF3A2	-3.20938	16.6618	6.01037e-05	0.00229908
RGN	-0.770415	15.016	0.000107053	0.00340839
SLC9A3R2.1	-1.19748	15.4667	0.000256739	0.00599164
ADIRF	-1.24363	19.4132	0.000847429	0.0138214
IGFBP7	0.84041	16.7729	0.00111582	0.0166185
ECM1	0.944944	15.4221	4.95371e-05	0.00204178
NTRK2	-0.849628	15.4255	0.00122875	0.0178504
PRSS8	-1.36764	16.4265	1.69863e-06	0.000203642
NRF1	1.28118	13.5473	0.00247416	0.0282299
IFI16	0.565522	15.4593	0.00504546	0.045392
MAN2A1	-1.85437	14.9751	0.00118921	0.0174189
ME3	0.650082	12.934	0.00158377	0.0214272
UPP1	1.66075	13.5097	6.70489e-05	0.00244177
AOC3	-1.23399	17.148	0.000183915	0.00486507
IMMT	1.29594	16.3306	7.0164e-06	0.000532946
ECSCR	-0.813696	14.4194	0.00373113	0.037012
PARP14	-2.1356	14.1912	0.000564647	0.0106086
FAM98B	0.502813	14.6115	0.00225641	0.0266016
OCIAD2	1.91914	13.8065	3.25093e-07	5.96042e-05
NHSL2	1.30565	12.9976	0.00145881	0.0202519
DLG3	-1.51478	15.4551	1.54279e-05	0.000882045
MAP1S	0.664236	14.9343	0.00172545	0.0226524
SDE2	-4.94948	15.5885	4.91824e-05	0.00204178
SLC25A24	0.980782	15.0053	3.4156e-05	0.00159305
PRPF8	0.49807	15.4934	0.00100976	0.0156073
FAHD1	0.516609	15.2428	0.00498239	0.0449007
PDXDC1	0.620147	14.0495	0.00266653	0.0296063
BAIAP2L2	-2.1875	11.8561	0.000637651	0.0114155
CCDC81	-1.39218	16.831	4.06579e-05	0.00180148
CEP68	-2.38977	22.5358	0.000239791	0.0057691
NEGR1	-0.902176	14.3647	0.00320693	0.0334995
MYH14	0.826584	17.2004	0.000331948	0.00725962
COMMD6	0.727931	14.0815	0.00272814	0.0300825
TMED4	0.80667	15.2335	0.00040656	0.00851054
GALNT7	-1.3916	15.1201	0.000651964	0.0114822
RTN4RL2	-1.36312	16.3844	0.000109382	0.00344131
CAND1	0.506556	16.7185	0.000151379	0.00428128
PPFIBP1	0.845567	13.6304	0.000293473	0.00666836
PKHD1L1	-1.36217	17.1184	0.00167705	0.0221813
COL23A1	-1.62968	17.5767	0.00011128	0.0034601
KRT73	-1.12983	18.1118	0.00522177	0.0465842
ECHDC2	-0.784319	15.7593	0.00310553	0.0326326
AEBP1	1.51311	15.9268	1.55337e-07	3.93299e-05
PHYKPL	-0.950539	14.3869	0.000820835	0.013554
PRR15	2.73934	14.8459	0.000343114	0.00735621
AHNAK2	1.62725	15.0703	5.46864e-05	0.00219609
NAXD	-0.496634	14.9167	0.00480738	0.0437686
WDFY1	0.4941	13.9803	0.000437246	0.00887743
RBM12B	-3.95858	13.4086	5.02586e-05	0.00204394
SUPV3L1	-1.95268	17.815	1.62354e-06	0.000200752
EXOC8	-1.42584	15.0852	2.38269e-06	0.000248358
ARMC10	0.687946	14.0117	0.00471097	0.043185
SYNPO	0.901041	14.5301	0.00339496	0.0347803
OXR1	1.36547	13.0299	0.000175159	0.00473872
MRPL50	1.04435	14.6168	0.0011421	0.0169152
IGSF1	2.01565	15.8448	9.47725e-07	0.000142492
SCCPDH	0.425221	14.897	0.00344681	0.0351235
PALLD	0.876231	14.8606	5.96158e-05	0.00229908
COPS9	-1.14179	14.218	0.000378953	0.00805958
PSPC1	0.533366	15.3589	0.000361816	0.00772601
FAM3C	0.798603	16.1494	7.9012e-05	0.00276386
NDRG1	-0.917182	15.6796	2.18806e-05	0.00115187
CNOT9	2.18672	11.6836	0.00534505	0.0475244
CDS1	1.46415	12.322	0.00424957	0.0405406
HGD	-1.75371	16.2903	1.35458e-07	3.7907e-05
SCAMP4	0.739798	13.8273	0.000532662	0.0101876
IL22RA2	-1.64001	18.3511	0.00017849	0.004769
NCLN	0.832858	13.7398	0.0020238	0.0247939
LRRC59	0.850637	16.4063	1.62828e-05	0.000921017
ESAM	-1.11657	15.9908	7.37713e-05	0.00261495
KIAA1143	-1.70755	16.0978	0.00051244	0.00999051
PTER	-0.452367	15.1138	0.00462078	0.042654
EFHD2	0.926663	16.573	4.92128e-06	0.000399151
PPCDC	-0.519311	14.5732	0.00496728	0.0448404
DNAJC19	1.67206	13.8081	0.000930544	0.0148135
CMBL	-0.491275	15.543	0.00383573	0.0378378
SAAL1	0.976102	12.1996	0.0042625	0.0405406
PIK3IP1	-1.54013	17.0149	0.00030536	0.00685063
SDSL	-0.953668	15.9274	0.000154331	0.00432842
FAHD2A	-0.503563	15.6537	0.00462011	0.042654
SNF8	-0.69233	14.1496	0.000200006	0.00508991
SFRP2	1.82437	14.5892	0.000682971	0.0119061
FUBP3	0.826084	14.3677	6.65188e-05	0.00244177
NARS2	-1.28564	14.97	7.45794e-05	0.00262608
ABHD14B	-0.833042	17.103	0.000469451	0.0093137
RNF170	1.07225	13.8805	0.00114562	0.0169202
ARAP1	0.711916	14.4082	0.00134062	0.0189577
RBM14.1	1.0131	14.0921	0.00573552	0.0498297
RBP7	-0.967455	14.2496	0.00410656	0.0396068
MCCC1	0.879336	14.0206	0.00399301	0.0389455
NUDCD1	-2.11033	22.2827	4.03374e-05	0.00180148
RUFY1	0.859808	14.1019	0.00172511	0.0226524
RMDN3	1.00015	14.2696	9.03944e-05	0.00300392
CHP1	-0.480317	15.2966	0.00447221	0.0420717
TM9SF2	0.815848	13.9358	0.000654338	0.0114822
ARPC5L	0.575411	15.157	0.00257707	0.0290511
AIF1L	-0.943862	15.6429	0.00126546	0.0180872
RAMAC	0.994979	13.4843	0.00572777	0.0498297
TMEM43	0.846623	15.5842	0.000227715	0.00552858
FUCA2	-1.47542	15.2386	0.000103483	0.00333466
MRI1	-0.919384	14.2441	0.00296192	0.0315208
SARG	0.884547	15.6517	0.00567767	0.0496516
ACAT2	-0.652391	14.7692	0.00424627	0.0405406
C1QTNF5	1.8299	14.4784	0.000129504	0.00375118
EMILIN2	1.31948	15.5666	9.18708e-06	0.000660104
PITHD1	-0.752954	14.9198	0.000333148	0.00725962
LHPP	-0.605914	16.9378	0.00160388	0.0215349
TMX4	0.519782	15.2814	0.000341965	0.00735621
RBKS	-0.91063	16.4578	1.11665e-05	0.000737401
PTGES2	0.495368	14.4395	0.00572478	0.0498297
MMRN2	-0.698638	14.8946	0.00176575	0.0229547
SFXN1	1.55747	14.7889	4.40739e-05	0.00188985
SCPEP1	-0.876354	16.2339	0.000221219	0.00539647
PLGRKT	1.12424	14.14	0.00375256	0.0371552
EPB41L5	-1.8199	16.4614	2.93896e-05	0.00148823
CD93	-1.09855	15.4566	0.0010908	0.0164
TIGAR	1.01147	12.5442	0.00179287	0.0231376
DIABLO	0.596607	15.0209	0.00192815	0.0242363
SLC17A5	1.36138	14.6917	1.1789e-07	3.4924e-05
HEBP1	-0.533413	16.5898	0.000996406	0.0154457
PDS5B	1.25656	18.9691	8.01572e-06	0.000591939
DNAJC11	1.22081	12.8565	0.00120342	0.0175303
GAR1	0.480732	15.5746	0.00294208	0.031475
CISD1	0.725734	15.4972	0.00333763	0.0343918
PODXL2	-1.94787	12.6041	8.1348e-05	0.00281183
AHSP	-1.477	15.8451	0.000310695	0.00694104
MYOF	0.986763	14.5903	1.10738e-05	0.000737401
HACD3	0.925084	15.2469	4.1452e-05	0.00182149
H2AFY2	0.956663	15.6273	4.95467e-06	0.000399151
PTGFRN	0.805072	14.9872	0.00293534	0.0314661
MRC2	1.4386	14.9236	3.99318e-06	0.00035986
TJP2	0.510422	15.2668	0.00364307	0.0363419
ADD3	-0.549527	17.0913	0.000813976	0.0135247
TES	-1.43122	16.6057	3.50681e-05	0.00162137
ARMCX3	1.8248	13.8006	3.83968e-06	0.000355256
SUN2	0.563199	14.0351	0.00527181	0.0469517
PCSK1N	-1.55771	13.3934	0.000506997	0.00994724
GGA1	-2.18977	20.4147	1.04404e-06	0.000146083
STOML2	0.982828	15.9688	0.000256929	0.00599164
FAM184B	0.986105	14.7789	0.000915688	0.0146648
NENF	-0.849006	16.0883	0.000766663	0.0130235
FZD1	-1.79431	16.7664	3.58597e-08	1.73333e-05
RTRAF	0.408238	15.8217	0.00156081	0.0212247
CFL2	-0.494537	14.9752	0.00256507	0.0290511
NCKAP1	0.667443	14.3606	0.00224302	0.0265026
ATP8A1	0.841999	13.7292	0.00384479	0.0378569
TMED5	0.562462	15.6427	0.0018605	0.0236657
SF3B6	0.786653	14.306	0.00192378	0.0242363
RPL36	0.789374	16.5277	0.00020141	0.00509951
CHTOP	1.22462	13.4508	0.00265979	0.0296063
HYOU1	-0.569453	16.6758	0.000249716	0.0059274
TIMM9	1.25341	15.3341	0.00392141	0.0384755
TIMM13	0.710042	16.577	0.00253345	0.0287829
SRPRB	0.671144	14.9829	0.000190251	0.00495866
SNX5	0.745091	15.4463	0.0001102	0.00344667
LYVE1	-2.51898	12.2752	0.0045429	0.0423765
CPQ	-1.18267	18.5912	9.00341e-05	0.00300392
FKBP7	-1.23709	18.6683	0.000572762	0.0106482
MTCH2	1.70994	15.7849	4.88816e-05	0.00204178
ZHX2	1.17559	13.7315	8.14411e-05	0.00281183
